# Supplementary material for: Gene regulatory network analysis defines transcriptome landscape with alternative splicing of human umbilical vein endothelial cells during replicative senescence
Source: BMC Genomics. 2021 Dec 2;22:869. doi: 10.1186/s12864-021-08185-x (PMC8641155; doi:10.1186/s12864-021-08185-x)
Supplement: Supplementary file 2 — Additional file 2. [file 12864_2021_8185_MOESM2_ESM.xlsx]

## Sheet: Table S1
Table S1. Enriched GO biological process terms for four dominant modules during HUVEC senescence
GO biological process enrichment analysis for each module involved in the culture period-dependent down-regulated (turquoise and blue) and up-regulated (brown and yellow) clusters was performed. Corr p-value is the adjusted p-value for multiple hypotheses using Benjamini-Hochberg method.
GO ID	P-value	Corr p-value	Hit number	Number in term	Description	Gene symbol in hits	Module
16070	1.4704e-123	0	550	970	RNA metabolic process	NAF1|RPL14|LSM6|LSM7|RP9|SYNCRIP|INTS2|ZNF638|SART3|WTAP|SART1|INTS9|INTS8|TAF5L|INTS5|DHX38|INTS4|MED26|INTS7|WDR77|MED27|LSM5|LSM4|RPL11|PTBP3|LSM3|DHX35|LSM2|MTERFD3|TBPL1|CCAR1|KRR1|YARS|OPA1|TADA2A|EMG1|PTBP1|MTPAP|MED14|MRM1|C10ORF2|SARS2|RPS19|AQR|RPS16|PTRF|MED16|MED17|RPS14|RPS15|HSD17B10|PUS3|PUS1|NHP2L1|PABPC4|GSTCD|HSPA1A|HSPA1B|XAB2|PUS7|WDR55|RPS28|CKLF|ISY1|RPS24|PRPF40A|DHX8|DVL2|…	turquoise
6396	4.2717e-107	0	371	570	RNA processing	NAF1|RPL14|U2AF2|LSM6|TRMT2B|LSM7|SNIP1|RP9|SYNCRIP|INTS2|ZNF638|SART3|WTAP|SART1|NONO|INTS9|INTS8|INTS5|DHX38|INTS4|INTS7|WDR77|LSM5|RPP30|LSM4|LSM3|RPL11|PTBP3|LSM2|DHX35|CCAR1|CLNS1A|KRR1|GTPBP3|RPP21|EMG1|PTBP1|MTPAP|MRM1|NOP2|RPS19|AQR|RPS16|RPS14|TRMT12|RPS15|MRPL44|FUS|HSD17B10|PUS3|SRSF10|PUS1|NHP2L1|FARS2|PABPC4|GSTCD|BOP1|PIN4|XAB2|PUS7|HNRNPA3|PPAN|WDR55|RPS28|FRG1|CDC40|ISY1|PRPF40A|R…	turquoise
7049	9.9714e-82	3.6296e-79	425	800	cell cycle	KIFC1|HRAS|XRCC2|DBF4B|CROCC|WTAP|SART1|FAH|CUL3|CUL2|CDCA8|CUL5|INCENP|CDCA2|VPS4A|TLK2|CDCA5|CCNA2|MAP2K6|CUL1|CDCA3|CCAR1|STAG1|LIG1|LIG3|SKP2|HMG20B|ESPL1|SKP1|NCAPD3|C10ORF2|NCAPD2|RAD1|MAPK1|PPP1CA|RCC2|SPAG5|ZWINT|PELO|MCTS1|CCDC99|AHCTF1|RCC1|KIAA1009|NCAPG2|CDC123|NUDC|SSSCA1|YEATS4|MKI67|MAP2K1|PCNT|NUF2|NDC80|PCNP|RPS6|RGS2|NOLC1|UBA3|C15ORF42|GAS2L3|GTSE1|USP16|CDC7|CDC6|PAPD7|TP53|TP…	turquoise
278	5.1534e-77	1.6414e-74	256	383	mitotic cell cycle	KIFC1|DYNC1LI1|AURKA|AURKB|PTTG1|CUL3|CUL2|CUL5|CDCA8|SIN3A|DDX11|INCENP|MIS18A|CDCA2|NUP37|CDCA5|CCNA2|CUL1|STAG1|CDCA3|ANAPC1|ZC3HC1|ANAPC5|RAN|POLE|ANAPC4|SKP2|TBRG4|ESPL1|SKP1|NCAPD3|DCTN1|NCAPD2|DCLRE1A|MAD2L1|RCC2|SPAG5|ZWINT|PRDM5|ANAPC7|MAD2L2|NEK4|NUP43|CCDC99|NEK3|NEK2|CEP164|RCC1|KIAA1009|NCAPG2|SAC3D1|CDC123|SKA3|PBRM1|FBXO5|SKA2|SKA1|NUDC|SSSCA1|YEATS4|MAP2K1|NUF2|CDC23|CDC20|NDC80|P…	turquoise
22402	2.8274e-71	8.0046e-69	330	586	cell cycle process	RAD51D|DYNC1LI1|KIFC1|RAD51C|HRAS|XRCC2|AURKA|PTTG1|AURKB|SART1|FAH|CUL3|CUL2|CUL5|CDCA8|SIN3A|DDX11|INCENP|MIS18A|CDCA2|NUP37|H2AFX|CCNA2|CDCA5|CUL1|MAP2K6|STAG1|CDCA3|ANAPC1|ZC3HC1|ANAPC5|RAN|POLE|ANAPC4|SKP2|LIG3|TBRG4|ESPL1|SKP1|NCAPD3|DCTN1|NCAPD2|RAD1|REC8|DCLRE1A|MAD2L1|RCC2|SPAG5|ZWINT|CNTROB|TBRG1|ANAPC7|MAD2L2|NEK4|NUP43|CCDC99|NEK3|NEK2|MRE11A|CEP164|CHEK1|RCC1|KIAA1009|PLAGL1|SAC3D1|N…	turquoise
6259	1.6238e-68	4.3551e-66	300	518	DNA metabolic process	RAD51D|XRCC5|RAD51C|XRCC4|XRCC3|XRCC2|XRCC6|RNASEH1|PTTG1|FAH|NONO|PRIM1|EPC2|SIN3A|GTF2H2C|H2AFX|CRY1|RAN|LIG1|POLE|LIG3|ESCO2|C10ORF2|RFC5|RAD1|DCLRE1C|STRA13|RFC3|REC8|DCLRE1A|UHRF1|RFC4|DCLRE1B|RFC1|BAZ1B|RFC2|TBRG1|RAD23B|TMX1|MRE11A|HUS1|CHEK1|CEP164|BANF1|XAB2|TK1|ACD|POLM|POLQ|DNMT3B|NTHL1|RECQL4|PHB|EME1|FTO|CIDEA|C1ORF124|RAD54L|OBFC2B|RNF8|PCNA|SUPT16H|RAD54B|RBPJ|PARP1|CHAF1A|PARP2|CH…	turquoise
6412	1.0471e-66	2.5409e-64	202	287	translation	RPL18|RPL17|NAF1|MRPL42|RPL19|RPL14|RPL13|RPLP2|IARS2|RPL22L1|RPLP0|EIF1AX|RPLP1|RPL26L1|FAU|MRPL37|RPL11|RPL12|MRPL32|EIF2B2|EIF2B3|EIF2B4|MRPL35|EIF2B5|C12ORF65|MRPL52|YARS|MRPL51|SARS2|RPS18|RPS19|EIF2AK1|RPS16|RARS|RPS14|RPS15|RPS12|MRPL49|RPS13|RPS10|PELO|MRPL47|MRPL48|EEFSEC|MTFMT|FARS2|PABPC4|RPS26|RPS28|RPS29|RPS20|RPS21|RPS23|RPS24|RPSA|RARS2|PAIP1|RPS9|AARSD1|RPS6|RPS5|RPS8|RPS7|C15ORF4…	turquoise
22403	1.1931e-65	2.7637e-63	265	439	cell cycle phase	RAD51D|RAD51C|KIFC1|DYNC1LI1|XRCC2|AURKA|AURKB|PTTG1|FAH|CUL3|CUL2|CUL5|CDCA8|SIN3A|DDX11|INCENP|MIS18A|CDCA2|H2AFX|NUP37|CDCA5|CCNA2|CUL1|STAG1|CDCA3|ANAPC1|ZC3HC1|ANAPC5|RAN|POLE|ANAPC4|SKP2|LIG3|TBRG4|ESPL1|NCAPD3|DCTN1|NCAPD2|RAD1|REC8|DCLRE1A|MAD2L1|RCC2|SPAG5|ZWINT|ANAPC7|MAD2L2|NEK4|NUP43|CCDC99|NEK3|NEK2|MRE11A|CEP164|CHEK1|RCC1|KIAA1009|NCAPG2|SAC3D1|CDC123|SKA3|PBRM1|FBXO5|SKA2|SKA1|NUD…	turquoise
279	1.3361e-63	2.9603e-61	228	355	M phase	RAD51D|RAD51C|KIFC1|DYNC1LI1|XRCC2|AURKA|AURKB|PTTG1|FAH|CUL3|CDCA8|DDX11|MIS18A|INCENP|CDCA2|H2AFX|NUP37|CDCA5|CCNA2|CDCA3|STAG1|ANAPC1|ZC3HC1|ANAPC5|RAN|ANAPC4|LIG3|ESPL1|NCAPD3|DCTN1|NCAPD2|RAD1|DCLRE1A|REC8|MAD2L1|RCC2|SPAG5|ZWINT|ANAPC7|MAD2L2|NEK4|NUP43|CCDC99|NEK3|NEK2|MRE11A|CHEK1|CEP164|RCC1|KIAA1009|NCAPG2|SAC3D1|SKA3|PBRM1|FBXO5|SKA2|SKA1|NUDC|SSSCA1|YEATS4|MKI67|MAP2K1|PCNT|NUF2|CDC23…	turquoise
22613	2.7752e-60	5.657e-58	152	195	ribonucleoprotein complex biogenesis	EIF6|NCBP2|NAF1|NCBP1|RPL14|SNRPD3|LSM6|SNRPD1|SNRPD2|SART1|DDX23|CLP1|RPLP0|WDR77|DDX21|RPL11|DDX20|TGS1|GNL2|IMP4|CLNS1A|KRR1|RPL35A|GTPBP4|EMG1|BYSL|DDX39B|RRP8|RRP9|ISG20L2|MRTO4|RCL1|PA2G4|NOP2|RPS19|RPS16|RPS14|RPS15|SNRPB|SNRPC|ZNHIT6|SNRPF|TFB1M|SNRPE|SNRPG|SRSF10|NHP2L1|GSTCD|BOP1|PIN4|EIF3A|WDR55|RPS28|RPL7|FRG1|BRIX1|NPM1|NPM3|RPL5|RPL7A|RPS24|UTP23|TBL3|NOC4L|TSR1|TSR2|SUV39H1|MPHOSPH…	turquoise
87	3.4928e-60	6.846e-58	174	241	M phase of mitotic cell cycle	DYNC1LI1|KIFC1|KNTC1|PKMYT1|AURKA|PTTG1|AURKB|CUL3|CDCA8|RAD21|DDX11|OIP5|INCENP|MIS18A|CDCA2|NUP37|CCNA2|CDCA5|ASPM|STAG1|CDCA3|ANAPC1|ZC3HC1|ANAPC5|RAN|ANAPC4|SGOL1|ESPL1|NCAPD3|DCTN1|NCAPD2|DCLRE1A|MAD2L1|TIMELESS|RCC2|SPAG5|ZWINT|ANAPC7|AKAP8|MAD2L2|NEK4|NUP43|PPP5C|DSCC1|FZR1|CCDC99|NEK3|NEK2|TIPIN|KATNB1|LRRCC1|CEP164|ANLN|KIAA1009|SPC24|SPC25|TUBB|SAC3D1|NCAPG2|SKA3|PBRM1|FBXO5|SKA2|SKA1|C…	turquoise
34660	4.7632e-60	8.99e-58	172	237	ncRNA metabolic process	NAF1|RPL14|LSM6|TRMT2B|INTS2|IARS2|PUS7L|INTS9|INTS8|INTS5|INTS4|CLP1|INTS7|RPP30|DDX21|RPL11|IMP4|MTO1|KRR1|RPL35A|YARS|GTPBP3|RPP21|DARS|EMG1|RRP8|RRP9|SARS2|EARS2|PA2G4|NOP2|RPS19|RPS16|RPS14|RARS|TRMT12|RPS15|YARS2|TFB1M|HSD17B10|PUS3|ELAC2|PUS1|FARS2|GSTCD|BOP1|PIN4|PUS7|KARS|WDR55|RPS28|RPL7|FRG1|METTL1|HARS2|QTRTD1|NPM3|RPL5|RPS24|UTP23|MOCS3|TBL3|TSEN54|RARS2|NOC4L|TSR2|LCMT2|SUV39H1|MPHO…	turquoise
8380	3.7852e-59	6.889e-57	194	288	RNA splicing	LSM6|U2AF2|LSM7|SYNCRIP|RP9|ZNF638|WTAP|SART1|NONO|DHX38|WDR77|LSM5|LSM4|LSM3|DHX35|LSM2|CCAR1|CLNS1A|PTBP1|AQR|FUS|SRSF10|NHP2L1|XAB2|HNRNPA3|PPAN|FRG1|CDC40|ISY1|PRPF40A|DHX8|DHX9|TSEN54|DDX1|HNRNPA1|HNRNPA0|SRSF3|SRSF2|UPF3B|SAP130|SRSF7|SRSF6|SRSF9|SRSF8|SNRNP27|SNRNP25|SRSF1|ZMAT5|CRNKL1|CWC15|DGCR14|WBP4|YBX1|TSEN2|TFIP11|PRPF31|SF1|SMN2|SRPK1|TTF2|EIF4A3|THOC7|SNRNP40|THOC5|THOC3|THOC1|PRP…	turquoise
280	1.6059e-56	2.728e-54	166	232	nuclear division	DYNC1LI1|KIFC1|KNTC1|PKMYT1|AURKA|PTTG1|AURKB|CUL3|CDCA8|RAD21|DDX11|OIP5|INCENP|MIS18A|CDCA2|NUP37|CCNA2|CDCA5|ASPM|STAG1|CDCA3|ANAPC1|ZC3HC1|ANAPC5|RAN|ANAPC4|SGOL1|ESPL1|NCAPD3|DCTN1|NCAPD2|DCLRE1A|MAD2L1|TIMELESS|RCC2|SPAG5|ZWINT|ANAPC7|AKAP8|MAD2L2|NEK4|NUP43|PPP5C|DSCC1|FZR1|CCDC99|NEK3|NEK2|TIPIN|KATNB1|LRRCC1|CEP164|ANLN|KIAA1009|SPC24|SPC25|TUBB|NCAPG2|SAC3D1|SKA3|PBRM1|FBXO5|SKA2|SKA1|C…	turquoise
7067	1.6059e-56	2.728e-54	166	232	mitosis	DYNC1LI1|KIFC1|KNTC1|PKMYT1|AURKA|PTTG1|AURKB|CUL3|CDCA8|RAD21|DDX11|OIP5|INCENP|MIS18A|CDCA2|NUP37|CCNA2|CDCA5|ASPM|STAG1|CDCA3|ANAPC1|ZC3HC1|ANAPC5|RAN|ANAPC4|SGOL1|ESPL1|NCAPD3|DCTN1|NCAPD2|DCLRE1A|MAD2L1|TIMELESS|RCC2|SPAG5|ZWINT|ANAPC7|AKAP8|MAD2L2|NEK4|NUP43|PPP5C|DSCC1|FZR1|CCDC99|NEK3|NEK2|TIPIN|KATNB1|LRRCC1|CEP164|ANLN|KIAA1009|SPC24|SPC25|TUBB|NCAPG2|SAC3D1|SKA3|PBRM1|FBXO5|SKA2|SKA1|C…	turquoise
48285	2.0738e-56	3.4091e-54	170	241	organelle fission	DYNC1LI1|KIFC1|KNTC1|PKMYT1|AURKA|PTTG1|AURKB|CUL3|CDCA8|RAD21|DDX11|OIP5|INCENP|MIS18A|CDCA2|NUP37|CCNA2|CDCA5|ASPM|STAG1|CDCA3|ANAPC1|ZC3HC1|OPA1|ANAPC5|RAN|ANAPC4|SGOL1|ESPL1|NCAPD3|DCTN1|NCAPD2|DCLRE1A|MAD2L1|TIMELESS|RCC2|SPAG5|ZWINT|ANAPC7|AKAP8|MAD2L2|NEK4|NUP43|PPP5C|DSCC1|FZR1|CCDC99|NEK3|NEK2|TIPIN|KATNB1|LRRCC1|CEP164|ANLN|KIAA1009|SPC24|SPC25|TUBB|SAC3D1|NCAPG2|SKA3|PBRM1|FBXO5|SKA2|S…	turquoise
34470	1.8793e-54	2.9929e-52	146	194	ncRNA processing	NAF1|RPL14|LSM6|TRMT2B|INTS2|PUS7L|INTS9|INTS8|INTS5|INTS4|CLP1|INTS7|RPP30|DDX21|RPL11|IMP4|MTO1|KRR1|RPL35A|GTPBP3|RPP21|EMG1|RRP8|RRP9|PA2G4|NOP2|RPS19|RPS16|RPS14|TRMT12|RPS15|TFB1M|HSD17B10|PUS3|ELAC2|PUS1|FARS2|GSTCD|BOP1|PIN4|KARS|PUS7|WDR55|RPS28|RPL7|FRG1|METTL1|QTRTD1|NPM3|RPL5|RPS24|UTP23|MOCS3|TBL3|TSEN54|NOC4L|TSR2|LCMT2|SUV39H1|MPHOSPH10|INTS12|HEATR1|SSB|RPS6|RPF1|RPS7|NOP14|URM1|D…	turquoise
16071	3.8318e-51	5.9172e-49	218	371	mRNA metabolic process	EIF2C1|U2AF2|LSM6|LSM7|SYNCRIP|WTAP|SART1|DCPS|NONO|DHX38|WDR77|LSM5|LSM4|PTBP3|LSM3|DHX35|LSM2|CLNS1A|PTBP1|MTPAP|AQR|SERBP1|EIF2C3|SRSF10|NHP2L1|HSPA1A|HSPA1B|XAB2|HNRNPA3|FRG1|CDC40|ISY1|PRPF40A|DHX8|DHX9|TSEN54|PAIP1|DDX1|HNRNPA1|HNRNPA0|UPF3A|SRSF3|SRSF2|UPF3B|SAP130|SRSF7|DCP1B|DCP2|SRSF6|SRSF9|SRSF8|POP4|SNRNP27|SNRNP25|SRSF1|ZMAT5|CRNKL1|CWC15|MLH1|DGCR14|WBP4|YBX1|RNGTT|PARN|TSEN2|TFIP11…	turquoise
6974	1.8625e-47	2.7118e-45	223	398	response to DNA damage stimulus	RAD51D|XRCC5|RAD51C|XRCC4|XRCC3|XRCC2|XRCC6|PTTG1|FAH|NONO|EPC2|GTF2H2C|H2AFX|TLK2|CRY1|CCNA2|MAP2K6|LIG1|POLE|RINT1|LIG3|ESCO2|RFC5|RAD1|DCLRE1C|STRA13|MAPK1|RFC3|UHRF1|DCLRE1A|RFC4|DCLRE1B|RFC1|BAZ1B|RFC2|MCTS1|RAD23B|MRE11A|HUS1|CHEK1|CEP164|CHEK2|XAB2|TIPRL|ACD|POLQ|NTHL1|RECQL4|EME1|FTO|CIDEB|CIDEA|RAD54L|C1ORF124|PTPN11|OBFC2B|RNF8|SUPT16H|PCNA|RAD54B|PARP1|CHAF1A|PARP2|CHAF1B|C15ORF42|CLSP…	turquoise
6397	5.3412e-47	7.5608e-45	188	310	mRNA processing	RALY|NCBP2|NCBP1|PRPF4B|U2AF2|LSM6|SNRPD3|LSM7|RBM4|SNRPD1|SNRPD2|SYNCRIP|WTAP|SART1|SMNDC1|PNN|NONO|DDX23|DHX38|CLP1|TARDBP|WDR77|LSM5|SRRM1|LSM4|LSM3|PTBP3|DDX20|LSM2|DHX35|TGS1|RBM10|NET1|CLNS1A|PABPN1|SNRPA1|PHRF1|MAGOH|EFTUD2|HNRNPA2B1|DDX39B|PTBP1|MTPAP|CSTF2T|HNRNPR|HNRNPU|AQR|SNRPB|SNRPA|SNRPC|SNRPF|SNRPE|XRN2|SNRPG|ZC3H3|SRSF10|STRAP|NHP2L1|PPIL1|SNRPB2|XAB2|HNRNPL|HNRNPA3|HNRNPM|DDX46|H…	turquoise
42254	6.8406e-47	9.4216e-45	108	132	ribosome biogenesis	EIF6|NAF1|RPL14|LSM6|RPLP0|RPL11|DDX21|GNL2|IMP4|KRR1|RPL35A|GTPBP4|EMG1|BYSL|RRP8|RRP9|ISG20L2|MRTO4|RCL1|PA2G4|RPS19|NOP2|RPS16|RPS14|RPS15|TFB1M|ZNHIT6|NHP2L1|GSTCD|BOP1|PIN4|EIF3A|RPS28|WDR55|RPL7|FRG1|NPM1|BRIX1|NPM3|RPL5|RPL7A|RPS24|UTP23|TBL3|TSR1|NOC4L|TSR2|SUV39H1|MPHOSPH10|HEATR1|RPS6|RPF1|RPS7|NOP14|DDX56|NOLC1|RRS1|POP4|UTP20|UTP14A|DDX51|UTP18|GAR1|UTP15|GNL3L|DCAF13|WDR36|DKC1|FTSJ1…	turquoise
6281	1.1826e-42	1.5452e-40	178	300	DNA repair	XRCC5|RAD51D|MORF4L1|XRCC4|RAD51C|XRCC3|XRCC2|XRCC6|MORF4L2|PTTG1|FAH|NONO|EPC2|GTF2H2C|RAD21|H2AFX|CRY1|PMS1|NUDT1|DTL|LIG1|NEIL3|POLE|LIG3|TOPBP1|ESCO2|RFC5|RAD1|DCLRE1C|STRA13|RFC3|DCLRE1A|UHRF1|RFC4|DCLRE1B|RFC1|BAZ1B|RFC2|RAD18|RAD23B|HMGB1|FZR1|HMGB2|BLM|STRAP|MRE11A|HUS1|CEP164|UBE2V2|CHEK1|TTC5|XAB2|RBX1|SLX4|UBE2D3|POLE2|RNF168|POLQ|ATRIP|ASF1A|SLC30A9|NTHL1|RECQL4|FTO|EME1|BRIP1|BRCA2|C…	turquoise
51301	3.5578e-42	4.5326e-40	184	317	cell division	DYNC1LI1|KIFC1|PRC1|KNTC1|AURKA|PTTG1|AURKB|CUL3|TOP1|CDCA8|RAD21|OIP5|INCENP|MIS18A|RALB|CDCA2|VPS4A|NUP37|CCNA2|CDCA5|ASPM|STAG1|CDCA3|ANAPC1|ZC3HC1|ANAPC5|ROCK1|RAN|LIG1|SGOL2|ANAPC4|SGOL1|LIG3|ESPL1|PPP1CC|C10ORF2|NCAPD3|NCAPD2|DCLRE1A|PPP1CA|MAD2L1|TIMELESS|RCC2|SPAG5|ZWINT|CNTROB|PELO|BIN3|ANAPC7|MAD2L2|NEK4|NUP43|FZR1|CCDC99|NEK3|NEK2|TIPIN|KATNB1|LRRCC1|AHCTF1|CEP164|ANLN|RCC1|KIAA1009|SP…	turquoise
6364	3.6909e-41	4.5875e-39	85	98	rRNA processing	NAF1|RPL14|UTP18|GAR1|LSM6|UTP15|DCAF13|WDR36|DKC1|DDX21|RPL11|FTSJ1|IMP4|FTSJ2|FTSJ3|KRR1|RPL35A|EXOSC8|EXOSC9|EXOSC6|RRP36|EXOSC7|EMG1|EXOSC4|EXOSC5|EXOSC2|EXOSC3|RRP8|EXOSC1|RRP9|EIF4A3|PA2G4|NOP2|RPS19|RPS16|RPS14|RPS15|TFB1M|NHP2|C1D|UTP6|GSTCD|ERI1|WBP11|BOP1|PIN4|FCF1|EXOSC10|DIMT1|UTP11L|WDR55|RPS28|RPL7|FRG1|WDR12|NPM3|RPL5|GEMIN4|NSA2|RPS24|UTP23|PDCD11|TBL3|NOC4L|TSR2|SUV39H1|RPL26|MPH…	turquoise
16072	7.3186e-41	8.8799e-39	87	102	rRNA metabolic process	NAF1|RPL14|UTP18|GAR1|LSM6|UTP15|MKI67IP|DCAF13|WDR36|DKC1|DDX21|RPL11|FTSJ1|IMP4|FTSJ2|FTSJ3|KRR1|RPL35A|EXOSC8|EXOSC9|EXOSC6|RRP36|EXOSC7|EMG1|EXOSC4|EXOSC5|EXOSC2|EXOSC3|RRP8|EXOSC1|RRP9|EIF4A3|PA2G4|NOP2|RPS19|RPS16|RPS14|RPS15|TFB1M|NHP2|C1D|UTP6|GSTCD|ERI1|WBP11|BOP1|PIN4|FCF1|EXOSC10|DROSHA|DIMT1|UTP11L|WDR55|RPS28|RPL7|FRG1|WDR12|NPM3|RPL5|GEMIN4|NSA2|RPS24|UTP23|PDCD11|TBL3|NOC4L|TSR2|SU…	turquoise
6260	1.0881e-38	1.2602e-36	126	187	DNA replication	DBF4|RNASEH1|MCM10|PRIM1|TOP1|SIN3A|ORC4|ORC5|ORC6|TGS1|ORC1|DNAJC2|ORC2|ORC3|RBMS1|MCM3AP|DTL|LIG1|CHTF8|POLE|LIG3|RMI2|RNASEH2A|RMI1|C10ORF2|RFC5|RAD1|RFC3|RFC4|RFC1|RFC2|TBRG1|DSCC1|TMX1|BLM|MRE11A|HUS1|TIPIN|CHEK1|TK1|POLE2|POLE3|POLM|POLQ|ATRIP|DNAJA3|GINS1|GINS2|GINS3|PHB|GINS4|BRCA2|POLD3|DNA2|POLD1|POLD2|SUPT16H|PCNA|CHAF1A|CHAF1B|C15ORF42|DUT|CLSPN|CDT1|CCNE2|MCM9|MCM8|CDC45|MCM7|DKC1|E4…	turquoise
33554	1.4786e-34	1.6745e-32	277	620	cellular response to stress	XRCC5|RAD51D|XRCC4|RAD51C|XRCC3|XRCC2|VAPB|XRCC6|PTTG1|FAH|NONO|EPC2|GTF2H2C|MAP3K4|CREB3L2|H2AFX|TLK2|CRY1|EIF2B3|CCNA2|EIF2B4|MAP2K6|EIF2B5|LIG1|POLE|RINT1|LIG3|ESCO2|RFC5|RAD1|DCLRE1C|MAPK1|STRA13|RFC3|DCLRE1A|UHRF1|RFC4|DCLRE1B|EIF2AK1|RFC1|BAZ1B|RFC2|EIF2S1|MAPK9|MAPK8|MCTS1|EIF2AK4|CTSL2|RAD23B|MRE11A|PTPLAD1|HUS1|CHEK1|CEP164|CHEK2|XAB2|TIPRL|PXN|ACD|POLQ|NTHL1|RECQL4|DHX9|FTO|SPHK1|EME1|M…	turquoise
51276	2.5e-32	2.7696e-30	243	531	chromosome organization	XRCC5|RAD51C|KIFC1|HMGN3|HMGN2|XRCC6|HIRA|PTTG1|WDR82|HMGN5|CDCA8|BRPF1|EPC2|TAF5L|BRPF3|H2AFV|DDX11|HIST1H2BL|HIST1H2BI|H2AFZ|H2AFY|H2AFX|TLK2|CDCA5|TADA2A|ESPL1|HMG20B|NCAPD3|NCAPD2|RAD1|DCLRE1C|REC8|RFC1|BAZ1B|ZWINT|PRDM5|PELO|CCDC99|TADA3|NEK2|MRE11A|VPS72|ACD|NCAPG2|PBRM1|LEO1|BCOR|DNMT3B|YEATS4|PHB|SMYD3|CDC23|NDC80|RAD54L|RNF8|SAP130|RNF2|SUPT16H|H3F3B|PARP1|CHAF1A|NCOR1|CHAF1B|RERE|ENY2|E…	turquoise
375	2.3403e-29	2.4846e-27	76	100	RNA splicing, via transesterification reactions	SRSF1|NCBP2|NCBP1|CRNKL1|U2AF2|SNRPD3|CWC15|LSM7|SNRPD1|SNRPD2|WBP4|SART1|SMNDC1|DDX23|DHX38|PRMT7|PRMT5|WDR77|SRRM1|DBR1|DDX20|LSM2|TGS1|CLNS1A|SNRPA1|PRPF31|HNRNPA2B1|DDX39B|SF1|PRPF3|PRPF4|SMN2|PRPF6|SNRNP200|KHSRP|SNRPB|SNRPA|SNRNP40|SNRPC|SNRPF|SNRPE|SNRPG|SRSF10|TRA2B|SNRPB2|TRA2A|SF3B4|SF3B3|SF3B2|PRPF19|HNRNPM|CD2BP2|PRPF8|USP39|HNRNPC|SNRNP70|GEMIN6|GEMIN4|GEMIN5|BCAS2|GEMIN2|MPHOSPH10|D…	turquoise
6414	2.5494e-29	2.6514e-27	74	96	translational elongation	RPL18|RPL17|RPL36A|RPL19|RPL14|RPL13|RPLP2|RPS2|RPS3A|RPLP0|RPLP1|RPL26L1|FAU|RPL11|RPL12|RPS27A|RPL35A|RPS4X|TRNAU1AP|RPS18|RPS19|RPL41|RPS16|RPS14|RPS15|RPS12|EEF1G|RPS4Y1|RPS13|RPS10|EEF1D|EEFSEC|UBA52|TUFM|EEF1B2|RPL35|RPL36|RPL38|RPL39|VARS|RPS26|RPL30|RPS28|RPL7|RPL32|RPS29|RPL6|RPL9|RPL34|GFM1|RPL8|RPL5|RPL10A|RPL4|RPL7A|RPS20|RPS21|RPS23|RPS24|RPSA|RPL26|RPS9|RPL27|RPL24|RPS6|RPS5|RPS8|RP…	turquoise
43933	4.4831e-29	4.5692e-27	299	730	macromolecular complex subunit organization	HRAS|SART1|FAH|H2AFV|HIST1H2BL|MED26|HIST1H2BI|WDR77|MED27|VMA21|H2AFZ|H2AFY|H2AFX|MTERFD3|APOM|TBPL1|CLNS1A|IKBKAP|C12ORF65|OPA1|MED14|C10ORF2|BAZ1B|PTRF|MED16|MED17|RPS14|ADSL|ZNHIT6|HSD17B10|SRSF10|TAF9B|AHCTF1|ASL|PDSS1|ACAT1|PPAT|PXN|RAC1|FBXO5|C9ORF24|SRP54|MSTO1|MAP2K1|DDX1|CRYZ|RPS6|SAP130|SRSF6|SRSF9|SUPT16H|QPRT|H3F3B|CHAF1A|CHAF1B|C15ORF42|SRSF1|COX11|CRNKL1|COX10|AP2S1|MLH1|NAP1L5|LON…	turquoise
34621	1.6901e-28	1.6888e-26	177	359	cellular macromolecular complex subunit organization	EIF6|NCBP2|NCBP1|SNRPD3|SNRPD1|SNRPD2|TGFB1|SART1|DDX23|H2AFV|HIST1H2BL|CLP1|HIST1H2BI|WDR77|VMA21|H2AFZ|H2AFY|H2AFX|DDX20|TUBG1|TGS1|MTERFD3|CLNS1A|NUP133|C12ORF65|DDX39B|ADRM1|PTRF|BAZ1B|SMARCE1|RPS14|SNRPB|SMARCA5|SNRPC|STMN1|ZNHIT6|SNRPF|SNRPE|XRN2|SNRPG|EID2|HMGB2|SRSF10|DIAPH1|AHCTF1|ANLN|PXN|ATF1|GFM2|EIF3A|PTK2|TUBB|HIST1H4A|HIST1H4B|RAC1|NPM1|FBXO5|HIST1H4C|ASF1B|ASF1A|HELLS|C9ORF24|HIST…	turquoise
7059	1.0244e-27	1.004e-25	66	83	chromosome segregation	RAD51C|KIFC1|MLH1|CTCF|PTTG1|RAD21|DDX11|SEH1L|INCENP|NUP37|TOP2A|CDCA5|STAG1|ZW10|DSN1|SGOL2|SGOL1|PAPD7|NUSAP1|ESPL1|UBE2I|NCAPD3|SRPK1|NCAPD2|REC8|ZWINT|NSL1|AKAP8|NUP43|TOP3B|DSCC1|CCDC99|NEK2|MRE11A|SPC25|NCAPH|FBXW7|NCAPG|HJURP|SKA3|SKA2|SKA1|BUB3|PINX1|CENPO|PDS5B|DLGAP5|PSRC1|NUF2|KIF18A|CASC5|CENPF|CDC23|BIRC5|CENPE|NDC80|PMF1|SMC2|MIS12|SMC3|BRCA1|CENPH|SMC4|CCNB1|RRS1|SMC1A	turquoise
65003	4.8222e-27	4.6365e-25	279	682	macromolecular complex assembly	HRAS|SART1|FAH|H2AFV|HIST1H2BL|MED26|HIST1H2BI|WDR77|MED27|VMA21|H2AFZ|H2AFY|H2AFX|APOM|TBPL1|CLNS1A|IKBKAP|OPA1|MED14|C10ORF2|PTRF|MED16|MED17|RPS14|ADSL|ZNHIT6|HSD17B10|SRSF10|TAF9B|AHCTF1|ASL|PDSS1|ACAT1|PPAT|PXN|RAC1|FBXO5|C9ORF24|SRP54|MSTO1|MAP2K1|DDX1|RPS6|CRYZ|SAP130|SRSF6|SRSF9|QPRT|H3F3B|CHAF1A|CHAF1B|C15ORF42|SRSF1|COX11|CRNKL1|COX10|AP2S1|MLH1|NAP1L5|LONP1|HIST2H2AC|COX18|USP16|FANCA|…	turquoise
6399	3.7931e-26	3.5315e-24	81	118	tRNA metabolic process	NARS|LSM6|TRMT2B|RG9MTD1|TRMT1|IARS2|FDXACB1|PUS7L|NARS2|CLP1|TRMT6|CTU2|TRMT5|RPP30|TSEN2|CDK5RAP1|TPR|DUS1L|TARSL2|TSEN15|MTO1|YARS|GTPBP3|RPP21|DARS|SARS|DARS2|TRMT61A|TRMT61B|SARS2|EARS2|TARS|RARS|TRMT12|FARSB|YARS2|FARSA|TRUB1|TRUB2|AARS2|DUS2L|HSD17B10|PUS3|ELAC2|PUS1|FARS2|TYW3|QTRT1|VARS|PUS7|KARS|RPP14|IARS|PARS2|ADAT3|TRDMT1|METTL1|HARS2|QTRTD1|MARS2|NSUN2|MARS|DUS3L|TRMU|MOCS3|ALKBH8|T…	turquoise
377	3.8807e-26	3.5315e-24	68	90	RNA splicing, via transesterification reactions with bulged adenosine as nucleophile	SRSF1|NCBP2|NCBP1|CRNKL1|U2AF2|SNRPD3|CWC15|LSM7|SNRPD1|SNRPD2|WBP4|SART1|DDX23|DHX38|PRMT7|PRMT5|WDR77|DBR1|DDX20|LSM2|TGS1|CLNS1A|SNRPA1|PRPF31|HNRNPA2B1|DDX39B|SF1|PRPF3|PRPF4|SMN2|PRPF6|SNRNP200|SNRPB|SNRPA|SNRPC|SNRPF|SNRPE|SNRPG|SRSF10|TRA2B|SNRPB2|TRA2A|SF3B4|SF3B2|PRPF19|HNRNPM|CD2BP2|PRPF8|USP39|HNRNPC|SNRNP70|GEMIN6|GEMIN4|GEMIN5|GEMIN2|DDX1|SNW1|HNRNPA1|SF3A1|SF3A3|HNRNPH3|PPIH|SRSF6|R…	turquoise
398	3.8807e-26	3.5315e-24	68	90	nuclear mRNA splicing, via spliceosome	SRSF1|NCBP2|NCBP1|CRNKL1|U2AF2|SNRPD3|CWC15|LSM7|SNRPD1|SNRPD2|WBP4|SART1|DDX23|DHX38|PRMT7|PRMT5|WDR77|DBR1|DDX20|LSM2|TGS1|CLNS1A|SNRPA1|PRPF31|HNRNPA2B1|DDX39B|SF1|PRPF3|PRPF4|SMN2|PRPF6|SNRNP200|SNRPB|SNRPA|SNRPC|SNRPF|SNRPE|SNRPG|SRSF10|TRA2B|SNRPB2|TRA2A|SF3B4|SF3B2|PRPF19|HNRNPM|CD2BP2|PRPF8|USP39|HNRNPC|SNRNP70|GEMIN6|GEMIN4|GEMIN5|GEMIN2|DDX1|SNW1|HNRNPA1|SF3A1|SF3A3|HNRNPH3|PPIH|SRSF6|R…	turquoise
44265	1.2119e-25	1.0835e-23	200	444	cellular macromolecule catabolic process	EIF2C1|RNASEH1|DCPS|CUL3|CUL2|CUL5|WWP2|CUL1|ANAPC1|ANAPC5|ANAPC4|MTPAP|UBR3|UBR1|SKP1|RAD1|UHRF2|MAD2L1|ANAPC7|EIF2C3|RAD23B|PABPC4|UBA6|HSPA1A|HSPA1B|ARIH2|RCHY1|NTHL1|FH|FBXO7|FOXRED2|CDC23|CIDEA|CDC20|PCNP|UBE2L3|CDC27|RPF1|UPF3A|RNF6|UPF3B|RNF4|DCP1B|DCP2|POP1|LDLR|UBE2G1|UBE2G2|MLH1|BNIP3|RLIM|PARN|LONP1|USP12|USP11|USP10|USP16|USP15|USP14|USP13|ABCE1|AIFM1|CCNH|EXOSC7|EXOSC4|CCNF|GTF2H3|MB…	turquoise
34622	1.0171e-23	8.7854e-22	154	319	cellular macromolecular complex assembly	EIF6|NCBP2|NCBP1|SNRPD3|SNRPD1|SNRPD2|SART1|TGFB1|DDX23|H2AFV|HIST1H2BL|CLP1|HIST1H2BI|WDR77|VMA21|H2AFZ|H2AFY|H2AFX|DDX20|TUBG1|TGS1|CLNS1A|DDX39B|ADRM1|RPS14|SNRPB|SMARCA5|SNRPC|ZNHIT6|SNRPF|SNRPE|SNRPG|EID2|HMGB2|SRSF10|DIAPH1|AHCTF1|ANLN|ATF1|PXN|EIF3A|TUBB|PTK2|HIST1H4A|HIST1H4B|RAC1|NPM1|FBXO5|HIST1H4C|ASF1B|ASF1A|HELLS|C9ORF24|HIST1H3J|SRP54|MSTO1|TSR1|DDX1|RPS6|SRSF6|SRSF9|TUBD1|HIST1H3B|…	turquoise
22607	1.1395e-22	9.6785e-21	337	918	cellular component assembly	HRAS|SART1|FAH|CUL3|H2AFV|HIST1H2BL|MED26|HIST1H2BI|WDR77|MED27|VMA21|H2AFZ|H2AFY|H2AFX|APOM|TBPL1|CLNS1A|IKBKAP|OPA1|ROCK1|MED14|C10ORF2|KRT19|PTRF|MED16|MED17|RPS14|ADSL|BIN3|ZNHIT6|HSD17B10|SRSF10|TAF9B|AHCTF1|ASL|PDSS1|ACAT1|PXN|PPAT|ACD|RAC2|SAC3D1|RAC1|CKLF|FBXO5|C9ORF24|SRP54|MSTO1|MAP2K1|PCNT|ARFIP2|DDX1|ALMS1|CRYZ|RPS6|SAP130|SRSF6|SRSF9|QPRT|H3F3B|CHAF1A|C15ORF42|CHAF1B|NCOR1|SRSF1|COX1…	turquoise
51439	1.0484e-20	8.7586e-19	52	68	regulation of ubiquitin-protein ligase activity involved in mitotic cell cycle	BTRC|PSMD1|PSMD3|PSMD4|PSMD5|PSMD6|PSMD7|CUL1|PSMD8|ANAPC1|CDK1|ANAPC5|ANAPC4|SKP1|UBE2C|PSMA2|PSMA1|MAD2L1|PSMA6|PSMA5|PSMA4|PSMA3|BUB1B|ANAPC7|FZR1|PSMA7|PSMB4|PSMF1|PSMB7|PSMB6|PSMB1|PSMB3|PSMB2|FBXO5|UBE2D1|BUB3|CDC23|CDC20|CDC27|CCNB1|PSMC6|PSMD14|PSMC5|PSMD13|PSMC4|PSMD12|PSMC3|PLK1|PSMD11|PSMC2|PSMC1|UBE2E1	turquoise
9057	1.2584e-20	1.0343e-18	208	506	macromolecule catabolic process	EIF2C1|RNASEH1|DCPS|CUL3|CUL2|CUL5|WWP2|CUL1|ANAPC1|ANAPC5|ANAPC4|MTPAP|UBR3|UBR1|SKP1|RAD1|ADAMTS9|MAD2L1|UHRF2|YME1L1|ANAPC7|EIF2C3|RAD23B|PABPC4|UBA6|HSPA1A|HSPA1B|ARIH2|RCHY1|NTHL1|FH|FBXO7|FOXRED2|CDC23|CIDEA|CDC20|PCNP|AFG3L2|UBE2L3|CDC27|RPF1|UPF3A|RNF6|UPF3B|RNF4|DCP1B|DCP2|POP1|LDLR|UBE2G1|UBE2G2|MLH1|BNIP3|RLIM|PARN|LONP1|USP12|USP11|USP10|USP16|USP15|USP14|DHCR24|USP13|ABCE1|AIFM1|CCNH…	turquoise
51236	1.3836e-20	1.0848e-18	67	101	establishment of RNA localization	HNRNPA1L2|NCBP2|ENY2|NCBP1|XPO1|EIF5A|NUP188|SEH1L|RAE1|MAGOHB|NUP37|GLE1|TPR|NUP35|PABPN1|NUP133|RAN|NUP88|MAGOH|HNRNPA2B1|DDX39B|G3BP2|NUP85|NUPL2|NUPL1|SENP2|EIF4A3|NUP205|KHSRP|THOC7|NUP107|THOC5|THOC3|NUP43|LRPPRC|THOC1|NXT1|ZC3H3|NUP98|NMI|AGFG1|NUP160|SRSF10|AHCTF1|NUP93|NXT2|NUP214|POM121|DDX19A|NUP50|NPM1|NUP54|POM121C|RANBP17|UPF2|NUP153|UPF1|CKAP5|SMG7|CASC3|NUP155|HNRNPA1|UPF3A|TMEM48…	turquoise
50657	1.3836e-20	1.0848e-18	67	101	nucleic acid transport	HNRNPA1L2|NCBP2|ENY2|NCBP1|XPO1|EIF5A|NUP188|SEH1L|RAE1|MAGOHB|NUP37|GLE1|TPR|NUP35|PABPN1|NUP133|RAN|NUP88|MAGOH|HNRNPA2B1|DDX39B|G3BP2|NUP85|NUPL2|NUPL1|SENP2|EIF4A3|NUP205|KHSRP|THOC7|NUP107|THOC5|THOC3|NUP43|LRPPRC|THOC1|NXT1|ZC3H3|NUP98|NMI|AGFG1|NUP160|SRSF10|AHCTF1|NUP93|NXT2|NUP214|POM121|DDX19A|NUP50|NPM1|NUP54|POM121C|RANBP17|UPF2|NUP153|UPF1|CKAP5|SMG7|CASC3|NUP155|HNRNPA1|UPF3A|TMEM48…	turquoise
50658	1.3836e-20	1.0848e-18	67	101	RNA transport	HNRNPA1L2|NCBP2|ENY2|NCBP1|XPO1|EIF5A|NUP188|SEH1L|RAE1|MAGOHB|NUP37|GLE1|TPR|NUP35|PABPN1|NUP133|RAN|NUP88|MAGOH|HNRNPA2B1|DDX39B|G3BP2|NUP85|NUPL2|NUPL1|SENP2|EIF4A3|NUP205|KHSRP|THOC7|NUP107|THOC5|THOC3|NUP43|LRPPRC|THOC1|NXT1|ZC3H3|NUP98|NMI|AGFG1|NUP160|SRSF10|AHCTF1|NUP93|NXT2|NUP214|POM121|DDX19A|NUP50|NPM1|NUP54|POM121C|RANBP17|UPF2|NUP153|UPF1|CKAP5|SMG7|CASC3|NUP155|HNRNPA1|UPF3A|TMEM48…	turquoise
51351	2.7367e-20	2.1131e-18	54	73	positive regulation of ligase activity	XRCC4|BTRC|PSMD1|PSMD3|PSMD4|PSMD5|PSMD6|PSMD7|CUL1|PSMD8|ANAPC1|CDK1|ANAPC5|ANAPC4|SKP1|UBE2C|PSMA2|UBE2N|PSMA1|PSMA6|PSMA5|PSMA4|PSMA3|ANAPC7|NHEJ1|UBE2S|FZR1|TRIB3|PSMA7|PSMB4|PSMF1|PSMB7|PSMB6|PSMB1|PSMB3|PSMB2|FBXO5|UBE2D1|CDC23|CDC20|CDC27|CCNB1|PSMC6|PSMD14|PSMD13|PSMC5|PSMD12|PSMC4|PSMD11|PSMC3|PLK1|PSMC2|PSMC1|UBE2E1	turquoise
51340	3.4642e-20	2.6348e-18	59	84	regulation of ligase activity	XRCC4|BTRC|BAG5|PSMD1|PSMD3|PSMD4|PSMD5|PSMD6|PSMD7|CUL1|PSMD8|ANAPC1|CDK1|ANAPC5|ANAPC4|SKP1|UBE2C|PSMA2|UBE2N|PSMA1|MAD2L1|PSMA6|PSMA5|PSMA4|PSMA3|BUB1B|ANAPC7|NHEJ1|UBE2S|FZR1|TRIB3|PSMA7|FEM1A|PSMB4|PSMF1|PSMB7|PSMB6|PSMB1|PSMB3|PSMB2|FBXO5|UBE2D1|BUB3|CDC23|CDC20|CDC27|CCNB1|PSMD14|PSMC6|PSMD13|PSMC5|PSMD12|PSMC4|PSMD11|PLK1|PSMC3|PSMC2|PSMC1|UBE2E1	turquoise
51028	4.6078e-20	3.4531e-18	62	91	mRNA transport	HNRNPA1L2|NCBP2|ENY2|NCBP1|XPO1|EIF5A|NUP188|SEH1L|RAE1|MAGOHB|NUP37|GLE1|TPR|NUP35|PABPN1|NUP133|NUP88|MAGOH|DDX39B|G3BP2|NUP85|NUPL2|NUPL1|SENP2|EIF4A3|NUP205|KHSRP|THOC7|THOC5|NUP107|THOC3|NUP43|LRPPRC|THOC1|ZC3H3|NUP98|NMI|AGFG1|NUP160|SRSF10|AHCTF1|NUP93|NXT2|NUP214|POM121|DDX19A|NUP50|POM121C|NUP54|RANBP17|UPF2|NUP153|UPF1|SMG7|CASC3|NUP155|HNRNPA1|UPF3A|TMEM48|UPF3B|NUP62|XPO7	turquoise
51443	1.0017e-19	7.398e-18	52	70	positive regulation of ubiquitin-protein ligase activity	BTRC|PSMD1|PSMD3|PSMD4|PSMD5|PSMD6|PSMD7|CUL1|PSMD8|ANAPC1|CDK1|ANAPC5|ANAPC4|SKP1|UBE2C|PSMA2|UBE2N|PSMA1|PSMA6|PSMA5|PSMA4|PSMA3|ANAPC7|UBE2S|FZR1|TRIB3|PSMA7|PSMB4|PSMF1|PSMB7|PSMB6|PSMB1|PSMB3|PSMB2|FBXO5|UBE2D1|CDC23|CDC20|CDC27|CCNB1|PSMC6|PSMD14|PSMC5|PSMD13|PSMC4|PSMD12|PSMD11|PSMC3|PLK1|PSMC2|PSMC1|UBE2E1	turquoise
51437	1.2613e-19	9.1825e-18	49	64	positive regulation of ubiquitin-protein ligase activity involved in mitotic cell cycle	FZR1|BTRC|PSMA7|PSMF1|PSMB4|PSMB7|PSMB6|PSMB1|PSMB3|PSMD1|PSMB2|FBXO5|PSMD3|PSMD4|PSMD5|PSMD6|UBE2D1|PSMD7|CUL1|PSMD8|ANAPC1|CDK1|ANAPC5|ANAPC4|CDC23|CDC20|SKP1|UBE2C|CDC27|CCNB1|PSMA2|PSMA1|PSMD14|PSMC6|PSMD13|PSMC5|PSMD12|PSMC4|PSMA6|PSMD11|PLK1|PSMC3|PSMA5|PSMC2|PSMA4|PSMC1|PSMA3|ANAPC7|UBE2E1	turquoise
51438	1.3051e-19	9.367e-18	57	81	regulation of ubiquitin-protein ligase activity	BTRC|BAG5|PSMD1|PSMD3|PSMD4|PSMD5|PSMD6|PSMD7|CUL1|PSMD8|ANAPC1|CDK1|ANAPC5|ANAPC4|SKP1|UBE2C|PSMA2|UBE2N|PSMA1|MAD2L1|PSMA6|PSMA5|PSMA4|PSMA3|BUB1B|ANAPC7|UBE2S|FZR1|TRIB3|PSMA7|FEM1A|PSMB4|PSMF1|PSMB7|PSMB6|PSMB1|PSMB3|PSMB2|FBXO5|UBE2D1|BUB3|CDC23|CDC20|CDC27|CCNB1|PSMD14|PSMC6|PSMD13|PSMC5|PSMD12|PSMC4|PSMD11|PSMC3|PLK1|PSMC2|PSMC1|UBE2E1	turquoise
6403	1.5256e-19	1.0798e-17	67	104	RNA localization	HNRNPA1L2|NCBP2|ENY2|NCBP1|XPO1|EIF5A|NUP188|SEH1L|RAE1|MAGOHB|NUP37|GLE1|TPR|NUP35|PABPN1|NUP133|RAN|NUP88|MAGOH|HNRNPA2B1|DDX39B|G3BP2|NUP85|NUPL2|NUPL1|SENP2|EIF4A3|NUP205|KHSRP|THOC7|NUP107|THOC5|THOC3|NUP43|LRPPRC|THOC1|NXT1|ZC3H3|NUP98|NMI|AGFG1|NUP160|SRSF10|AHCTF1|NUP93|NXT2|NUP214|POM121|DDX19A|NUP50|NPM1|NUP54|POM121C|RANBP17|UPF2|NUP153|UPF1|CKAP5|SMG7|CASC3|NUP155|HNRNPA1|UPF3A|TMEM48…	turquoise
6350	1.6288e-19	1.137e-17	154	345	transcription	TBP|PTTG1|MED20|CBFB|PRIM1|GTF2E1|GTF2E2|TAF5L|GATA6|MED26|TARDBP|GATA3|MED27|TFB2M|MTERFD3|TBPL1|PHRF1|OPA1|TADA2A|MTPAP|MED14|C10ORF2|ADRM1|PRDM4|PTRF|ABT1|MED16|MED17|SMARCA5|XRN2|PPP5C|TAF9B|SOX5|DIDO1|XAB2|TCERG1|CKLF|NPM3|BTF3|TAF9|DVL2|TAF2|TAF6|TAF5|RNPS1|PMF1|USF1|MSL3|POLRMT|NRF1|PSMC5|ETS1|GTF2F1|GTF2F2|SUPT16H|PARP1|NCOR1|TAF1B|E2F2|GTF3A|COPS2|TAF1A|COPS5|TTLL5|CRCP|MKI67IP|PTMA|YBX1…	turquoise
31145	4.265e-19	2.9371e-17	48	63	anaphase-promoting complex-dependent proteasomal ubiquitin-dependent protein catabolic process	FZR1|PSMA7|PSMF1|PSMB4|PSMB7|PSMB6|PSMB1|PSMB3|PSMD1|PSMB2|PSMD3|PSMD4|PSMD5|PSMD6|UBE2D1|PSMD7|PSMD8|BUB3|ANAPC1|CDK1|ANAPC5|ANAPC4|CDC23|CDC20|UBE2C|CDC27|CCNB1|PSMA2|PSMA1|PSMD14|PSMC6|MAD2L1|PSMD13|PSMC5|PSMD12|PSMC4|PSMA6|PSMD11|PSMC3|PSMA5|PSMC2|PSMA4|PSMC1|PSMA3|BUB1B|ANAPC7|UBE2S|UBE2E1	turquoise
22618	4.913e-19	3.2943e-17	55	78	ribonucleoprotein complex assembly	EIF6|NCBP2|SRSF1|NCBP1|CRNKL1|SNRPD3|SNRPD1|SNRPD2|SART1|DDX23|PRMT7|PRMT5|CLP1|WDR77|DDX20|TGS1|CLNS1A|PRPF31|NIP7|DDX39B|SF1|SMN2|PRPF6|TARBP2|PIH1D1|RPS14|SNRNP200|SNRPB|SNRPC|ZNHIT6|SNRPF|SNRPE|SNRPG|SRSF10|NUFIP1|BMS1|PRPF19|EIF3A|CD2BP2|USP39|NPM1|GEMIN6|GEMIN4|GEMIN5|GEMIN2|TSR1|DDX1|RPL24|RPS6|SF3A1|SF3A3|SRSF6|SRSF9|C15ORF42|TXNL4A	turquoise
8033	4.913e-19	3.2943e-17	55	78	tRNA processing	LSM6|TRMT2B|RG9MTD1|TRMT1|FDXACB1|PUS7L|TRMT6|CLP1|CTU2|TRMT5|RPP30|TSEN2|CDK5RAP1|DUS1L|MTO1|TSEN15|GTPBP3|RPP21|SARS|TRMT61A|TRMT61B|TRMT12|TRUB1|TRUB2|DUS2L|HSD17B10|PUS3|ELAC2|PUS1|FARS2|TYW3|QTRT1|KARS|PUS7|RPP14|ADAT3|METTL1|TRDMT1|QTRTD1|NSUN2|DUS3L|MOCS3|ALKBH8|TSEN54|TRMU|LCMT2|SSB|FBL|CCDC76|URM1|POP1|POP4|DUS4L|POP7|TRIT1	turquoise
44248	6.6422e-19	4.3959e-17	285	780	cellular catabolic process	EIF2C1|RNASEH1|FAH|GLDC|CUL3|GOT2|DCPS|CUL2|CUL5|GOT1|WWP2|RAB24|DDAH1|CUL1|ANAPC1|ANAPC5|SUCLG1|ANAPC4|MTPAP|OLA1|UBR3|SKP1|UBR1|RAD1|MAD2L1|UHRF2|ANAPC7|EIF2C3|MDH2|MPST|RAD23B|HACL1|ENPP1|PABPC4|UBA6|HSPA1A|HSPA1B|ASL|HADHA|PXN|DTD1|ARIH2|NAGA|IDH2|GCSH|IDH1|RCHY1|NTHL1|FH|FBXO7|FOXRED2|SPHK1|CIDEA|CDC23|PCNP|CDC20|CRYZ|UBE2L3|CDC27|RPF1|UPF3A|RNF6|PLA2G4A|UPF3B|RNF4|DCP1B|DCP2|POP1|BCKDK|LDLR…	turquoise
51716	1.5481e-18	1.0114e-16	343	988	cellular response to stimulus	XRCC5|RAD51D|XRCC4|RAD51C|LDHA|XRCC3|XRCC2|VAPB|XRCC6|SNIP1|PTTG1|FAH|NONO|EPC2|GTF2H2C|GOT1|MAP3K4|CREB3L2|H2AFX|TLK2|EIF2B2|CRY1|EIF2B3|CCNA2|EIF2B4|MAP2K6|EIF2B5|LIG1|POLE|RINT1|LIG3|ESCO2|RPTOR|RFC5|RAD1|DCLRE1C|MAPK1|STRA13|RFC3|GRB10|DCLRE1A|UHRF1|RFC4|DCLRE1B|EIF2AK1|RFC1|BAZ1B|RFC2|SULT1B1|EIF2S1|MAPK9|MAPK8|MCTS1|EIF2AK4|CTSL2|RAD23B|ENPP1|TXN2|MRE11A|PTPLAD1|HUS1|CEP164|CHEK1|CHEK2|XAB2…	turquoise
6310	1.9418e-18	1.2526e-16	66	105	DNA recombination	RAD51D|XRCC5|RAD51C|XRCC4|NBN|XRCC3|XRCC2|XRCC6|MLH1|NONO|RAD21|PSMC3IP|SETMAR|PSIP1|NSMCE2|H2AFX|FANCB|LIG1|LIG3|MND1|HMGA1|KLHDC3|RAD51|UBE2N|DCLRE1C|RAD1|RECQL|REC8|RUVBL2|RUVBL1|DMC1|HMGB1|HMGB2|HMGB3|BLM|UNG|MRE11A|HUS1|PRKDC|CHEK1|BANF1|KIN|RPA1|SLX4|MUS81|ERCC1|TRIP13|EXO1|RECQL4|MSH6|RAD51AP1|MSH3|SWAP70|MSH2|EME1|BRCA2|TSN|RAD54L|BRCA1|OBFC2B|PPIA|SFPQ|RAD54B|HSPD1|RBPJ|RBM14	turquoise
51726	8.2227e-18	5.2379e-16	183	449	regulation of cell cycle	DYNC1LI1|HRAS|ILKAP|AURKAIP1|CEP76|BTRC|KNTC1|TTK|PKMYT1|RPS6KB1|SART1|TGFB1|CUL3|CUL2|CUL5|EIF4EBP1|CSNK2A1|CDKN2C|CLP1|H2AFX|CCNA2|CUL1|MAP2K6|GTPBP4|DTL|RINT1|TBRG4|ESPL1|TACC3|PKIA|NME6|RAD1|PA2G4|MAD2L1|MAD2L1BP|UHRF2|TIMELESS|PRDM4|ZWINT|TBRG1|MAD2L2|SMARCA4|FZR1|BLM|TFAP4|STK11|NEK2|MRE11A|HUS1|TIPIN|ANLN|CHEK1|BOP1|CHEK2|RCC1|TIPRL|SCRIB|PLAGL1|FBXW7|HEXIM1|CDC123|NPM1|FBXO5|ATRIP|PGGT1B|…	turquoise
51436	1.4485e-17	9.0017e-16	46	62	negative regulation of ubiquitin-protein ligase activity involved in mitotic cell cycle	FZR1|PSMA7|PSMF1|PSMB4|PSMB7|PSMB6|PSMB1|PSMB3|PSMD1|PSMB2|FBXO5|PSMD3|PSMD4|PSMD5|PSMD6|UBE2D1|PSMD7|PSMD8|BUB3|ANAPC1|ANAPC5|ANAPC4|CDC23|CDC20|UBE2C|CDC27|PSMA2|PSMA1|PSMD14|PSMC6|MAD2L1|PSMD13|PSMC5|PSMD12|PSMC4|PSMA6|PSMD11|PSMC3|PSMA5|PSMC2|PSMA4|PSMC1|PSMA3|BUB1B|ANAPC7|UBE2E1	turquoise
6302	1.4485e-17	9.0017e-16	46	62	double-strand break repair	XRCC5|XRCC4|NBN|XRCC2|BLM|MRE11A|HUS1|XRCC6|POLA1|PRKDC|MLH1|UBE2V2|RPA1|SLX4|RAD21|RNF168|H2AFX|FANCB|FEN1|TRIP13|RECQL4|RAD51AP1|BRCC3|MSH2|TP53|PAPD7|BRIP1|BRCA2|APTX|SOD1|RAD54L|BRCA1|RAD51|OBFC2B|EYA3|RNF8|RAD1|DCLRE1C|UBE2N|RECQL|VCP|BAZ1B|TDP2|TDP1|RAD54B|NHEJ1	turquoise
7051	1.8034e-17	1.1072e-15	40	50	spindle organization	KIF23|CEP72|HAUS3|HAUS6|HAUS5|PRC1|HAUS2|HAUS1|HK2|TTK|MLH1|AURKA|RCC1|SPC25|TUBB|SAC3D1|FBXO5|TUBG1|KIF2A|KIF11|CKAP5|RAN|PCNT|NDC80|ESPL1|TACC3|UBE2C|CEP63|SMC3|TACC2|HDAC3|SPAG5|ZWINT|CKS2|BUB1B|HAUS7|STMN1|HAUS8|SMC1A|NCOR1	turquoise
6351	1.8618e-17	1.1295e-15	132	292	transcription, DNA-dependent	TBP|PTTG1|CBFB|GTF2E1|GTF2E2|TAF5L|GATA6|MED26|GATA3|TARDBP|MED27|TFB2M|MTERFD3|TBPL1|PHRF1|OPA1|TADA2A|MED14|C10ORF2|ADRM1|PTRF|PRDM4|ABT1|MED16|MED17|SMARCA5|XRN2|TAF9B|SOX5|TCERG1|CKLF|BTF3|NPM3|TAF9|DVL2|TAF2|TAF6|TAF5|PMF1|USF1|MSL3|POLRMT|NRF1|PSMC5|ETS1|GTF2F1|GTF2F2|SUPT16H|PARP1|NCOR1|TAF1B|E2F2|GTF3A|COPS2|TAF1A|COPS5|CRCP|MKI67IP|YBX1|FUBP1|MAZ|GTF2A1|GTF2A2|RTF1|NFIL3|FOSL1|NFX1|CCNK|…	turquoise
15931	2.3484e-17	1.4079e-15	69	116	nucleobase, nucleoside, nucleotide and nucleic acid transport	HNRNPA1L2|NCBP2|ENY2|NCBP1|XPO1|EIF5A|NUP188|SEH1L|RAE1|MAGOHB|NUP37|GLE1|TPR|NUP35|PABPN1|NUP133|RAN|NUP88|MAGOH|HNRNPA2B1|DDX39B|G3BP2|NUP85|NUPL2|NUPL1|SENP2|EIF4A3|NUP205|KHSRP|THOC7|NUP107|THOC5|NUP43|THOC3|LRPPRC|THOC1|ZC3H3|NXT1|NUP98|NMI|SRSF10|AGFG1|NUP160|AHCTF1|NUP93|NXT2|NUP214|POM121|DDX19A|NUP50|NPM1|NUP54|POM121C|RANBP17|UPF2|NUP153|UPF1|CKAP5|SMG7|CASC3|NUP155|HNRNPA1|VDAC3|UPF3A|…	turquoise
32774	2.609e-17	1.546e-15	133	296	RNA biosynthetic process	TBP|PTTG1|CBFB|PRIM1|GTF2E1|GTF2E2|TAF5L|GATA6|MED26|GATA3|TARDBP|MED27|TFB2M|MTERFD3|TBPL1|PHRF1|OPA1|TADA2A|MED14|C10ORF2|ADRM1|PTRF|PRDM4|ABT1|MED16|MED17|SMARCA5|XRN2|TAF9B|SOX5|TCERG1|CKLF|BTF3|NPM3|TAF9|DVL2|TAF2|TAF6|TAF5|PMF1|USF1|MSL3|POLRMT|NRF1|PSMC5|ETS1|GTF2F1|GTF2F2|SUPT16H|PARP1|NCOR1|TAF1B|E2F2|GTF3A|COPS2|TAF1A|COPS5|CRCP|MKI67IP|YBX1|FUBP1|MAZ|GTF2A1|GTF2A2|RTF1|NFIL3|FOSL1|NFX1…	turquoise
51352	9.7896e-17	5.669e-15	47	66	negative regulation of ligase activity	FZR1|PSMA7|BAG5|PSMF1|PSMB4|PSMB7|PSMB6|PSMB1|PSMB3|PSMD1|PSMB2|FBXO5|PSMD3|PSMD4|PSMD5|PSMD6|UBE2D1|PSMD7|PSMD8|BUB3|ANAPC1|ANAPC5|ANAPC4|CDC23|CDC20|UBE2C|CDC27|PSMA2|PSMA1|PSMD14|PSMC6|MAD2L1|PSMD13|PSMC5|PSMD12|PSMC4|PSMA6|PSMD11|PSMC3|PSMA5|PSMC2|PSMA4|PSMC1|PSMA3|BUB1B|ANAPC7|UBE2E1	turquoise
51444	9.7896e-17	5.669e-15	47	66	negative regulation of ubiquitin-protein ligase activity	FZR1|PSMA7|BAG5|PSMF1|PSMB4|PSMB7|PSMB6|PSMB1|PSMB3|PSMD1|PSMB2|FBXO5|PSMD3|PSMD4|PSMD5|PSMD6|UBE2D1|PSMD7|PSMD8|BUB3|ANAPC1|ANAPC5|ANAPC4|CDC23|CDC20|UBE2C|CDC27|PSMA2|PSMA1|PSMD14|PSMC6|MAD2L1|PSMD13|PSMC5|PSMD12|PSMC4|PSMA6|PSMD11|PSMC3|PSMA5|PSMC2|PSMA4|PSMC1|PSMA3|BUB1B|ANAPC7|UBE2E1	turquoise
6325	6.945e-16	3.9324e-14	168	417	chromatin organization	MORF4L1|HMGN3|HMGN2|MORF4L2|HIRA|CBX3|INO80|CBX2|CBX1|WDR82|HMGN5|CBX5|RCBTB1|KDM1A|DPY30|TAF5L|EPC2|BRPF1|BRPF3|SMARCD2|H2AFV|HIST1H2BL|HIST1H2BI|SMARCD1|EED|H2AFZ|H2AFY|HIRIP3|H2AFX|TLK2|TADA2A|MTA2|RBL1|RRP8|HMG20B|SUZ12|KDM2B|BAZ1B|SMARCE1|PRDM5|SMARCA5|PAF1|SMARCA4|HMGB2|TADA3|SETD1B|SETD1A|C14ORF169|VPS72|CXXC1|HIST1H4A|SMARCB1|HIST1H4B|NPM1|PBRM1|LEO1|TAF9|RNF168|HIST1H4C|ASF1B|BCOR|DNMT3B…	turquoise
6511	9.0144e-16	5.0481e-14	123	276	ubiquitin-dependent protein catabolic process	BTRC|CUL3|CUL2|CUL5|WWP2|FBXO21|FBXO22|CUL1|ANAPC1|ANAPC5|DTL|USP1|ANAPC4|UBR3|SKP1|UBR1|PSMA2|PSMA1|MAD2L1|UHRF2|SEC61B|PSMA6|PSMA5|PSMA4|PSMA3|ANAPC7|RAD23B|FZR1|DERL1|UBA6|NEDD8|PSMA7|DERL3|RBX1|PSMB4|UBE2D3|PSMB7|ARIH2|FBXW7|PSMB6|PSMB1|PSMB3|PSMB2|RCHY1|UBE2D1|FBXO45|FBXO7|FOXRED2|CDC23|PCNP|CDC20|UBE2L3|CDC27|RPF1|RNF6|PSMC6|PSMC5|VCP|RNF4|PSMC4|NEDD4|PSMC3|PSMC2|PSMC1|UBE2E1|UBE2G1|UBE2G2|…	turquoise
70	1.436e-15	7.9539e-14	31	36	mitotic sister chromatid segregation	KIFC1|CCDC99|NEK2|NCAPH|DDX11|SEH1L|NCAPG|CDCA5|BUB3|ZW10|PINX1|PDS5B|DLGAP5|PSRC1|PAPD7|KIF18A|NUSAP1|CDC23|ESPL1|CENPE|NDC80|SMC2|NCAPD3|NCAPD2|SMC4|CCNB1|ZWINT|RRS1|AKAP8|SMC1A|DSCC1	turquoise
31398	1.5607e-15	8.5522e-14	58	95	positive regulation of protein ubiquitination	BTRC|PSMD1|PSMD3|PSMD4|PSMD5|PSMD6|PSMD7|CUL1|PSMD8|ANAPC1|CDK1|ANAPC5|ANAPC4|SKP1|UBE2C|PSMA2|UBE2N|PSMA1|PSMA6|PSMA5|PSMA4|PSMA3|ANAPC7|UBE2S|FZR1|TRIB3|PSMA7|PSMB4|PSMF1|PSMB7|PSMB6|PSMB1|PSMB3|PSMB2|FBXO5|RCHY1|UBE2D1|DNAJA3|SPHK1|CDC23|CDC20|CDC27|BRCA1|HSPBP1|CCNB1|PSMD14|PSMC6|PSMD13|PSMC5|PSMD12|PSMC4|PSMD11|PSMC3|PLK1|RASSF1|PSMC2|PSMC1|UBE2E1	turquoise
43161	1.7082e-15	9.0545e-14	75	139	proteasomal ubiquitin-dependent protein catabolic process	UBE2G2|CUL3|WWP2|PSMD1|PSMD3|PSMD4|PSMD5|PSMD6|PSMD7|CUL1|PSMD8|ANAPC1|CDK1|ANAPC5|DDB1|CCNF|ANAPC4|ERLIN1|SKP1|TOPORS|UBE2C|PSMA2|PSMA1|MAD2L1|SEC61B|PSMA6|PSMA5|PSMA4|PSMA3|BUB1B|SIAH1|ANAPC7|UBE2S|RAD23B|FZR1|DERL1|PSMA7|DERL3|RBX1|ERCC8|PSMF1|PSMB4|FBXW7|UBE2D3|PSMB7|PSMB6|PSMB1|PSMB3|PSMB2|UBE2D1|FBXW11|BUB3|FBXO45|FOXRED2|CDC23|PCNP|CDC20|CDC27|CCNB1|PSMD14|HSP90B1|PSMC6|PSMD13|PSMC5|VCP|RN…	turquoise
10498	1.7082e-15	9.0545e-14	75	139	proteasomal protein catabolic process	UBE2G2|CUL3|WWP2|PSMD1|PSMD3|PSMD4|PSMD5|PSMD6|PSMD7|CUL1|PSMD8|ANAPC1|CDK1|ANAPC5|DDB1|CCNF|ANAPC4|ERLIN1|SKP1|TOPORS|UBE2C|PSMA2|PSMA1|MAD2L1|SEC61B|PSMA6|PSMA5|PSMA4|PSMA3|BUB1B|SIAH1|ANAPC7|UBE2S|RAD23B|FZR1|DERL1|PSMA7|DERL3|RBX1|ERCC8|PSMF1|PSMB4|FBXW7|UBE2D3|PSMB7|PSMB6|PSMB1|PSMB3|PSMB2|UBE2D1|FBXW11|BUB3|FBXO45|FOXRED2|CDC23|PCNP|CDC20|CDC27|CCNB1|PSMD14|HSP90B1|PSMC6|PSMD13|PSMC5|VCP|RN…	turquoise
43632	1.7235e-15	9.0545e-14	124	281	modification-dependent macromolecule catabolic process	BTRC|CUL3|CUL2|CUL5|WWP2|FBXO21|FBXO22|CUL1|ANAPC1|ANAPC5|DTL|USP1|ANAPC4|UBR3|SKP1|UBR1|PSMA2|PSMA1|MAD2L1|UHRF2|SEC61B|PSMA6|PSMA5|PSMA4|PSMA3|ANAPC7|RAD23B|FZR1|DERL1|UBA6|NEDD8|PSMA7|DERL3|RBX1|PSMB4|UBE2D3|PSMB7|ARIH2|FBXW7|PSMB6|PSMB1|PSMB3|PSMB2|RCHY1|UBE2D1|FBXO45|FBXO7|FOXRED2|CDC23|PCNP|CDC20|UBE2L3|CDC27|RPF1|RNF6|PSMC6|PSMC5|VCP|RNF4|PSMC4|NEDD4|PSMC3|PSMC2|PSMC1|UBE2E1|UBE2G1|UBE2G2|…	turquoise
19941	1.7235e-15	9.0545e-14	124	281	modification-dependent protein catabolic process	BTRC|CUL3|CUL2|CUL5|WWP2|FBXO21|FBXO22|CUL1|ANAPC1|ANAPC5|DTL|USP1|ANAPC4|UBR3|SKP1|UBR1|PSMA2|PSMA1|MAD2L1|UHRF2|SEC61B|PSMA6|PSMA5|PSMA4|PSMA3|ANAPC7|RAD23B|FZR1|DERL1|UBA6|NEDD8|PSMA7|DERL3|RBX1|PSMB4|UBE2D3|PSMB7|ARIH2|FBXW7|PSMB6|PSMB1|PSMB3|PSMB2|RCHY1|UBE2D1|FBXO45|FBXO7|FOXRED2|CDC23|PCNP|CDC20|UBE2L3|CDC27|RPF1|RNF6|PSMC6|PSMC5|VCP|RNF4|PSMC4|NEDD4|PSMC3|PSMC2|PSMC1|UBE2E1|UBE2G1|UBE2G2|…	turquoise
75	5.55e-15	2.886e-13	62	107	cell cycle checkpoint	MAD1L1|CLSPN|NBN|HRAS|KNTC1|TTK|GTSE1|TGFB1|CDT1|CCNE2|CDC45|H2AFX|FANCG|TPR|CCNA2|ZW10|CDC6|CDK1|BRCC3|DTL|DDB1|RINT1|TP53|RBBP8|RAD1|MAD2L1|MAD2L1BP|RFWD3|ZWINT|BUB1B|MAD2L2|FZR1|BLM|HUS1|TIPIN|CHEK1|CHEK2|TIPRL|BUB1|ZWILCH|ERCC3|ATRIP|BUB3|TERF1|MSH2|CASC5|CENPF|BRIP1|BIRC5|RPL24|CENPE|CEP63|RPS6|BRCA1|NAE1|PTPN11|OBFC2B|CCNB1|PSMG2|PLK1|SMC1A|C15ORF42	turquoise
819	6.9051e-15	3.5544e-13	31	37	sister chromatid segregation	KIFC1|CCDC99|NEK2|NCAPH|DDX11|SEH1L|NCAPG|CDCA5|BUB3|ZW10|PINX1|PDS5B|DLGAP5|PSRC1|PAPD7|KIF18A|NUSAP1|CDC23|ESPL1|CENPE|NDC80|SMC2|NCAPD3|NCAPD2|SMC4|CCNB1|ZWINT|RRS1|AKAP8|SMC1A|DSCC1	turquoise
70271	1.4342e-14	7.2363e-13	192	509	protein complex biogenesis	HRAS|TSPAN4|IDE|LNX2|KNTC1|TBP|TGFB1|FAH|GTF2E1|GTF2E2|PRKAR2A|CLP1|MED26|MED27|VMA21|TUBG1|DCTPP1|TBPL1|IKBKAP|OPA1|DARS|MED14|C10ORF2|ADRM1|PTRF|MED16|MED17|SMARCA5|ADSL|PPP5C|STK16|TRAF2|HSD17B10|EID2|CAV1|BLM|TFAP4|DIAPH1|TAF9B|AHCTF1|ANLN|ASL|PDSS1|PXN|ATF1|PPAT|PTK2|TUBB|RAC1|NPM1|FBXO5|TAF9|ANGPTL2|C9ORF24|TAF2|SRP54|MSTO1|TAF6|MAP2K1|TAF5|CRYZ|LIN7A|P2RX7|PPIH|VCP|SAP130|GTF2F1|GTF2F2|TUB…	turquoise
6461	1.4342e-14	7.2363e-13	192	509	protein complex assembly	HRAS|TSPAN4|IDE|LNX2|KNTC1|TBP|TGFB1|FAH|GTF2E1|GTF2E2|PRKAR2A|CLP1|MED26|MED27|VMA21|TUBG1|DCTPP1|TBPL1|IKBKAP|OPA1|DARS|MED14|C10ORF2|ADRM1|PTRF|MED16|MED17|SMARCA5|ADSL|PPP5C|STK16|TRAF2|HSD17B10|EID2|CAV1|BLM|TFAP4|DIAPH1|TAF9B|AHCTF1|ANLN|ASL|PDSS1|PXN|ATF1|PPAT|PTK2|TUBB|RAC1|NPM1|FBXO5|TAF9|ANGPTL2|C9ORF24|TAF2|SRP54|MSTO1|TAF6|MAP2K1|TAF5|CRYZ|LIN7A|P2RX7|PPIH|VCP|SAP130|GTF2F1|GTF2F2|TUB…	turquoise
10605	1.9719e-14	9.8517e-13	276	803	negative regulation of macromolecule metabolic process	MEF2C|EIF2C1|SNIP1|ZNF639|ZNF254|ZGPAT|SIN3A|WWP2|BCL7A|EIF2B3|APOM|EIF2B4|TWIST2|EIF2B5|ANAPC1|IBTK|GTPBP4|ANAPC5|ANAPC4|ZHX1|MECP2|GRIN2A|ZHX3|RAD1|STRA13|GRB10|MAD2L1|EIF2AK1|PIAS4|RPS14|ZGLP1|RPS13|TGIF1|ANAPC7|EIF2C3|EIF2AK4|SRSF10|ENPP1|MRE11A|HUS1|TAF9B|IGF2BP2|VPS72|RPS26|ACD|HEXIM1|FBXO5|BCOR|DNMT3B|HNRNPAB|NKRF|BMP4|BMP2|KLF12|PHB|CDC23|CDC20|CDC27|UBP1|RPF1|MLX|RNF2|RBPJ|NCOR1|BNIP3|ML…	turquoise
44419	2.2252e-14	1.1009e-12	137	330	interspecies interaction between organisms	XPO1|VAPB|TBK1|BTRC|IDE|SYNCRIP|TBP|VPRBP|APOBEC3C|TGFB1|GTF2E1|TOP1|CUL2|CUL5|WWP2|TARDBP|SND1|RPLP0|PSIP1|CUL1|RAN|DDX39B|RBL1|MAPK1|KRT19|EIF2AK1|KRT18|PSMA4|PSMA3|BIN1|SIVA1|CAV1|DERL1|TFAP4|RRAGA|PSMA7|BANF1|KARS|PSMB4|PSMB7|HNRNPK|PSMB6|DDX3X|PVRL1|PSMB1|SMARCB1|PSMB3|NPM1|PSMB2|SCARB1|FH|CCDC86|TAF5|SUV39H1|WAPAL|HNRNPA1|RPF1|VDAC1|CLGN|EIF4E|EAF1|HDAC1|PPIA|NEDD4|PSMC3|EIF4H|PSMC2|IKBKG|A…	turquoise
31396	4.1916e-14	2.0539e-12	66	121	regulation of protein ubiquitination	BTRC|UBQLN1|BAG5|ATG5|PSMD1|PSMD3|PSMD4|PSMD5|PSMD6|PSMD7|CUL1|PSMD8|ANAPC1|CDK1|GTPBP4|ANAPC5|ANAPC4|SKP1|UBE2C|PSMA2|UBE2N|PSMA1|MAD2L1|PSMA6|PSMA5|PSMA4|PSMA3|BUB1B|ANAPC7|UBE2S|FZR1|TRIB3|PSMA7|FEM1A|PSMF1|PSMB4|PSMB7|PSMB6|PSMB1|PSMB3|PSMB2|FBXO5|RCHY1|UBE2D1|DNAJA3|BUB3|SPHK1|CDC23|CDC20|CDC27|BRCA1|HSPBP1|CCNB1|PSMD14|PSMC6|PSMD13|PSMC5|PSMD12|PSMC4|PSMD11|PLK1|PSMC3|RASSF1|PSMC2|PSMC1|UBE…	turquoise
31397	4.9775e-14	2.4157e-12	49	78	negative regulation of protein ubiquitination	FZR1|PSMA7|BAG5|PSMF1|PSMB4|PSMB7|PSMB6|PSMB1|ATG5|PSMB3|PSMD1|PSMB2|FBXO5|PSMD3|PSMD4|PSMD5|PSMD6|UBE2D1|PSMD7|PSMD8|BUB3|ANAPC1|GTPBP4|ANAPC5|ANAPC4|CDC23|CDC20|UBE2C|CDC27|PSMA2|PSMA1|PSMD14|PSMC6|MAD2L1|PSMD13|PSMC5|PSMD12|PSMC4|PSMA6|PSMD11|PSMC3|PSMA5|PSMC2|PSMA4|PSMC1|PSMA3|BUB1B|ANAPC7|UBE2E1	turquoise
71103	7.6978e-14	3.7008e-12	74	144	DNA conformation change	NBN|HP1BP3|CTCF|CAD|NAP1L5|TOP1|MCM7|H2AFV|HIST1H2BL|NAA10|HIST1H2BI|HIST2H2AC|H2AFZ|H2AFY|HIST3H2A|H2AFX|TOP2B|TOP2A|CDCA5|CDK1|HIST1H1B|AIFM1|DFFB|PAPD7|NUSAP1|TOP1MT|MCM2|HMGA1|MCM4|C10ORF2|NCAPD3|RAD51|NCAPD2|MCM6|TOP3A|SMARCA5|NCAPH2|AKAP8|TOP3B|HIST1H2AB|HMGB1|HMGB2|MRE11A|HAT1|TSPYL5|NCAPH|SET|HIST1H4A|HIST1H4B|NCAPG2|NCAPG|CENPA|HJURP|NPM1|SUPV3L1|HIST1H4C|ASF1B|ERCC3|ASF1A|HELLS|RECQL4|H…	turquoise
226	8.5126e-14	4.0542e-12	75	147	microtubule cytoskeleton organization	KIF23|CEP72|PRC1|CROCC|TTK|MLH1|AURKA|TTL|KIF2C|NDE1|RANBP9|CEP250|SEH1L|TUBG1|TUBA1B|FANCB|KIF2A|ZW10|KIF11|RAN|SGOL1|TBCE|NUSAP1|ESPL1|TACC3|UBE2C|TACC2|UXT|SASS6|SPAG5|ZWINT|FGFR1OP|CNTROB|BUB1B|HAUS7|STMN1|HAUS8|SPAST|HAUS3|PRKCZ|CCDC99|HAUS6|HAUS5|NEK2|HAUS2|HAUS1|CETN3|HK2|HK1|RCC1|TUBGCP4|SPC25|PTK2|TUBB|SAC3D1|CENPA|NPM1|FBXO5|NEFH|BUB3|CKAP5|CEP135|PCNT|PSRC1|KIF18A|CASC5|BRCA2|NDC80|CEP…	turquoise
16568	1.3936e-13	6.5758e-12	129	311	chromatin modification	MORF4L1|HMGN3|MORF4L2|HIRA|CBX3|INO80|CBX2|WDR82|HMGN5|RCBTB1|KDM1A|DPY30|BRPF1|EPC2|TAF5L|SMARCD2|BRPF3|SMARCD1|EED|H2AFY|TLK2|TADA2A|RBL1|RRP8|HMG20B|SUZ12|KDM2B|BAZ1B|SMARCE1|PRDM5|SMARCA5|PAF1|SMARCA4|TADA3|SETD1B|SETD1A|C14ORF169|VPS72|CXXC1|SMARCB1|PBRM1|LEO1|RNF168|TAF9|BCOR|ASF1B|DNMT3B|ASF1A|HELLS|YEATS4|EHMT1|TAF5|PHB|WDR5|SUV39H1|SMYD3|WHSC1|EHMT2|CTR9|SUV39H2|RNF8|MSL3|HDAC3|HDAC2|EAF…	turquoise
6261	2.5865e-13	1.2093e-11	40	59	DNA-dependent DNA replication	BLM|POLA1|TIPIN|RNASEH1|RPA1|CCNE2|PRIM1|TOP1|TFAM|RPA2|CDC45|MCM7|POLE2|ORC4|ORC5|ORC1|ORC2|FANCB|FEN1|DNAJA3|DTL|BRCA2|TOP1MT|MCM2|MCM3|MCM4|HMGA1|C10ORF2|MCM5|RAD51|MCM6|POLD3|DNA2|RFC3|RFC4|RFC1|POLD2|TOP3A|PCNA|TOP3B	turquoise
7005	4.2014e-13	1.9464e-11	68	131	mitochondrion organization	NDUFAF4|GRPEL2|GRPEL1|COX10|TIMM17B|RNASEH1|BNIP3|TIMM50|MIPEP|PRDX3|NDUFAF3|NDUFS7|GPX1|LONP1|CASP3|NDUFS4|FXN|TIMM9|NDUFS8|TFB2M|NOS3|FANCG|COX18|TOMM34|HSP90AA1|MTERF|OPA1|SSBP1|TP53|TMEM70|TIMM23|TIMM44|C10ORF2|TIMM8B|TIMM8A|LETM1|TOMM22|BID|YWHAZ|SAMM50|GGCT|MTX2|MTX1|TIMM10|TIMM13|TFAM|GFM2|MRPL12|TOMM5|GFM1|BCL2|ICT1|HSPA4|DNAJA3|MSTO1|DNM1L|TOMM40|C20ORF7|BCS1L|DBI|PPIF|POLRMT|DNA2|P2RX7|…	turquoise
51603	6.2699e-13	2.8785e-11	127	310	proteolysis involved in cellular protein catabolic process	BTRC|IDE|CUL3|CUL2|CUL5|WWP2|FBXO21|FBXO22|CUL1|ANAPC1|ANAPC5|DTL|USP1|ANAPC4|UBR3|SKP1|UBR1|PSMA2|PSMA1|MAD2L1|UHRF2|SEC61B|PSMA6|PSMA5|PSMA4|PSMA3|ANAPC7|RAD23B|FZR1|DERL1|UBA6|NEDD8|PSMA7|DERL3|RBX1|PSMB4|UBE2D3|PSMB7|ARIH2|FBXW7|PSMB6|PSMB1|PSMB3|PSMB2|RCHY1|UBE2D1|FBXO45|FBXO7|FOXRED2|CDC23|PCNP|CDC20|UBE2L3|CDC27|RPF1|RNF6|P2RX7|PSMC6|PSMC5|VCP|RNF4|PSMC4|NEDD4|PSMC3|PSMC2|PSMC1|UBE2E1|UBE2…	turquoise
387	1.0643e-12	4.8427e-11	26	31	spliceosomal snRNP assembly	NCBP2|NCBP1|SRSF10|SNRPD3|SNRPD1|SNRPD2|SART1|PRMT7|CD2BP2|PRMT5|WDR77|DDX20|TGS1|GEMIN6|GEMIN4|GEMIN5|CLNS1A|PRPF31|GEMIN2|SMN2|PRPF6|SNRPB|SNRPC|SNRPF|SNRPE|SNRPG	turquoise
9892	1.2932e-12	5.8321e-11	286	865	negative regulation of metabolic process	MEF2C|EIF2C1|SNIP1|ZNF639|ZNF254|ZGPAT|HTR1B|SIN3A|WWP2|BCL7A|EIF2B3|APOM|EIF2B4|TWIST2|EIF2B5|IBTK|ANAPC1|GTPBP4|ANAPC5|ZHX1|ANAPC4|MECP2|GRIN2A|ZHX3|RAD1|STRA13|GRB10|MAD2L1|EIF2AK1|PIAS4|RPS14|ZGLP1|RPS13|TGIF1|ANAPC7|EIF2C3|EIF2AK4|SRSF10|ENPP1|MRE11A|HUS1|TAF9B|IGF2BP2|VPS72|RPS26|ACD|HEXIM1|FBXO5|BCOR|DNMT3B|HNRNPAB|NKRF|BMP4|BMP2|KLF12|PHB|CIDEA|CDC23|CDC20|CDC27|UBP1|RPF1|MLX|RNF2|GK|RBPJ…	turquoise
44257	1.415e-12	6.3255e-11	127	313	cellular protein catabolic process	BTRC|IDE|CUL3|CUL2|CUL5|WWP2|FBXO21|FBXO22|CUL1|ANAPC1|ANAPC5|DTL|USP1|ANAPC4|UBR3|SKP1|UBR1|PSMA2|PSMA1|MAD2L1|UHRF2|SEC61B|PSMA6|PSMA5|PSMA4|PSMA3|ANAPC7|RAD23B|FZR1|DERL1|UBA6|NEDD8|PSMA7|DERL3|RBX1|PSMB4|UBE2D3|PSMB7|ARIH2|FBXW7|PSMB6|PSMB1|PSMB3|PSMB2|RCHY1|UBE2D1|FBXO45|FBXO7|FOXRED2|CDC23|PCNP|CDC20|UBE2L3|CDC27|RPF1|RNF6|P2RX7|PSMC6|PSMC5|VCP|RNF4|PSMC4|NEDD4|PSMC3|PSMC2|PSMC1|UBE2E1|UBE2…	turquoise
7017	3.1148e-12	1.3802e-10	106	249	microtubule-based process	CEP72|KIFC1|PRC1|CROCC|TTK|AURKA|TTL|TUBG1|OPA1|RAN|SGOL1|ESPL1|TACC3|TACC2|UXT|SPAG5|ZWINT|FGFR1OP|CNTROB|STMN1|DYNLRB1|LRPPRC|CCDC99|KIF4A|NEK2|DNAH14|KATNB1|RCC1|SPC25|TUBB|PTK2|SAC3D1|NPM1|FBXO5|MAP2K1|CKAP5|PCNT|CASC5|BRCA2|NDC80|HDAC3|TUBD1|RHOT2|SMC1A|NCOR1|KIF23|KIF22|KIF24|MLH1|GTSE1|KIF2C|RANBP9|NDE1|CEP250|PEX1|DYNLL2|SEH1L|TUBA1B|TUBA1C|FANCB|KIF2A|ZW10|KIF14|KIF11|MPP1|KIF15|TBCE|NUS…	turquoise
31324	3.5773e-12	1.5715e-10	263	788	negative regulation of cellular metabolic process	MEF2C|EIF2C1|ZNF639|ZNF254|ZGPAT|HTR1B|SIN3A|BCL7A|EIF2B3|APOM|EIF2B4|TWIST2|EIF2B5|ANAPC1|IBTK|GTPBP4|ANAPC5|ANAPC4|ZHX1|MECP2|ZHX3|RAD1|STRA13|GRB10|MAD2L1|EIF2AK1|PIAS4|RPS14|ZGLP1|TGIF1|RPS13|ANAPC7|EIF2C3|EIF2AK4|SRSF10|ENPP1|MRE11A|HUS1|TAF9B|IGF2BP2|VPS72|RPS26|ACD|HEXIM1|FBXO5|BCOR|DNMT3B|HNRNPAB|NKRF|BMP4|BMP2|KLF12|PHB|CDC23|CDC20|CDC27|UBP1|RPF1|MLX|RNF2|GK|RBPJ|NCOR1|MLH1|RLIM|CDT1|BA…	turquoise
6289	5.1918e-12	2.2421e-10	38	58	nucleotide-excision repair	RAD23B|XAB2|RPA3|RPA1|SLX4|RPA2|ERCC8|POLE2|SLK|ERCC3|NTHL1|SLC30A9|FANCB|ERCC1|FANCC|CCNH|DDB1|NEIL3|LIG1|POLE|TP53|GTF2H3|BRCA2|GTF2H1|RFC5|RAD1|POLD3|MNAT1|RFC3|DCLRE1A|RFC4|RFC1|RFC2|POLD1|POLD2|PCNA|DDB2|OGG1	turquoise
30163	5.7894e-12	2.4792e-10	133	338	protein catabolic process	BTRC|IDE|CUL3|CUL2|CUL5|WWP2|FBXO21|FBXO22|CUL1|ANAPC1|ANAPC5|DTL|USP1|ANAPC4|UBR3|SKP1|UBR1|PSMA2|PSMA1|MAD2L1|UHRF2|SEC61B|PSMA6|PSMA5|PSMA4|PSMA3|YME1L1|ANAPC7|RAD23B|FZR1|DERL1|UBA6|NEDD8|PSMA7|DERL3|RBX1|PSMB4|UBE2D3|PSMB7|ARIH2|FBXW7|PSMB6|PSMB1|PSMB3|PSMB2|RCHY1|UBE2D1|FBXO45|FBXO7|FOXRED2|CDC23|PCNP|CDC20|UBE2L3|AFG3L2|CDC27|RPF1|RNF6|P2RX7|PSMC6|PSMC5|VCP|RNF4|PSMC4|NEDD4|PSMC3|PSMC2|PSM…	turquoise
9451	1.4216e-11	6.0369e-10	34	50	RNA modification	PUS3|PUS1|QTRT1|CDKAL1|PUS7|PUS7L|DIMT1|PARN|METTL3|DKC1|METTL1|CTU2|QTRTD1|TGS1|CDK5RAP1|FTSJ1|FTSJ2|NSUN2|FTSJ3|MOCS3|ALKBH8|GTPBP3|RPUSD2|FTO|RPUSD1|SSB|TRMT61A|TRMT61B|URM1|METTL14|TFB1M|TRUB1|TRUB2|NHP2	turquoise
6352	1.8316e-11	7.7138e-10	47	82	transcription initiation	POLR2H|E2F2|POLR2G|POLR2E|POLR2K|POLR2I|TAF9B|TBP|POLR2D|POLR2C|POLR2B|GTF2E1|GTF2E2|MAZ|GTF2A1|MED26|GTF2A2|MED27|RTF1|TAF9|ERCC3|GTF3C4|TBPL1|TAF2|OPA1|TAF6|CCNH|TAF5|GTF2H3|TTF1|MED14|TRIM24|GTF2B|GTF2H1|TAF11|MNAT1|MED7|MED4|PTRF|APITD1|MED16|GTF2F1|MED17|GTF2F2|THRAP3|SMARCA5|MED1	turquoise
31400	2.1406e-11	8.9416e-10	67	137	negative regulation of protein modification process	TGFB1|MEN1|BAG5|ATG5|PSMD1|PSMD3|PSMD4|PSMD5|PSMD6|PSMD7|PSMD8|IBTK|ANAPC1|GTPBP4|ANAPC5|ANAPC4|UBE2C|PSMA2|PSMA1|MAD2L1|PSMA6|PSMA5|PSMA4|PSMA3|BUB1B|ANAPC7|AKAP1|PRKCZ|FZR1|CAV1|ENPP1|PSMA7|PSMF1|PSMB4|PSMB7|SET|PSMB6|PSMB1|PPP2CA|PSMB3|PSMB2|FBXO5|UBE2D1|BCOR|TINF2|DNMT3B|PPAP2B|BUB3|YWHAB|CDC23|CDC20|YWHAE|CDC27|CCNB1|PSMD14|PSMC6|PSMD13|PSMC5|PSMD12|PSMC4|PSMD11|PSMC3|PSMC2|PSMC1|DNMT1|PPP2R…	turquoise
70647	6.1625e-11	2.5532e-09	104	253	protein modification by small protein conjugation or removal	DZIP3|SAE1|CUL3|G2E3|WWP2|CUL1|ANAPC1|ANAPC5|DTL|USP1|ANAPC4|SKP1|SUZ12|UHRF2|DCAF7|PAF1|ANAPC7|TRAF2|UBE2V1|UBA6|UBE2V2|NEDD8|UBA5|RBX1|UBE2D3|ARIH2|FBXW7|LEO1|RNF168|RCHY1|UBE2D1|FBXO45|CDC23|PCNP|UBE2L3|ATG3|CDC27|RPF1|BRCA1|CTR9|RNF8|UBE2E3|RNF6|VCP|RNF4|NEDD4|OTUB1|UBA2|RNF2|UBA3|UBE2E1|ENY2|COPS5|UBE2G1|UBE2G2|BAP1|UFC1|RLIM|DCAF13|DCAF12|USP12|USP11|USP10|USP16|USP15|BRCC3|DDB1|CCNF|TOPORS…	turquoise
45333	1.1733e-10	4.822e-09	51	96	cellular respiration	UQCRC1|COX10|NDUFAB1|PDHB|NDUFS7|NDUFS6|NDUFS4|IDH3G|FXN|NDUFS8|NDUFS3|SUCLA2|NDUFS2|NDUFS1|COX15|ACO1|SUCLG1|CYCS|NDUFC2|NDUFC1|NDUFA10|UQCRH|DLD|MDH2|NDUFB3|NDUFB4|ME3|NDUFB6|NDUFB7|NDUFB8|NDUFB9|IDH2|IDH1|NFATC3|FH|NDUFA4|NDUFA5|DLST|NDUFA8|NDUFA9|NDUFA6|CS|NDUFA7|IDH3B|IDH3A|SDHA|SLC25A12|SDHB|NDUFV1|NDUFV2|SDHD	turquoise
6366	1.233e-10	5.0268e-09	96	230	transcription from RNA polymerase II promoter	E2F2|COPS2|TAF1A|COPS5|TBP|PTTG1|CBFB|YBX1|FUBP1|GTF2E1|GTF2E2|TAF5L|MAZ|GTF2A1|GATA6|MED26|TARDBP|GATA3|GTF2A2|MED27|NFIL3|FOSL1|TBPL1|NFX1|PHRF1|CCNK|OPA1|SNAPC2|TADA2A|CCNH|GMEB2|GTF2H3|MED14|MBD1|GTF2B|GTF2H1|TAF11|MED7|ADRM1|MED4|PRDM4|ABT1|MED16|MED17|MED1|POLR2H|SUPT3H|POLR2G|NMI|POLR2E|POLR2K|FOXM1|POLR2I|SOX5|HCFC1|POLR2D|POLR2C|POLR2B|TCERG1|ECD|CKLF|CEBPZ|ETV1|BTF3|TAF9|TCEA1|SUPT4H1|E…	turquoise
51329	1.5193e-10	6.1447e-09	53	102	interphase of mitotic cell cycle	E2F1|E2F4|E2F6|DBF4|RPS6KB1|GTSE1|CUL3|CUL2|EIF4EBP1|CUL5|SIN3A|DDX11|CDKN2C|MTBP|CDCA5|DNAJC2|CDK14|CUL1|KHDRBS1|CDC7|CDC6|ANAPC5|POLE|ANAPC4|SKP2|TBRG4|CDK4|CDK2|KPNA2|MAP3K11|PPP6C|BLM|POLA1|RCC1|BCL2|CDC123|NPAT|TERF1|TAF2|CDC23|CENPF|BIRC5|CDC25C|CDKN3|RPS6|CDC25A|CCNB1|MNAT1|EIF4E|CUL4A|GSPT1|POLD1|ABL1	turquoise
7346	2.3026e-10	9.2393e-09	78	176	regulation of mitotic cell cycle	MAD1L1|NBN|HRAS|ILKAP|AURKAIP1|BORA|KNTC1|TTK|PKMYT1|RPS6KB1|GTSE1|TGFB1|CDT1|EIF4EBP1|PRMT5|MTBP|E4F1|TPR|CCNA2|FANCB|ZW10|CDK1|CDC6|MPP1|TPX2|TP53|NUSAP1|ESPL1|HERC2|UBE2C|PKIA|CDK2|NME6|MAD2L1|RFWD3|MAD2L1BP|ZWINT|BTG3|BUB1B|USP22|MAD2L2|SMARCA4|TFAP4|NEK2|HUS1|ANLN|ZNF655|RCC1|SCRIB|BCL2|CDC123|BUB1|FBXO5|AATF|THAP1|ZWILCH|TERF1|BMP4|DLGAP5|PSRC1|SPHK1|BRCA2|CENPF|CDC23|CENPE|RPL24|BIRC5|CDC2…	turquoise
51246	2.5196e-10	1.0031e-08	214	638	regulation of protein metabolic process	EIF2C1|AURKAIP1|GDF6|MAP3K7|MAP3K4|HRSP12|RAPGEF3|EIF2B2|EIF2B3|APOM|EIF2B4|CUL1|EIF2B5|ANAPC1|IBTK|GTPBP4|ANAPC5|ANAPC4|UBE2J1|GRIN2A|UBE2J2|SKP1|PLAUR|VEGFC|MAPK1|MAD2L1|EIF2AK1|PIAS4|EIF2S1|ANAPC7|EEFSEC|EIF2C3|EIF2AK4|ENPP1|MRE11A|PTPLAD1|IGF2BP2|MTIF2|PEMT|FBXO5|RCHY1|BCOR|DNMT3B|BMP4|DVL2|BMP2|PAIP1|SPHK1|DDX1|CDC23|CDC20|UBE2L3|CDC27|RPS5|RPF1|HGS|UBE2G1|UBE2G2|BAG5|LSM14B|TRMT6|NOS3|LYN|T…	turquoise
51325	2.693e-10	1.0638e-08	54	106	interphase	E2F1|E2F4|E2F6|DBF4|RPS6KB1|GTSE1|CUL3|CUL2|EIF4EBP1|CUL5|SIN3A|DDX11|CDKN2C|MTBP|CDCA5|DNAJC2|CDK14|CUL1|KHDRBS1|CDC7|CDC6|ANAPC5|POLE|ANAPC4|SKP2|TBRG4|CDK4|CDK2|KPNA2|MAP3K11|PPP6C|BLM|POLA1|ZNF655|RCC1|BCL2|CDC123|NPAT|TERF1|TAF2|CDC23|CENPF|BIRC5|CDC25C|CDKN3|RPS6|CDC25A|CCNB1|MNAT1|EIF4E|CUL4A|GSPT1|POLD1|ABL1	turquoise
32269	3.5714e-10	1.3893e-08	85	199	negative regulation of cellular protein metabolic process	HSP90AB1|EIF2C1|IDE|TGFB1|MEN1|BAG5|EIF4EBP1|EIF4EBP2|ATG5|PSMD1|PSMD3|PSMD4|PSMD5|PSMD6|EIF2B3|APOM|PSMD7|EIF2B4|PSMD8|EIF2B5|IBTK|ANAPC1|GTPBP4|ANAPC5|ANAPC4|UBE2C|PSMA2|EIF4A3|PSMA1|MAD2L1|EIF2AK1|PSMA6|PSMA5|PSMA4|PSMA3|BUB1B|ANAPC7|AKAP1|EIF2C3|SRP9|EIF2AK4|PRKCZ|FZR1|CAV1|ENPP1|IGF2BP2|PSMA7|PSMF1|PSMB4|PSMB7|SET|PSMB6|PSMB1|PPP2CA|PSMB3|PSMB2|FBXO5|TAF9|BCOR|UBE2D1|TINF2|DNMT3B|PPAP2B|TNRC…	turquoise
43039	4.8322e-10	1.8377e-08	30	45	tRNA aminoacylation	NARS|FARS2|IARS2|VARS|FDXACB1|KARS|IARS|PARS2|NARS2|HARS2|MARS2|TPR|TARSL2|MARS|YARS|RARS2|DARS|AIMP1|SARS|DARS2|LARS2|AARSD1|SARS2|EARS2|TARS|RARS|FARSB|YARS2|FARSA|AARS2	turquoise
43038	4.8322e-10	1.8377e-08	30	45	amino acid activation	NARS|FARS2|IARS2|VARS|FDXACB1|KARS|IARS|PARS2|NARS2|HARS2|MARS2|TPR|TARSL2|MARS|YARS|RARS2|DARS|AIMP1|SARS|DARS2|LARS2|AARSD1|SARS2|EARS2|TARS|RARS|FARSB|YARS2|FARSA|AARS2	turquoise
6418	4.8322e-10	1.8377e-08	30	45	tRNA aminoacylation for protein translation	NARS|FARS2|IARS2|VARS|FDXACB1|KARS|IARS|PARS2|NARS2|HARS2|MARS2|TPR|TARSL2|MARS|YARS|RARS2|DARS|AIMP1|SARS|DARS2|LARS2|AARSD1|SARS2|EARS2|TARS|RARS|FARSB|YARS2|FARSA|AARS2	turquoise
6367	5.0781e-10	1.9169e-08	39	67	transcription initiation from RNA polymerase II promoter	POLR2H|E2F2|POLR2G|POLR2E|POLR2K|POLR2I|TBP|POLR2D|POLR2C|POLR2B|GTF2E1|GTF2E2|MAZ|GTF2A1|MED26|GTF2A2|MED27|TAF9|ERCC3|TBPL1|TAF2|OPA1|TAF6|CCNH|TAF5|GTF2H3|MED14|GTF2B|GTF2H1|TAF11|MNAT1|MED7|MED4|MED16|GTF2F1|MED17|GTF2F2|THRAP3|MED1	turquoise
10564	6.8948e-10	2.5835e-08	65	140	regulation of cell cycle process	DYNC1LI1|ILKAP|AURKAIP1|CEP76|BORA|KNTC1|PKMYT1|TTK|CTCF|GTSE1|TGFB1|CDT1|PRMT5|TPR|FANCB|ZW10|CDC7|MPP1|CCNF|TPX2|NUSAP1|ESPL1|HERC2|UBE2C|PKIA|NME6|MAD2L1BP|TIMELESS|MAD2L2|SMARCA4|FZR1|TFAP4|NEK2|MRE11A|FOXM1|TIPIN|ANLN|RCC1|MIF|GPR3|FBXW7|NPM1|BUB1|FBXO5|TERF1|RECQL4|BMP4|DLGAP5|PSRC1|CENPF|CDC23|BRCA2|BIRC5|CENPE|CDC25C|UBE2L3|SMC3|BRCA1|CCNB1|PLK4|PSMG2|RNF4|RASSF1|KIF20B|SMC1A	turquoise
51303	7.5475e-10	2.7871e-08	16	17	establishment of chromosome localization	CCDC99|DLGAP5|PSRC1|KIF18A|CENPF|CDC23|MLH1|CENPE|BIRC5|CCNB1|NDE1|SEH1L|RRS1|CDCA5|ZW10|PINX1	turquoise
50000	7.5475e-10	2.7871e-08	16	17	chromosome localization	CCDC99|DLGAP5|PSRC1|KIF18A|CENPF|CDC23|MLH1|CENPE|BIRC5|CCNB1|NDE1|SEH1L|RRS1|CDCA5|ZW10|PINX1	turquoise
6401	8.2948e-10	3.041e-08	41	73	RNA catabolic process	NCBP2|NCBP1|EIF2C1|PNPT1|PABPC4|RNASEH1|MLH1|HSPA1A|HSPA1B|EXOSC10|DROSHA|DCPS|PARN|WIBG|HNRNPD|FEN1|SMG9|ABCE1|UPF2|UPF1|EXOSC7|MAGOH|EXOSC4|SMG8|SMG7|MTPAP|PAPD5|RNPS1|CASC3|RNASEH2A|UPF3A|DNA2|EIF4A3|UPF3B|GSPT1|DCP1B|DCP2|PNRC2|POP1|EIF2C3|XRN2	turquoise
32268	1.1111e-09	4.0443e-08	190	561	regulation of cellular protein metabolic process	NCBP2|NCBP1|EIF2C1|AURKAIP1|PDGFA|GDF6|RBM3|BTRC|EIF5|IDE|EIF5B|EIF5A|TTK|RPS6KB2|RPS6KB1|UBQLN1|TGFB1|MAP3K7|PRKAR2B|EIF4EBP1|PRKAR2A|MAP3K4|EIF4EBP2|PACSIN3|ATG5|WIBG|TDGF1|HRSP12|RAPGEF3|EIF2B2|EIF2B3|APOM|EIF2B4|CUL1|EIF2B5|IBTK|ANAPC1|GTPBP4|ANAPC5|MAGOH|ANAPC4|NRD1|SKP1|PSMA2|MAPK1|VEGFC|PSMA1|PA2G4|MAD2L1|EIF2AK1|PIAS4|PSMA6|PSMA5|EIF2S1|PSMA4|PSMA3|ANAPC7|EEFSEC|AKAP1|EIF2C3|EIF2AK4|TRAF2…	turquoise
70925	1.3922e-09	5.0315e-08	34	56	organelle assembly	EIF6|HAUS3|HAUS6|HAUS5|ATG12|HAUS2|HAUS1|MLH1|BMS1|EIF3A|TUBB|ATG5|SAC3D1|CENPA|NPM1|FBXO5|ATG9B|TSR1|NIP7|CENPF|CENPE|RPL24|RPS6|CEP63|ATG3|MIS12|CORO1A|P2RX7|HDAC3|ATG4C|RPS14|HAUS7|HAUS8|NCOR1	turquoise
51297	1.7438e-09	6.2579e-08	24	33	centrosome organization	HAUS3|HAUS6|KIF11|HAUS5|CKAP5|CEP135|NEK2|CROCC|HAUS2|SGOL1|HAUS1|CETN3|BRCA2|CENPJ|UXT|NDE1|SASS6|CEP250|SAC3D1|CNTROB|NPM1|HAUS7|HAUS8|FANCB	turquoise
32446	1.9694e-09	7.0184e-08	86	208	protein modification by small protein conjugation	DZIP3|UBE2G1|UBE2G2|UFC1|BAP1|SAE1|RLIM|CUL3|DCAF13|DCAF12|G2E3|WWP2|CUL1|ANAPC1|ANAPC5|DTL|DDB1|CCNF|ANAPC4|SKP1|TOPORS|UBE2C|SUZ12|SENP2|UBE2N|DCAF7|RFWD3|UHRF2|UBE2K|UBE2M|DDB2|SIAH1|CAND1|USP22|ANAPC7|PAF1|UBE2S|UBE2T|TRAF2|UBE3A|UBA6|UBE2V1|UBA5|NEDD8|UBE2V2|CBLL1|UBE3C|RBX1|PRPF19|SUMO3|ERCC8|SUMO2|FBXW7|ARIH2|UBE2D3|BCL2|LEO1|RNF168|RCHY1|UBE2D1|FBXW11|FBXO45|NUB1|CDC23|PCNP|UBE2L3|ATG3|CD…	turquoise
31023	4.6363e-09	1.6183e-07	24	34	microtubule organizing center organization	HAUS3|HAUS6|KIF11|HAUS5|CKAP5|CEP135|NEK2|CROCC|HAUS2|SGOL1|HAUS1|CETN3|BRCA2|CENPJ|UXT|NDE1|SASS6|CEP250|SAC3D1|CNTROB|NPM1|HAUS7|HAUS8|FANCB	turquoise
51169	5.7195e-09	1.9693e-07	65	146	nuclear transport	NCBP2|NCBP1|RPL17|XPO6|EIF5A|TGFB1|RAE1|NCKIPSD|GLE1|TGS1|TPR|KPNB1|PABPN1|MCM3AP|NUP133|RAN|DDX39B|TP53|IPO9|NUPL2|MAPK1|AAAS|SEC61B|IPO7|NUP205|IPO5|RPS15|TBRG1|KPNA6|THOC7|KPNA4|NUP107|THOC5|KPNA3|KPNA2|MYBBP1A|THOC3|KPNA1|THOC1|ZC3H3|NXT1|NUP98|SRSF10|AGFG1|NUP160|POLA2|NUP214|SET|NPM1|LSG1|HSPA9|RANBP17|UPF2|UPF1|SMG7|STRADA|PPP1R10|NUP155|HNRNPA1|PRICKLE1|MLX|RSRC1|NOP58|XPO7|RERE	turquoise
51248	5.8919e-09	2.0017e-07	86	212	negative regulation of protein metabolic process	HSP90AB1|EIF2C1|IDE|TGFB1|MEN1|BAG5|EIF4EBP1|EIF4EBP2|ATG5|PSMD1|PSMD3|PSMD4|PSMD5|PSMD6|EIF2B3|APOM|PSMD7|EIF2B4|PSMD8|EIF2B5|IBTK|ANAPC1|GTPBP4|ANAPC5|ANAPC4|GRIN2A|UBE2C|PSMA2|EIF4A3|PSMA1|MAD2L1|EIF2AK1|PSMA6|PSMA5|PSMA4|PSMA3|BUB1B|ANAPC7|AKAP1|EIF2C3|SRP9|EIF2AK4|PRKCZ|FZR1|CAV1|ENPP1|IGF2BP2|PSMA7|PSMF1|PSMB4|PSMB7|SET|PSMB6|PSMB1|PPP2CA|PSMB3|PSMB2|FBXO5|TAF9|BCOR|UBE2D1|TINF2|DNMT3B|PPAP…	turquoise
51321	6.978e-09	2.355e-07	51	105	meiotic cell cycle	RAD51D|RAD51C|NBN|XRCC2|MLH1|FAH|RAD21|PSMC3IP|H2AFX|TUBG1|FANCA|FANCB|ZW10|SGOL2|SGOL1|LIG3|MND1|ESPL1|MBD3|KLHDC3|RAD51|RAD1|REC8|FANCD2|SYCE1L|TOP3A|DMC1|NEK2|MRE11A|CHEK1|RPA1|HSPA2|PPP2CA|CYP26B1|FBXO43|MNS1|FBXO5|BUB3|TRIP13|EXO1|MSH6|MKI67|BRCA2|RAD54L|SMC3|SUV39H2|TEX15|CKS2|RAD54B|SMC1A|SCP2	turquoise
6323	8.2916e-09	2.7799e-07	57	123	DNA packaging	HP1BP3|CTCF|CAD|NAP1L5|H2AFV|HIST1H2BL|NAA10|HIST1H2BI|HIST2H2AC|H2AFZ|H2AFY|H2AFX|HIST3H2A|TOP2A|CDCA5|CDK1|HIST1H1B|AIFM1|DFFB|PAPD7|NUSAP1|MCM2|NCAPD3|NCAPD2|SMARCA5|AKAP8|NCAPH2|HIST1H2AB|HMGB2|HAT1|TSPYL5|NCAPH|SET|HIST1H4A|HIST1H4B|NCAPG2|NCAPG|CENPA|HJURP|NPM1|HIST1H4C|ASF1B|ASF1A|HELLS|HIST1H3J|HIST1H2BH|SMC2|SMC4|HIST1H3B|CENPV|HIST1H2AI|HIST1H2AH|H3F3B|HIST1H2AM|CHAF1A|CHAF1B|HIST1H3H	turquoise
6308	9.3438e-09	3.1121e-07	34	59	DNA catabolic process	RAD23B|BNIP3|UBE2V2|CAD|SMUG1|RPA3|RPA1|SLX4|RPA2|CASP3|ERCC3|NTHL1|ERCC1|DFFA|AIFM1|CCNH|DFFB|DDB1|CYCS|GTF2H3|CIDEA|MBD4|SOD1|GTF2H1|UBE2N|RAD1|MNAT1|BAX|DDB2|TDG|APAF1|OGG1|XRN2|MED1	turquoise
16569	1.1309e-08	3.7183e-07	64	145	covalent chromatin modification	ENY2|MORF4L1|BAP1|WDR82|KDM1A|DPY30|BRPF1|SMAP2|TAF5L|BRPF3|PRMT7|PRMT5|PRMT6|RTF1|USP16|RBBP5|BRCC3|TADA2A|MBD3|SUZ12|EYA3|UBE2N|BAZ1B|PRDM5|RUVBL2|RUVBL1|PAF1|USP22|CARM1|NSD1|ING5|SUPT3H|ING3|TADA3|SETD1B|C14ORF169|HAT1|CXXC1|LEO1|ACTL6A|RNF168|TAF9|DNMT3B|HELLS|KAT2A|BRD1|YEATS4|CSRP2BP|EHMT1|PHB|WDR5|SIRT1|ATXN7L3|CTR9|RNF8|HDAC3|HDAC2|HDAC1|SAP130|RNF2|EAF2|RBM14|HDAC8|UBE2E1	turquoise
6913	1.1309e-08	3.7183e-07	64	145	nucleocytoplasmic transport	NCBP2|NCBP1|RPL17|XPO6|EIF5A|TGFB1|RAE1|NCKIPSD|GLE1|TGS1|TPR|KPNB1|PABPN1|MCM3AP|NUP133|RAN|DDX39B|TP53|IPO9|NUPL2|MAPK1|AAAS|SEC61B|IPO7|NUP205|IPO5|RPS15|KPNA6|THOC7|KPNA4|NUP107|THOC5|KPNA3|KPNA2|MYBBP1A|THOC3|KPNA1|THOC1|ZC3H3|NXT1|NUP98|SRSF10|AGFG1|NUP160|POLA2|NUP214|SET|NPM1|LSG1|HSPA9|RANBP17|UPF2|UPF1|SMG7|STRADA|PPP1R10|NUP155|HNRNPA1|PRICKLE1|MLX|RSRC1|NOP58|XPO7|RERE	turquoise
6605	1.274e-08	4.1353e-07	82	202	protein targeting	GRPEL2|RPL17|GRPEL1|XPO6|TIMM17B|EIF5A|MIPEP|SRP19|TGFB1|SSR1|PEX7|PEX1|SRPR|TIMM9|RPL11|NCKIPSD|TPR|KPNB1|TOMM34|RAB27A|MCM3AP|RAN|TP53|IPO9|STXBP4|NUPL2|TIMM23|TIMM44|TIMM8B|TIMM8A|MAPK1|REC8|SEC61B|ATG4C|IPO7|NUP205|PEX26|IPO5|KPNA6|TOMM22|KPNA4|SRP72|KPNA3|KPNA2|SRP9|SEC61G|KPNA1|ARL6IP1|BID|NXT1|NUP98|YWHAZ|MTX2|MTX1|KATNB1|TIMM10|POLA2|TIMM13|SEC63|NUP214|TOMM5|AP3M1|PEX14|PEX13|HSPA9|RANBP…	turquoise
51327	1.503e-08	4.8173e-07	50	104	M phase of meiotic cell cycle	RAD51D|RAD51C|NBN|XRCC2|MLH1|FAH|RAD21|PSMC3IP|H2AFX|FANCA|FANCB|ZW10|SGOL2|SGOL1|LIG3|MND1|ESPL1|MBD3|KLHDC3|RAD51|RAD1|REC8|FANCD2|SYCE1L|TOP3A|DMC1|NEK2|MRE11A|CHEK1|RPA1|HSPA2|PPP2CA|CYP26B1|FBXO43|MNS1|FBXO5|BUB3|TRIP13|EXO1|MSH6|MKI67|BRCA2|RAD54L|SMC3|SUV39H2|TEX15|CKS2|RAD54B|SMC1A|SCP2	turquoise
7126	1.503e-08	4.8173e-07	50	104	meiosis	RAD51D|RAD51C|NBN|XRCC2|MLH1|FAH|RAD21|PSMC3IP|H2AFX|FANCA|FANCB|ZW10|SGOL2|SGOL1|LIG3|MND1|ESPL1|MBD3|KLHDC3|RAD51|RAD1|REC8|FANCD2|SYCE1L|TOP3A|DMC1|NEK2|MRE11A|CHEK1|RPA1|HSPA2|PPP2CA|CYP26B1|FBXO43|MNS1|FBXO5|BUB3|TRIP13|EXO1|MSH6|MKI67|BRCA2|RAD54L|SMC3|SUV39H2|TEX15|CKS2|RAD54B|SMC1A|SCP2	turquoise
51052	1.6975e-08	5.4065e-07	59	131	regulation of DNA metabolic process	NBN|HRAS|PDGFA|MLH1|TNFSF13|TGFB1|CDT1|CDC45|H2AFX|FANCB|CDC6|CDK1|GTPBP4|CCDC88A|BRCC3|CIZ1|USP1|TP53|TTF1|CDK2|RAD51|EYA3|UBE2N|RAD1|RAD18|KPNA2|KPNA1|SMARCAD1|BLM|WRNIP1|MRE11A|HUS1|TIPIN|UBE2V1|UBE2V2|ATF1|ERCC8|FBXW7|ACD|PPP2CA|RNF168|TINF2|TERF2|ERCC1|TERF1|MSH6|MSH3|MSH2|GMNN|PIF1|BRCA2|SMC3|BRCA1|RNF8|DNA2|TEX15|PCNA|SMC1A|C15ORF42	turquoise
6402	1.9157e-08	6.0637e-07	30	50	mRNA catabolic process	NCBP2|NCBP1|EIF2C1|PNPT1|MLH1|HSPA1A|HSPA1B|DCPS|EXOSC10|PARN|WIBG|SMG9|UPF2|UPF1|MAGOH|SMG8|EXOSC4|SMG7|MTPAP|RNPS1|PAPD5|CASC3|UPF3A|EIF4A3|UPF3B|GSPT1|DCP1B|DCP2|PNRC2|EIF2C3	turquoise
6297	2.0799e-08	6.5426e-07	15	17	nucleotide-excision repair, DNA gap filling	LIG1|POLE|RPA3|RPA1|POLD3|RFC5|RPA2|RFC3|RFC4|RFC1|POLE2|RFC2|POLD1|POLD2|PCNA	turquoise
51168	2.3812e-08	7.4444e-07	33	58	nuclear export	ZC3H3|NCBP2|NXT1|NCBP1|SRSF10|XPO6|AGFG1|NUP160|EIF5A|TGFB1|NUP214|RAE1|NPM1|LSG1|GLE1|HSPA9|PABPN1|NUP133|UPF2|UPF1|RAN|DDX39B|SMG7|STRADA|NUPL2|HNRNPA1|RPS15|THOC7|NUP107|THOC5|XPO7|THOC3|THOC1	turquoise
32392	2.6534e-08	8.195e-07	16	19	DNA geometric change	RECQL4|NBN|MRE11A|TOP1MT|MCM2|MCM4|HMGA1|C10ORF2|MCM6|RAD51|TOP1|MCM7|TOP3A|SUPV3L1|ERCC3|TOP3B	turquoise
32508	2.6534e-08	8.195e-07	16	19	DNA duplex unwinding	RECQL4|NBN|MRE11A|TOP1MT|MCM2|MCM4|HMGA1|C10ORF2|MCM6|RAD51|TOP1|MCM7|TOP3A|SUPV3L1|ERCC3|TOP3B	turquoise
16570	3.1356e-08	9.626e-07	62	142	histone modification	ENY2|MORF4L1|BAP1|WDR82|KDM1A|DPY30|BRPF1|SMAP2|TAF5L|BRPF3|PRMT7|PRMT5|PRMT6|RTF1|USP16|RBBP5|BRCC3|TADA2A|MBD3|SUZ12|EYA3|UBE2N|BAZ1B|PRDM5|RUVBL2|RUVBL1|PAF1|USP22|CARM1|NSD1|ING5|SUPT3H|ING3|TADA3|SETD1B|C14ORF169|HAT1|CXXC1|LEO1|ACTL6A|RNF168|TAF9|KAT2A|BRD1|YEATS4|CSRP2BP|EHMT1|PHB|WDR5|SIRT1|ATXN7L3|CTR9|RNF8|HDAC3|HDAC2|HDAC1|SAP130|RNF2|EAF2|RBM14|HDAC8|UBE2E1	turquoise
956	3.3698e-08	1.0283e-06	26	41	nuclear-transcribed mRNA catabolic process	NCBP2|NCBP1|EIF2C1|MLH1|DCPS|EXOSC10|PARN|WIBG|SMG9|UPF2|UPF1|MAGOH|SMG8|EXOSC4|SMG7|MTPAP|RNPS1|PAPD5|CASC3|UPF3A|EIF4A3|UPF3B|GSPT1|DCP2|DCP1B|PNRC2	turquoise
245	3.4883e-08	1.0581e-06	23	34	spliceosome assembly	SRSF1|GEMIN2|CRNKL1|SRSF10|DDX39B|SF1|SNRPD1|DDX1|SNRPD2|SMN2|SF3A1|PRPF6|SF3A3|PRPF19|DDX23|SRSF6|SRSF9|SNRNP200|USP39|GEMIN6|SNRPE|SNRPG|TXNL4A	turquoise
46907	5.3485e-08	1.6128e-06	212	668	intracellular transport	RPL17|C16ORF70|SSR1|RAE1|VPS4A|RPL11|GLE1|RAB27A|OPA1|RAN|NCAPD2|MAPK1|UXT|REC8|KRT18|AAAS|SCYL1|RPS15|TBRG1|PEX26|ATP5C1|RAB14|SRP72|MYBBP1A|TRAPPC3|TMX1|KIF4A|SRSF10|MTX2|MTX1|ACD|STX18|NUP50|STX10|SEC23IP|RANBP17|SRP54|MAP2K1|TINAGL1|HNRNPA1|RPF1|MLX|PCNA|HGS|GOSR1|RERE|ATP5E|AP1B1|AP2S1|ATP5B|TIMM17B|AP3S1|BNIP3|COPB2|AP1S2|SRPR|ATP5L|ATP5O|TOMM34|ATP5J|KDELR2|TP53|HERC2|LDLRAP1|NUP205|THOC7|…	turquoise
184	5.5304e-08	1.645e-06	21	30	nuclear-transcribed mRNA catabolic process, nonsense-mediated decay	NCBP2|NCBP1|SMG9|UPF2|UPF1|MAGOH|SMG8|SMG7|RNPS1|CASC3|EXOSC10|UPF3A|DCPS|EIF4A3|PARN|UPF3B|GSPT1|DCP1B|DCP2|WIBG|PNRC2	turquoise
43414	5.5523e-08	1.645e-06	38	73	macromolecule methylation	SETD1B|CTCF|WDR82|CXXC1|DPY30|PRMT1|METTL3|PRMT7|TRDMT1|PRMT5|PRMT6|PCMT1|TGS1|FTSJ1|DNMT3B|FTSJ2|NSUN2|HELLS|FTSJ3|ERF|LCMT1|RBBP5|ALKBH8|EHMT1|WDR5|ETF1|RAD54L|TRMT61A|TRMT61B|METTL14|GSPT1|MTR|PRDM5|DNMT1|EAF2|CARM1|NSD1|TRMT112	turquoise
32259	5.5523e-08	1.645e-06	38	73	methylation	SETD1B|CTCF|WDR82|CXXC1|DPY30|PRMT1|METTL3|PRMT7|TRDMT1|PRMT5|PRMT6|PCMT1|TGS1|FTSJ1|DNMT3B|FTSJ2|NSUN2|HELLS|FTSJ3|ERF|LCMT1|RBBP5|ALKBH8|EHMT1|WDR5|ETF1|RAD54L|TRMT61A|TRMT61B|METTL14|GSPT1|MTR|PRDM5|DNMT1|EAF2|CARM1|NSD1|TRMT112	turquoise
6839	6.1904e-08	1.8235e-06	39	76	mitochondrial transport	BID|GRPEL2|ATP5E|GRPEL1|YWHAZ|ATP5B|MTX2|TIMM17B|MTX1|TIMM10|BNIP3|MIPEP|TIMM13|TOMM5|BCL2|TIMM9|ATP5L|ATP5O|ORC1|ORC2|ATP5J|TOMM34|HSP90AA1|TP53|ATP5F1|TOMM40|TIMM23|DBI|TIMM44|TIMM8B|TIMM8A|SLC25A12|PPIF|SLC25A30|TOMM70A|ATP5C1|TOMM22|ATP5A1|SLC25A15	turquoise
7093	6.7077e-08	1.9533e-06	30	52	mitotic cell cycle checkpoint	MAD1L1|NBN|HRAS|HUS1|KNTC1|TTK|GTSE1|TGFB1|BUB1|ZWILCH|TPR|CCNA2|TERF1|ZW10|CDK1|TP53|CENPF|CENPE|RPL24|RPS6|NAE1|CCNB1|MAD2L1|MAD2L1BP|RFWD3|PSMG2|ZWINT|BUB1B|MAD2L2|C15ORF42	turquoise
6413	6.7566e-08	1.9563e-06	20	28	translational initiation	PAIP1|EIF5|EIF2B1|RPS5|EIF3D|EIF3A|EIF3B|EIF3G|RPS3A|EIF3H|EIF1AX|EIF3K|EIF3I|EIF3J|EIF2B2|EIF2B3|C15ORF42|EIF2B4|EIF3M|EIF2B5	turquoise
51053	7.0862e-08	2.0402e-06	28	47	negative regulation of DNA metabolic process	BLM|MRE11A|HUS1|TIPIN|MLH1|TGFB1|CDT1|CDC45|FBXW7|ACD|TINF2|TERF2|ERCC1|FANCB|TERF1|MSH6|CDC6|GTPBP4|MSH3|MSH2|GMNN|TP53|TTF1|BRCA2|SMC3|RAD1|RAD18|SMC1A	turquoise
6457	7.4403e-08	2.1301e-06	70	170	protein folding	PTGES3|HSP90AB1|GRPEL2|GRPEL1|TTC9C|VBP1|PDIA6|DNAJB12|CCT2|CCT3|DNAJC17|BAG5|TOR3A|PIGK|BAG1|SLMAP|DNAJC7|MKKS|DNAJC2|HSP90AA1|TBCE|CCT6A|TOR2A|UXT|TRAP1|PFDN2|PFDN6|TBCA|TBCD|RUVBL2|FKBP11|FKBP7|FKBP4|PPIL1|FKBP3|NFYC|HSPA1A|HSPA1B|PIN4|HSCB|SEC63|TTC1|MPDU1|HSPE1|DNAJA3|HSPA8|FKBPL|DNAJA2|HSPA9|TCP1|PDF|CWC27|HSPBP1|PPIF|CCT7|PPIE|PPIH|HSP90B1|CCT5|CLGN|PPIG|CCT4|PPIB|PPIA|PPID|HSP90AB3P|CCT8|…	turquoise
6400	9.8121e-08	2.7779e-06	15	18	tRNA modification	MOCS3|ALKBH8|PUS3|GTPBP3|PUS1|SSB|QTRT1|TRMT61A|TRMT61B|URM1|METTL1|CTU2|QTRTD1|CDK5RAP1|NSUN2	turquoise
724	1.0423e-07	2.9185e-06	16	20	double-strand break repair via homologous recombination	RAD51AP1|XRCC2|BLM|HUS1|BRCA2|RAD54L|BRCA1|RAD51|OBFC2B|RPA1|RAD1|UBE2N|SLX4|H2AFX|RAD54B|FANCB	turquoise
725	1.0423e-07	2.9185e-06	16	20	recombinational repair	RAD51AP1|XRCC2|BLM|HUS1|BRCA2|RAD54L|BRCA1|RAD51|OBFC2B|RPA1|RAD1|UBE2N|SLX4|H2AFX|RAD54B|FANCB	turquoise
6091	1.0932e-07	3.0442e-06	112	312	generation of precursor metabolites and energy	LDHB|LDHA|GNPDA1|NDUFAB1|PDHB|IDH3G|GOT1|VMA21|SLC25A27|PDHA1|TXNL1|SUCLG1|PPP1CC|PPP1CA|DLD|ATP5C1|MDH2|ALDOA|TMX1|ME3|ENPP1|TXN2|FDX1|PHKA1|TPI1|IDH2|IDH1|FH|COX8A|FDXR|IDH3B|DLAT|CYB561|IDH3A|SLC25A12|NRF1|ATP6V0E2|NDUFV1|NDUFV2|GK|PTGES3|ATP5E|CYB5R4|UQCRC1|COX10|ATP5B|CYC1|UQCRFS1|UQCRQ|NDUFS7|NDUFS6|NDUFS4|FXN|NDUFS8|SLC25A3|ATP5L|ATP5O|SUCLA2|NDUFS3|COX17|NDUFS2|NDUFS1|ATP5J|COX15|NDUFB11|…	turquoise
6368	1.3291e-07	3.681e-06	28	48	RNA elongation from RNA polymerase II promoter	POLR2H|POLR2G|POLR2E|POLR2K|POLR2I|TBP|POLR2D|POLR2C|POLR2B|GTF2E1|GTF2E2|GTF2A1|GTF2A2|TAF9|SUPT4H1|ERCC3|TAF6|TAF5|CCNH|GTF2H3|GTF2B|GTF2H1|TAF11|ADRM1|MNAT1|GTF2F1|GTF2F2|TCEB2	turquoise
6120	1.3679e-07	3.768e-06	26	43	mitochondrial electron transport, NADH to ubiquinone	NDUFB3|NDUFB4|NDUFB6|NDUFB7|NDUFB8|NDUFB9|NDUFAB1|NDUFS7|NDUFS6|NDUFS4|NDUFS8|NDUFS3|NDUFS2|NDUFS1|NDUFA4|NDUFA5|NDUFA8|NDUFA9|NDUFA6|NDUFA7|NDUFC2|NDUFC1|NDUFA10|NDUFV1|DLD|NDUFV2	turquoise
43623	1.3968e-07	3.8269e-06	63	150	cellular protein complex assembly	NDUFAF4|COX11|COX10|AP2S1|PREX1|MLH1|TGFB1|NDUFAF3|NDUFS7|NDUFS4|NDUFS8|VMA21|TUBG1|PSMD5|COX18|CLINT1|TUBA1B|TUBA1C|COX15|ATPAF2|HSP90AA1|TMEM70|MBD2|UBE2C|ADRM1|TBCA|PFDN6|NUP205|TOMM22|UBE2S|EID2|NUP98|SAMM50|DIAPH1|FKBP4|AHCTF1|ANLN|ATF1|PXN|TFAM|TUBB|PTK2|CENPA|RAC1|FBXO5|PEX13|HSPA4|C9ORF24|SCO1|SRP54|TCP1|MSTO1|CENPF|CENPE|C20ORF7|BCS1L|CENPJ|MIS12|TUBA8|TMEM48|PSMG2|TUBD1|HSPD1	turquoise
8104	1.6093e-07	4.3622e-06	277	923	protein localization	RPL17|CROCC|CHMP6|C16ORF70|AURKB|VPS33A|SSR1|GOT1|SIN3A|AAGAB|RAB24|VPS4A|NUP37|RPL11|GLE1|NUP35|RAB21|RAB27A|RAN|RINT1|GRIN2A|C10ORF2|NCAPD2|MAPK1|REC8|KRT18|PEX26|RAB14|BIN3|SRP72|NUP43|CCDC99|STK11IP|MTX2|MTX1|AHCTF1|ARF6|CHCHD4|ARF5|ACD|STX18|GORASP1|NUP50|ISY1|NUP54|SEC23IP|STX10|BMP4|RANBP17|SRP54|NDC80|S100A13|RPF1|NUP62|RABEP1|ARF3|ARF4|PCNA|HGS|GOSR1|RERE|STEAP3|AP1B1|AP2S1|AP1AR|TIMM17B…	turquoise
10212	1.6478e-07	4.4429e-06	35	67	response to ionizing radiation	XRCC4|CAV1|XRCC2|BLM|XRCC6|PRKDC|LZIC|MEN1|CASP6|GPX1|ERCC8|BCL2|AEN|H2AFX|RNF168|DNMT3B|FANCB|NES|BRCC3|MSH2|TP53|BRCA2|TOPBP1|RAD54L|C9ORF80|BRCA1|OBFC2B|EYA3|RNF8|DCLRE1C|RFWD3|FANCD2|RAD54B|NHEJ1|C15ORF42	turquoise
6354	1.7116e-07	4.5906e-06	29	51	RNA elongation	POLR2H|POLR2G|POLR2E|POLR2K|POLR2I|TBP|POLR2D|POLR2C|POLR2B|GTF2E1|GTF2E2|GTF2A1|GTF2A2|TAF9|TCEA1|SUPT4H1|ERCC3|TAF6|TAF5|CCNH|GTF2H3|GTF2B|GTF2H1|TAF11|ADRM1|MNAT1|GTF2F1|GTF2F2|TCEB2	turquoise
32984	2.1265e-07	5.6417e-06	19	27	macromolecular complex disassembly	C12ORF65|MTERF|KIF18A|TTF1|MRRF|HMGA1|TTF2|GFM2|KIF2C|MAZ|SET|PTRF|BAZ1B|SMARCE1|ICT1|SUPT16H|STMN1|MTERFD3|XRN2	turquoise
34623	2.1265e-07	5.6417e-06	19	27	cellular macromolecular complex disassembly	C12ORF65|MTERF|KIF18A|TTF1|MRRF|HMGA1|TTF2|GFM2|KIF2C|MAZ|SET|PTRF|BAZ1B|SMARCE1|ICT1|SUPT16H|STMN1|MTERFD3|XRN2	turquoise
15031	2.1367e-07	5.6417e-06	233	758	protein transport	RPL17|CHMP6|C16ORF70|VPS33A|SSR1|GOT1|AAGAB|VPS4A|RAB24|RPL11|NUP37|GLE1|NUP35|RAB21|RAB27A|RAN|RINT1|C10ORF2|NCAPD2|MAPK1|REC8|KRT18|PEX26|RAB14|SRP72|NUP43|MTX2|MTX1|AHCTF1|ARF6|ARF5|CHCHD4|ACD|STX18|GORASP1|NUP50|ISY1|NUP54|SEC23IP|STX10|RANBP17|SRP54|S100A13|RPF1|RABEP1|NUP62|ARF3|ARF4|PCNA|HGS|GOSR1|RERE|STEAP3|AP1B1|AP2S1|AP1AR|TIMM17B|VPS37A|AP3S1|VPS37B|MITD1|COPB2|AP1S2|SEH1L|SRPR|TOMM34…	turquoise
16567	2.6166e-07	6.8733e-06	75	191	protein ubiquitination	DZIP3|UBE2G1|UBE2G2|BAP1|SAE1|RLIM|CUL3|DCAF13|DCAF12|G2E3|WWP2|CUL1|ANAPC1|ANAPC5|DTL|DDB1|CCNF|ANAPC4|SKP1|UBE2C|SUZ12|UBE2N|RFWD3|UHRF2|DCAF7|UBE2K|DDB2|SIAH1|CAND1|ANAPC7|PAF1|USP22|UBE2S|UBE2T|TRAF2|UBE3A|UBA6|UBE2V1|UBE2V2|CBLL1|UBE3C|RBX1|PRPF19|ERCC8|UBE2D3|ARIH2|FBXW7|BCL2|LEO1|RNF168|RCHY1|UBE2D1|FBXW11|FBXO45|NUB1|CDC23|PCNP|UBE2L3|ATG3|CDC27|BRCA1|RPF1|CTR9|RNF8|UBE2E3|RNF6|RNF115|VCP…	turquoise
22900	2.8242e-07	7.3807e-06	51	115	electron transport chain	UQCRC1|COX10|CYC1|NDUFAB1|UQCRFS1|UQCRQ|NDUFS7|NDUFS6|NDUFS4|NDUFS8|NDUFS3|NDUFS2|NDUFS1|COX15|TXNL1|NDUFB11|CYCS|NDUFC2|CYB5B|NDUFC1|NDUFA10|NDUFA12|UQCRH|DLD|TXN|STEAP1|NDUFB3|TMX1|NDUFB4|NDUFB6|NDUFB7|TXN2|NDUFB8|FDX1|NDUFB9|ETFDH|CYBASC3|NDUFA4|NDUFA5|NDUFA8|NDUFA9|NDUFA6|NDUFA7|FDXR|CYB561|SDHA|SLC25A12|SDHB|NDUFV1|NDUFV2|SDHD	turquoise
70585	3.0612e-07	7.9187e-06	21	32	protein localization in mitochondrion	BID|GRPEL2|GRPEL1|YWHAZ|MTX2|TIMM17B|MTX1|TIMM10|TOMM40|MIPEP|TIMM13|TIMM23|DBI|TIMM44|TIMM8B|TIMM8A|TOMM5|TOMM70A|TIMM9|TOMM22|TOMM34	turquoise
6626	3.0612e-07	7.9187e-06	21	32	protein targeting to mitochondrion	BID|GRPEL2|GRPEL1|YWHAZ|MTX2|TIMM17B|MTX1|TIMM10|TOMM40|MIPEP|TIMM13|TIMM23|DBI|TIMM44|TIMM8B|TIMM8A|TOMM5|TOMM70A|TIMM9|TOMM22|TOMM34	turquoise
45184	3.1636e-07	8.1423e-06	235	769	establishment of protein localization	RPL17|CHMP6|C16ORF70|VPS33A|SSR1|GOT1|AAGAB|VPS4A|RAB24|RPL11|NUP37|GLE1|NUP35|RAB21|RAB27A|RAN|RINT1|C10ORF2|NCAPD2|MAPK1|REC8|KRT18|PEX26|RAB14|SRP72|NUP43|MTX2|MTX1|AHCTF1|ARF6|ARF5|CHCHD4|ACD|STX18|GORASP1|NUP50|ISY1|NUP54|SEC23IP|STX10|RANBP17|SRP54|S100A13|RPF1|RABEP1|NUP62|ARF3|ARF4|PCNA|HGS|GOSR1|RERE|STEAP3|AP1B1|AP2S1|AP1AR|TIMM17B|VPS37A|AP3S1|VPS37B|MITD1|COPB2|AP1S2|SEH1L|SRPR|TOMM34…	turquoise
32270	3.9423e-07	1.0095e-05	104	291	positive regulation of cellular protein metabolic process	AURKAIP1|BTRC|RBM3|GDF6|RPS6KB2|TTK|EIF5A|RPS6KB1|TGFB1|PACSIN3|WIBG|TDGF1|CUL1|EIF2B5|ANAPC1|ANAPC5|ANAPC4|NRD1|SKP1|PSMA2|PSMA1|VEGFC|MAPK1|PSMA6|PIAS4|PSMA5|PSMA4|PSMA3|ANAPC7|FZR1|CAV1|MRE11A|PSMA7|PSMB4|PSMB7|PSMB6|PSMB1|PSMB3|PSMB2|PEMT|FBXO5|RCHY1|UBE2D1|DNMT3B|DNAJA3|BMP4|DVL2|BMP2|SPHK1|CDC23|CDC20|CDC27|BRCA1|HSPBP1|PSMC6|P2RX7|HDAC2|PSMC5|VCP|PSMC4|PSMC3|PLK1|PSMC2|PSMC1|DNMT1|UBE2E1|N…	turquoise
42770	4.1363e-07	1.0487e-05	44	95	DNA damage response, signal transduction	CLSPN|FZR1|NBN|TFAP4|BLM|HUS1|TIPIN|MLH1|CHEK1|CHEK2|TIPRL|GTSE1|AEN|H2AFX|USP10|ATRIP|CCNA2|FANCB|CDK1|MSH6|BRCC3|DTL|AIFM1|MSH2|RINT1|TP53|CIDEB|BRIP1|BRCA2|CIDEA|MBD4|TOPORS|CEP63|BRCA1|NAE1|PTPN11|RAD1|UACA|RFWD3|PLK1|SMC1A|ABL1|C15ORF42|MED1	turquoise
45934	4.4006e-07	1.1102e-05	178	558	negative regulation of nucleobase, nucleoside, nucleotide and nucleic acid metabolic process	MEF2C|ZNF639|CBX3|CBX2|MAF1|ZNF254|TGFB1|CBX5|KDM1A|ZGPAT|HTR1B|SIN3A|CLP1|TARDBP|EED|DDX20|BCL7A|ORC2|TWIST2|AKIRIN2|GTPBP4|ZNF593|MTA2|ZHX1|RBL1|MECP2|ZHX3|ZNF8|RRP8|BASP1|CSDA|PKIA|SUZ12|RAD1|STRA13|PA2G4|PIAS4|TIMELESS|SMARCE1|RPS14|ZGLP1|SMARCA5|RAD18|RPS13|TGIF1|SMARCA4|EID1|HMGB1|EID2|CAV1|HMGB2|SRSF10|BLM|TFAP4|MRE11A|TH1L|TAF9B|HUS1|TIPIN|SOX5|C14ORF169|VPS72|ZC3H8|RPS26|HOXA2|FBXW7|ACD|…	turquoise
17038	5.4242e-07	1.3617e-05	51	117	protein import	RPL17|GRPEL2|GRPEL1|TIMM17B|MIPEP|TGFB1|PEX7|PEX1|TIMM9|NCKIPSD|TPR|KPNB1|TOMM34|MCM3AP|TP53|IPO9|TIMM23|TIMM44|TIMM8B|TIMM8A|MAPK1|SEC61B|IPO7|NUP205|IPO5|PEX26|KPNA6|TOMM22|KPNA4|KPNA3|KPNA2|KPNA1|BID|YWHAZ|NUP98|MTX2|MTX1|TIMM10|TIMM13|POLA2|TOMM5|PEX14|PEX13|RANBP17|PPP1R10|TOMM40|DBI|PRICKLE1|TOMM70A|NOP58|RERE	turquoise
22904	8.708e-07	2.1647e-05	33	65	respiratory electron transport chain	NDUFB3|NDUFB4|UQCRC1|NDUFB6|NDUFB7|COX10|NDUFB8|NDUFB9|NDUFAB1|NDUFS7|NDUFS6|NDUFS4|NDUFS8|NDUFS3|NDUFS2|NDUFS1|COX15|NDUFA4|NDUFA5|NDUFA8|NDUFA9|NDUFA6|NDUFA7|NDUFC2|NDUFC1|NDUFA10|SLC25A12|SDHA|SDHB|UQCRH|NDUFV1|DLD|NDUFV2	turquoise
51172	9.5882e-07	2.3719e-05	178	564	negative regulation of nitrogen compound metabolic process	MEF2C|ZNF639|CBX3|CBX2|MAF1|ZNF254|TGFB1|CBX5|KDM1A|ZGPAT|HTR1B|SIN3A|CLP1|TARDBP|EED|DDX20|BCL7A|ORC2|TWIST2|AKIRIN2|GTPBP4|ZNF593|MTA2|ZHX1|RBL1|MECP2|ZHX3|ZNF8|RRP8|BASP1|CSDA|PKIA|SUZ12|RAD1|STRA13|PA2G4|PIAS4|TIMELESS|SMARCE1|RPS14|ZGLP1|SMARCA5|RAD18|RPS13|TGIF1|SMARCA4|EID1|HMGB1|EID2|CAV1|HMGB2|SRSF10|BLM|TFAP4|MRE11A|TH1L|TAF9B|HUS1|TIPIN|SOX5|C14ORF169|VPS72|ZC3H8|RPS26|HOXA2|FBXW7|ACD|…	turquoise
6099	9.9156e-07	2.4411e-05	16	22	tricarboxylic acid cycle	DLST|ACO1|SUCLG1|CS|IDH3B|PDHB|IDH3A|SDHA|SDHB|IDH3G|SDHD|IDH2|IDH1|SUCLA2|MDH2|FH	turquoise
51656	1.0091e-06	2.4576e-05	35	71	establishment of organelle localization	CCDC99|COPZ1|MAP4K2|MLH1|COPB2|PTK2|NDE1|SEH1L|CENPA|NPM1|MKKS|SNAP23|CDCA5|NUDC|ZW10|RAB27A|PINX1|MAP2K1|DLGAP5|PSRC1|KIF18A|NUSAP1|CENPF|CDC23|BIRC5|ESPL1|CENPE|NDC80|SLIT3|CCNB1|UXT|RPS15|RHOT2|RRS1|LRPPRC	turquoise
42773	1.0128e-06	2.4576e-05	30	57	ATP synthesis coupled electron transport	NDUFB3|NDUFB4|UQCRC1|NDUFB6|NDUFB7|COX10|NDUFB8|NDUFB9|NDUFAB1|NDUFS7|NDUFS6|NDUFS4|NDUFS8|NDUFS3|NDUFS2|NDUFS1|COX15|NDUFA4|NDUFA5|NDUFA8|NDUFA9|NDUFA6|NDUFA7|NDUFC2|NDUFC1|NDUFA10|UQCRH|NDUFV1|DLD|NDUFV2	turquoise
42775	1.0128e-06	2.4576e-05	30	57	mitochondrial ATP synthesis coupled electron transport	NDUFB3|NDUFB4|UQCRC1|NDUFB6|NDUFB7|COX10|NDUFB8|NDUFB9|NDUFAB1|NDUFS7|NDUFS6|NDUFS4|NDUFS8|NDUFS3|NDUFS2|NDUFS1|COX15|NDUFA4|NDUFA5|NDUFA8|NDUFA9|NDUFA6|NDUFA7|NDUFC2|NDUFC1|NDUFA10|UQCRH|NDUFV1|DLD|NDUFV2	turquoise
51641	1.0233e-06	2.4598e-05	287	980	cellular localization	RPL17|C16ORF70|AURKB|VPS33A|SSR1|SIN3A|RAE1|VPS4A|RPL11|GLE1|CDCA5|RAB27A|OPA1|RAN|ESPL1|NCAPD2|UXT|MAPK1|REC8|AAAS|KRT18|SCYL1|ZWINT|PEX26|RPS15|TBRG1|RAB14|ATP5C1|SRP72|MYBBP1A|TRAPPC3|TMX1|CCDC99|KIF4A|SRSF10|MTX2|MTX1|RABEPK|ACD|STX18|NUP50|RAC1|CKLF|SEC23IP|STX10|NUDC|BMP4|RANBP17|SRP54|MSTO1|MAP2K1|CDC23|NDC80|TINAGL1|HNRNPA1|S100A13|RPF1|MLX|PCNA|HGS|GOSR1|RERE|STEAP3|ATP5E|AP1B1|ATP5B|AP2…	turquoise
6417	1.0908e-06	2.6096e-05	61	151	regulation of translation	NCBP2|NCBP1|METAP1|EIF2C1|RBM3|EIF5|EIF5B|RPS6KB2|EIF5A|RPS6KB1|LSM14B|EIF4EBP1|EIF4EBP2|WIBG|TRMT6|HRSP12|NOS3|EIF2B2|EIF2B3|EIF2B4|EIF2B5|MAGOH|RPS4X|SARNP|EIF4A3|MAPK1|TARBP2|TRNAU1AP|PA2G4|EIF2AK1|MTRF1|EIF2S1|EEFSEC|EIF2C3|EIF2AK4|SRP9|NANOS1|IGF2BP2|MTIF2|TACO1|TNRC6C|EIF3B|EIF3H|MTPN|EIF3K|TNRC6A|ERF|UPF1|NAT1|PAIP1|IREB2|DDX1|CASC3|ETF1|EIF2B1|RPS5|EIF4E|POLDIP3|EIF4H|NGDN|EIF4E2	turquoise
22411	1.1382e-06	2.7104e-05	31	60	cellular component disassembly	BNIP3|CAD|KIF2C|GFM2|CASP3|MAZ|SET|ICT1|TOP2A|MTERFD3|C12ORF65|MTERF|DFFA|AIFM1|DFFB|CYCS|KIF18A|TTF1|CIDEA|SOD1|MRRF|HMGA1|TTF2|BAZ1B|SMARCE1|PTRF|BAX|SUPT16H|STMN1|APAF1|XRN2	turquoise
7006	1.1807e-06	2.7727e-05	19	29	mitochondrial membrane organization	BID|OPA1|HSP90AA1|DNM1L|SAMM50|TP53|TIMM10|BNIP3|TIMM50|TIMM13|TIMM8B|TIMM8A|PPIF|LETM1|BCL2|TIMM9|TOMM22|HSPA4|COX18	turquoise
51225	1.2727e-06	2.9615e-05	14	18	spindle assembly	HAUS3|HAUS6|HAUS5|HAUS2|HAUS1|MLH1|CEP63|HDAC3|TUBB|SAC3D1|FBXO5|HAUS7|HAUS8|NCOR1	turquoise
90329	1.2727e-06	2.9615e-05	14	18	regulation of DNA-dependent DNA replication	CDC6|NBN|CIZ1|WRNIP1|MRE11A|TIPIN|SMC3|CDT1|CDC45|FBXW7|SMC1A|C15ORF42|TERF2|TERF1	turquoise
6270	1.2995e-06	3.01e-05	13	16	DNA-dependent DNA replication initiation	POLA1|MCM2|MCM3|MCM4|MCM5|MCM6|CCNE2|CDC45|MCM7|ORC4|ORC5|ORC1|ORC2	turquoise
10608	1.3206e-06	3.0452e-05	88	242	posttranscriptional regulation of gene expression	NCBP2|NCBP1|METAP1|EIF2C1|RBM3|EIF5|SNIP1|EIF5B|EIF5A|RPS6KB2|SYNCRIP|AURKA|RPS6KB1|YBX1|LSM14B|EIF4EBP1|EIF4EBP2|WIBG|CLP1|TARDBP|SND1|TRMT6|HRSP12|NOS3|EIF2B2|EIF2B3|EIF2B4|EIF2B5|GTPBP4|MAGOH|APTX|RPS4X|HNRNPU|SARNP|TARBP2|MAPK1|EIF4A3|TRNAU1AP|PA2G4|EIF2AK1|EIF2S1|SERBP1|MTRF1|TBRG1|EEFSEC|EIF2C3|SRP9|EIF2AK4|NANOS1|PRKDC|IGF2BP2|MTIF2|ATF1|TACO1|SRRT|EIF3B|TNRC6C|EIF3H|BCL2|MTPN|PRKRA|HNRNPD…	turquoise
9060	1.3523e-06	3.1043e-05	21	34	aerobic respiration	DLST|ME3|UQCRC1|COX10|ACO1|SUCLG1|CS|IDH3B|PDHB|IDH3A|SDHA|SDHB|IDH3G|FXN|UQCRH|SDHD|IDH2|IDH1|SUCLA2|MDH2|FH	turquoise
70727	1.4473e-06	3.3074e-05	143	438	cellular macromolecule localization	GRPEL2|RPL17|XPO1|GRPEL1|AP4E1|XPO6|C16ORF70|EIF5A|MIPEP|AURKB|SRP19|TGFB1|SSR1|SIN3A|TIMM9|RPL11|SAR1B|IMP4|RAB27A|MCM3AP|RAN|NUPL2|TIMM8B|NCAPD2|TIMM8A|MAPK1|REC8|COPG2|SEC61B|KRT18|PEX26|SRP72|SEC61G|ARL6IP1|CCDC99|DERL1|MTX2|MTX1|COPZ1|KATNB1|MRAP2|ACD|CSE1L|TOMM5|STX18|NPM1|SEC23IP|STX10|BMP4|RANBP17|SRP54|TAF3|TAF8|TOMM40|SNAPIN|CASC3|ATG3|RPF1|PRICKLE1|VCP|NEDD4|TOMM70A|PCNA|HGS|GOSR1|XPO7…	turquoise
51247	1.5364e-06	3.4953e-05	107	309	positive regulation of protein metabolic process	AURKAIP1|BTRC|RBM3|GDF6|EIF5A|RPS6KB2|TTK|RPS6KB1|TGFB1|PACSIN3|WIBG|TDGF1|CUL1|EIF2B5|ANAPC1|ANAPC5|ANAPC4|NRD1|SKP1|PSMA2|PSMA1|VEGFC|MAPK1|PSMA6|PIAS4|PSMA5|PSMA4|PSMA3|ANAPC7|FZR1|CAV1|MRE11A|PSMA7|PSMB4|PSMB7|PSMB6|PSMB1|PSMB3|PSMB2|PEMT|FBXO5|RCHY1|UBE2D1|DNMT3B|DNAJA3|BMP4|DVL2|BMP2|SPHK1|CDC23|CDC20|CDC27|RPF1|BRCA1|HSPBP1|PSMC6|P2RX7|HDAC2|PSMC5|VCP|PSMC4|NEDD4|PSMC3|PLK1|PSMC2|PSMC1|DNM…	turquoise
34613	1.5885e-06	3.5977e-05	142	435	cellular protein localization	GRPEL2|RPL17|XPO1|GRPEL1|AP4E1|XPO6|C16ORF70|EIF5A|MIPEP|AURKB|SRP19|TGFB1|SSR1|SIN3A|TIMM9|RPL11|SAR1B|IMP4|RAB27A|MCM3AP|RAN|NUPL2|TIMM8B|NCAPD2|TIMM8A|MAPK1|REC8|COPG2|SEC61B|KRT18|PEX26|SRP72|SEC61G|ARL6IP1|CCDC99|DERL1|MTX2|MTX1|COPZ1|KATNB1|MRAP2|ACD|CSE1L|TOMM5|STX18|NPM1|SEC23IP|STX10|BMP4|RANBP17|SRP54|TAF3|TAF8|TOMM40|SNAPIN|ATG3|RPF1|PRICKLE1|VCP|NEDD4|TOMM70A|PCNA|HGS|GOSR1|XPO7|RERE|…	turquoise
6730	1.6908e-06	3.8125e-05	53	127	one-carbon metabolic process	CTCF|WDR82|MTHFD1L|MTHFD1|DPY30|KDM1A|PRMT1|PRMT7|PRMT5|PRMT6|FTSJ1|TGS1|FTSJ2|FTSJ3|RBBP5|TRMT61A|TRMT61B|CA8|PRDM5|CARM1|NSD1|AHCY|CA13|SETD1B|CA5B|C14ORF169|CXXC1|METTL3|TRDMT1|PCMT1|NSUN2|DNMT3B|HELLS|ERF|LCMT1|SHMT1|MTHFD2L|ALKBH8|SHMT2|EHMT1|WDR5|FTO|ETF1|RAD54L|METTL14|GSPT1|MTR|DNMT1|ALKBH1|EAF2|ALKBH3|FPGS|TRMT112	turquoise
51640	1.7117e-06	3.8427e-05	43	96	organelle localization	CCDC99|COPZ1|MAP4K2|MLH1|VPS33A|COPB2|PTK2|NDE1|PEX1|SEH1L|CENPA|NPM1|MKKS|PEX13|SNAP23|CDCA5|ASPM|NUDC|PINX1|ZW10|RAB27A|MSTO1|NIN|MAP2K1|DLGAP5|PSRC1|KIF18A|NUSAP1|CENPF|CDC23|BIRC5|ESPL1|CENPE|NDC80|TACC3|SLIT3|TACC2|CCNB1|UXT|RPS15|RHOT2|RRS1|LRPPRC	turquoise
6405	1.7578e-06	3.8947e-05	24	42	RNA export from nucleus	NXT1|NCBP2|PABPN1|ZC3H3|NUP133|NCBP1|UPF2|UPF1|SRSF10|NUP160|AGFG1|RAN|SMG7|DDX39B|EIF5A|HNRNPA1|RAE1|NPM1|THOC7|GLE1|THOC5|NUP107|THOC3|THOC1	turquoise
6333	2.1342e-06	4.7082e-05	54	131	chromatin assembly or disassembly	HP1BP3|CBX3|CBX2|CTCF|CBX1|NAP1L5|CBX5|H2AFV|HIST1H2BL|HIST2H2AC|HIST1H2BI|H2AFZ|H2AFY|H2AFX|HIRIP3|HIST3H2A|HIST1H1B|MTA2|MCM2|HMGA1|BAZ1B|SMARCE1|SMARCA5|HIST1H2AB|HMGB2|TSPYL5|SET|HIST1H4A|CENPA|HJURP|HIST1H4B|NPM1|CHD1|HIST1H4C|ASF1B|ASF1A|HELLS|HIST1H3J|HIST1H2BH|SUV39H1|SUV39H2|MSL3|SMARCC1|HIST1H2AI|HIST1H3B|SUPT16H|CENPV|HIST1H2AH|H3F3B|HIST1H2AM|CHAF1A|HDAC8|CHAF1B|HIST1H3H	turquoise
46356	2.5617e-06	5.6269e-05	16	23	acetyl-CoA catabolic process	DLST|ACO1|SUCLG1|CS|IDH3B|PDHB|IDH3A|SDHA|SDHB|IDH3G|SDHD|IDH2|IDH1|SUCLA2|MDH2|FH	turquoise
8156	2.6504e-06	5.7968e-05	21	35	negative regulation of DNA replication	CDC6|GTPBP4|BLM|MRE11A|GMNN|HUS1|TP53|TIPIN|TTF1|BRCA2|SMC3|TGFB1|CDT1|CDC45|FBXW7|ACD|SMC1A|TINF2|TERF2|FANCB|TERF1	turquoise
6886	2.698e-06	5.8756e-05	122	366	intracellular protein transport	GRPEL2|RPL17|XPO1|GRPEL1|AP4E1|XPO6|C16ORF70|EIF5A|MIPEP|SRP19|TGFB1|SSR1|TIMM9|RPL11|SAR1B|IMP4|RAB27A|MCM3AP|RAN|NUPL2|TIMM8B|NCAPD2|TIMM8A|MAPK1|REC8|COPG2|SEC61B|KRT18|PEX26|SRP72|SEC61G|ARL6IP1|DERL1|MTX2|MTX1|COPZ1|KATNB1|ACD|CSE1L|TOMM5|STX18|NPM1|SEC23IP|STX10|RANBP17|SRP54|TOMM40|SNAPIN|ATG3|RPF1|PRICKLE1|VCP|NEDD4|TOMM70A|PCNA|HGS|GOSR1|XPO7|RERE|AP1B1|AP2S1|TIMM17B|AP3S1|PEX7|COPB2|AP1…	turquoise
10558	2.735e-06	5.931e-05	184	595	negative regulation of macromolecule biosynthetic process	MEF2C|EIF2C1|ZNF639|CBX3|CBX2|MAF1|ZNF254|TGFB1|CBX5|KDM1A|ZGPAT|EIF4EBP1|EIF4EBP2|SIN3A|CLP1|TARDBP|EED|DDX20|BCL7A|EIF2B3|ORC2|EIF2B4|TWIST2|AKIRIN2|EIF2B5|ZNF593|GTPBP4|MTA2|ZHX1|RBL1|MECP2|ZHX3|ZNF8|RRP8|BASP1|CSDA|PKIA|SUZ12|STRA13|GRB10|PA2G4|EIF2AK1|TIMELESS|PIAS4|SMARCE1|RPS14|ZGLP1|ASB1|SMARCA5|TGIF1|EIF2C3|EIF2AK4|SMARCA4|EID1|HMGB1|EID2|CAV1|HMGB2|BLM|ADORA2B|TFAP4|ENPP1|MRE11A|TH1L|TA…	turquoise
31570	4.3491e-06	9.3258e-05	31	63	DNA integrity checkpoint	CLSPN|FZR1|NBN|BLM|HUS1|TIPIN|CHEK1|CHEK2|GTSE1|TIPRL|CDT1|CDC45|H2AFX|ATRIP|CCNA2|CDC6|CDK1|BRCC3|DTL|MSH2|RINT1|TP53|BRIP1|CEP63|BRCA1|NAE1|PTPN11|RAD1|RFWD3|PLK1|C15ORF42	turquoise
7052	4.3555e-06	9.3258e-05	13	17	mitotic spindle organization	KIF23|KIF11|PRC1|RAN|HK2|TTK|NDC80|RCC1|SMC3|SPC25|STMN1|SMC1A|KIF2A	turquoise
90305	4.4473e-06	9.4603e-05	23	41	nucleic acid phosphodiester bond hydrolysis	NCBP1|CSTF3|CSTF2|DFFA|AIFM1|DFFB|CYCS|BNIP3|CIDEA|CAD|SOD1|NOP14|RAD1|CASP3|BAX|APAF1|POP4|UTP20|ERCC3|CPSF3|NTHL1|CSTF1|ERCC1	turquoise
6119	4.4554e-06	9.4603e-05	44	102	oxidative phosphorylation	NDUFB3|NDUFB4|ATP5E|NDUFB6|UQCRC1|NDUFB7|NDUFB8|COX10|NDUFB9|ATP5B|NDUFAB1|ATP5G1|NDUFS7|NDUFS6|NDUFS4|FXN|NDUFS8|VMA21|ATP5L|ATP5O|NDUFS3|NDUFS2|NDUFS1|COX15|ATP5J|NDUFA4|NDUFA5|NDUFA8|NDUFA9|MSH2|NDUFA6|NDUFA7|NDUFC2|ATP5F1|NDUFC1|NDUFA10|ATP6V1C1|ATP6V0E2|UQCRH|NDUFV1|DLD|NDUFV2|ATP5C1|ATP5A1	turquoise
51186	4.9239e-06	0.00010412	75	204	cofactor metabolic process	LDHB|NAMPT|COX10|MTHFD1L|PDHB|MTHFD1|ACOT9|GPX1|ACOT8|IDH3G|NUBP1|FXN|CPOX|SUCLA2|COX15|ACO1|HMBS|SUCLG1|COQ9|CBR3|ISCA1|CIAO1|PANK4|NFU1|COQ3|COQ2|ISCA2|EIF2AK1|PANK1|DLD|SLC25A38|SLC25A39|UROD|GPAM|MDH2|NFS1|RSAD1|PPCDC|PDSS1|PPAT|MTHFS|CBR1|TPI1|GPHN|IDH2|IDH1|GLO1|LIAS|RPIA|FH|GPD2|SHMT1|DLST|MTHFD2L|MOCS3|MOCS2|CS|IREB2|MTHFSD|IDH3B|DLAT|SOD1|DBI|IDH3A|OXSM|SDHA|SDHB|NRF1|MTR|SDHD|NARFL|QPRT…	turquoise
6520	5.4346e-06	0.00011444	83	232	cellular amino acid metabolic process	SEPHS2|BCKDK|NARS|CTPS|GCAT|CAD|IARS2|FDXACB1|PSPH|SLC7A5|FAH|GLDC|HPDL|MTHFD1|ART4|GSS|GOT2|MCCC2|GOT1|SCLY|NARS2|GSTZ1|NOS3|ENOPH1|TPR|ORC1|DDAH1|GPT2|TARSL2|YARS|DARS|SARS|DARS2|CDO1|GMPS|SARS2|EARS2|MTRR|DOK1|TARS|RARS|FARSB|YARS2|FARSA|SMS|AARS2|PYCRL|BCAT2|ALDH18A1|GLUD1|FARS2|NFS1|ASNSD1|VARS|ASL|CCBL2|PFAS|PPAT|KARS|DTD1|IARS|PARS2|IVD|HARS2|GCSH|MARS2|MARS|SHMT1|MTHFD2L|SHMT2|ACY1|RARS2|…	turquoise
33365	5.7285e-06	0.00011964	59	151	protein localization in organelle	GRPEL2|RPL17|GRPEL1|TIMM17B|MIPEP|SRP19|RAB3IP|TGFB1|SRPR|TIMM9|NCKIPSD|TPR|KPNB1|TOMM34|MCM3AP|KDELR2|TP53|SF1|IPO9|TOPORS|TIMM23|TIMM44|TIMM8B|TIMM8A|MAPK1|SEC61B|IPO7|NUP205|IPO5|KPNA6|TOMM22|KPNA4|SRP72|KPNA3|KPNA2|SRP9|KPNA1|SEC61G|BID|YWHAZ|NUP98|MTX2|MTX1|TIMM10|TIMM13|POLA2|TOMM5|BMP4|RANBP17|SRP54|TAF3|TAF8|TOMM40|PPP1R10|DBI|PRICKLE1|TOMM70A|NOP58|RERE	turquoise
31327	5.892e-06	0.00012255	187	613	negative regulation of cellular biosynthetic process	MEF2C|EIF2C1|PDGFA|ZNF639|CBX3|CBX2|MAF1|ZNF254|TGFB1|CBX5|KDM1A|ZGPAT|HTR1B|EIF4EBP1|EIF4EBP2|SIN3A|CLP1|TARDBP|EED|DDX20|BCL7A|EIF2B3|ORC2|EIF2B4|TWIST2|AKIRIN2|EIF2B5|ZNF593|GTPBP4|MTA2|ZHX1|RBL1|MECP2|ZHX3|ZNF8|RRP8|BASP1|CSDA|PKIA|SUZ12|STRA13|GRB10|PA2G4|EIF2AK1|TIMELESS|PIAS4|SMARCE1|RPS14|ZGLP1|ASB1|SMARCA5|TGIF1|EIF2C3|EIF2AK4|SMARCA4|EID1|HMGB1|EID2|CAV1|HMGB2|BLM|TFAP4|ENPP1|MRE11A|TH1…	turquoise
9116	6.2713e-06	0.00012991	30	61	nucleoside metabolic process	CTPS|QTRT1|HPRT1|PPCDC|PPAT|UPRT|NT5C3|QTRTD1|PEMT|DHODH|DNMT3B|TBPL1|ERH|PRTFDC1|NUDT3|DGUOK|TPMT|NME7|APRT|NME6|PANK4|UMPS|NME2|PANK1|NME1|ADK|MTAP|PRPS2|PRPS1|DUT	turquoise
15980	6.5953e-06	0.00013607	57	145	energy derivation by oxidation of organic compounds	PTGES3|UQCRC1|COX10|NDUFAB1|PDHB|NDUFS7|NDUFS6|IDH3G|NDUFS4|GOT1|FXN|NDUFS8|SUCLA2|NDUFS3|NDUFS2|NDUFS1|COX15|ACO1|PHKG2|SUCLG1|CYCS|NDUFC2|NDUFC1|NDUFA10|PPP1CC|PPP1CA|UQCRH|DLD|MDH2|NDUFB3|NDUFB4|ME3|NDUFB6|NDUFB7|NDUFB8|NDUFB9|PHKA1|IDH2|IDH1|NFATC3|FH|NDUFA4|NDUFA5|DLST|NDUFA8|NDUFA9|NDUFA6|CS|NDUFA7|IDH3B|IDH3A|SDHA|SLC25A12|SDHB|NDUFV1|NDUFV2|SDHD	turquoise
40029	6.8664e-06	0.00014109	40	91	regulation of gene expression, epigenetic	EIF2C1|RBM3|SNIP1|HAT1|CTCF|RLIM|SRRT|GPX1|PRMT7|CLP1|TRDMT1|SND1|PRKRA|SMARCD1|H2AFY|DNMT3B|ASF1A|TNRC6A|HELLS|SMCHD1|FTO|SUV39H1|TRIM27|RRP8|SIRT6|MBD3|HMGA1|SIRT1|RAD54L|TARBP2|HDAC2|UBTF|BAZ1B|SMARCA5|GLMN|DNMT1|ALKBH1|EAF2|ALKBH3|EIF2C3	turquoise
32886	7.0831e-06	0.00014496	26	50	regulation of microtubule-based process	DYNC1LI1|CAV1|CEP76|FKBP4|BORA|KATNB1|CEP250|NPM1|MKKS|SKA3|SKA2|SKA1|CLASP2|TERF1|CCNF|PSRC1|TPX2|CENPE|MID1IP1|TACC3|BRCA1|TACC2|CCNB1|PLK4|RNF4|MAPRE1	turquoise
9890	7.6952e-06	0.00015577	189	623	negative regulation of biosynthetic process	MEF2C|EIF2C1|PDGFA|ZNF639|CBX3|CBX2|MAF1|ZNF254|TGFB1|CBX5|KDM1A|ZGPAT|HTR1B|EIF4EBP1|EIF4EBP2|SIN3A|CLP1|TARDBP|EED|DDX20|BCL7A|EIF2B3|ORC2|EIF2B4|TWIST2|AKIRIN2|EIF2B5|ZNF593|GTPBP4|MTA2|ZHX1|RBL1|MECP2|ZHX3|ZNF8|RRP8|BASP1|CSDA|PKIA|SUZ12|STRA13|GRB10|PA2G4|EIF2AK1|TIMELESS|PIAS4|SMARCE1|RPS14|ZGLP1|ASB1|SMARCA5|TGIF1|EIF2C3|EIF2AK4|SMARCA4|EID1|HMGB1|EID2|CAV1|HMGB2|BLM|ADORA2B|TFAP4|ENPP1|MR…	turquoise
70507	7.7029e-06	0.00015577	23	42	regulation of microtubule cytoskeleton organization	DYNC1LI1|CAV1|CEP76|FKBP4|BORA|PSRC1|CCNF|TPX2|KATNB1|CENPE|MID1IP1|BRCA1|CCNB1|PLK4|RNF4|CEP250|NPM1|SKA3|SKA2|SKA1|MAPRE1|CLASP2|TERF1	turquoise
33044	7.7029e-06	0.00015577	23	42	regulation of chromosome organization	RECQL4|PIF1|TP53|CTCF|ESPL1|TGFB1|CCNB1|MEN1|RAD1|UBE2N|SET|ACD|RNF4|CENPV|BUB1|DNMT1|TLK2|BCOR|TINF2|DNMT3B|TERF2|ERCC1|TERF1	turquoise
6446	9.0087e-06	0.00018074	24	45	regulation of translational initiation	NCBP2|NCBP1|NAT1|EIF5|DDX1|EIF5B|RPS6KB2|RPS6KB1|MTIF2|EIF2B1|EIF4EBP1|EIF3B|EIF2AK1|EIF4EBP2|EIF3H|EIF2S1|EIF4H|TRMT6|EIF3K|EIF2B2|EIF2B3|EIF2B4|EIF2AK4|EIF2B5	turquoise
9109	9.7046e-06	0.00019217	17	27	coenzyme catabolic process	DLST|ACO1|SUCLG1|CS|IDH3B|CBR3|PDHB|IDH3A|SDHA|SDHB|IDH3G|SDHD|IDH2|IDH1|SUCLA2|MDH2|FH	turquoise
30261	9.7046e-06	0.00019217	17	27	chromosome condensation	CDK1|AIFM1|DFFB|PAPD7|NUSAP1|CAD|SMC2|NCAPD3|SMC4|NCAPD2|NCAPH|NCAPG|NCAPG2|NCAPH2|AKAP8|TOP2A|CDCA5	turquoise
6284	9.7046e-06	0.00019217	17	27	base-excision repair	HMGB1|HMGB2|UNG|NEIL3|TP53|MBD4|SMUG1|DNA2|PRMT6|PCNA|TDG|OGG1|PARP1|APEX1|PARP2|NTHL1|MED1	turquoise
51649	9.7291e-06	0.00019217	252	868	establishment of localization in cell	RPL17|C16ORF70|VPS33A|SSR1|RAE1|VPS4A|RPL11|GLE1|CDCA5|RAB27A|OPA1|RAN|ESPL1|NCAPD2|UXT|MAPK1|REC8|AAAS|KRT18|SCYL1|ZWINT|PEX26|RPS15|TBRG1|RAB14|ATP5C1|SRP72|MYBBP1A|TRAPPC3|TMX1|CCDC99|KIF4A|SRSF10|MTX2|MTX1|RABEPK|ACD|STX18|CKLF|NUP50|SEC23IP|STX10|NUDC|RANBP17|SRP54|MAP2K1|CDC23|NDC80|TINAGL1|HNRNPA1|S100A13|RPF1|MLX|PCNA|HGS|GOSR1|RERE|STEAP3|ATP5E|AP1B1|ATP5B|AP2S1|TIMM17B|BNIP3|AP3S1|MLH1|…	turquoise
9303	1.0008e-05	0.00019691	14	20	rRNA transcription	RPA1|CD3EAP|RPA2|GTF3A|POLR1E|GTF3C6|TP53|POLR1A|GTF3C5|NPM3|MKI67IP|POLR1B|GTF3C2|GTF3C4	turquoise
65004	1.2521e-05	0.00024541	41	96	protein-DNA complex assembly	HIST1H2AB|HMGB2|HP1BP3|NAP1L5|TSPYL5|SET|HIST1H4A|H2AFV|HIST1H4B|HJURP|CENPA|HIST1H2BL|HIST1H2BI|HIST2H2AC|GTF2A2|NPM1|H2AFZ|H2AFY|HIST3H2A|H2AFX|HIST1H4C|ASF1B|ASF1A|HELLS|HIST1H3J|HIST1H1B|HIST1H2BH|CENPF|CENPE|MCM2|MIS12|SMARCA5|HIST1H3B|CENPV|HIST1H2AI|HIST1H2AH|H3F3B|CHAF1A|HIST1H2AM|CHAF1B|HIST1H3H	turquoise
10629	1.3171e-05	0.00025717	169	552	negative regulation of gene expression	NCBP2|MEF2C|NCBP1|EIF2C1|XPO5|RBM3|SNIP1|ZNF639|CBX3|CBX2|MAF1|ZNF254|TGFB1|CBX5|KDM1A|ZGPAT|SIN3A|WWP2|CLP1|TARDBP|SND1|EED|DDX20|BCL7A|ORC2|TWIST2|AKIRIN2|ZNF593|MTA2|ZHX1|RBL1|MECP2|ZHX3|ZNF8|RRP8|BASP1|CSDA|PKIA|SUZ12|STRA13|PA2G4|TIMELESS|PIAS4|SMARCE1|RPS14|ZGLP1|SMARCA5|TGIF1|EIF2C3|SMARCA4|EID1|HMGB1|EID2|CAV1|HMGB2|TFAP4|TH1L|TAF9B|SOX5|C14ORF169|VPS72|ZC3H8|HOXA2|HEXIM1|HOXA7|PRKRA|BCOR…	turquoise
6275	1.4788e-05	0.00028763	34	75	regulation of DNA replication	NBN|HRAS|BLM|PDGFA|MRE11A|WRNIP1|HUS1|TIPIN|ATF1|TGFB1|CDT1|CDC45|FBXW7|ACD|PPP2CA|TINF2|TERF2|FANCB|TERF1|CDC6|CDK1|GTPBP4|CCDC88A|CIZ1|GMNN|TP53|TTF1|BRCA2|SMC3|CDK2|DNA2|PCNA|SMC1A|C15ORF42	turquoise
6220	1.5861e-05	0.00030733	21	38	pyrimidine nucleotide metabolic process	DCTD|CTPS|DTYMK|DCK|MBD4|CAD|SMUG1|NME7|NME6|TYMS|UMPS|NME2|NME1|DHODH|TDG|NTHL1|TBPL1|PRPS1|DUT|MED1|NT5C	turquoise
34728	1.6928e-05	0.00032188	41	97	nucleosome organization	HIST1H2AB|HMGB2|HP1BP3|CTCF|NAP1L5|TSPYL5|SET|HIST1H4A|H2AFV|HIST1H4B|HJURP|CENPA|HIST1H2BL|HIST1H2BI|HIST2H2AC|NPM1|H2AFZ|H2AFY|HIST3H2A|H2AFX|HIST1H4C|ASF1B|ASF1A|HIST1H3J|HIST1H1B|NASP|HIST1H2BH|MCM2|HMGA1|BAZ1B|SMARCE1|SMARCA5|HIST1H3B|SUPT16H|HIST1H2AI|HIST1H2AH|H3F3B|CHAF1A|HIST1H2AM|CHAF1B|HIST1H3H	turquoise
82	1.7712e-05	0.00033555	26	52	G1/S transition of mitotic cell cycle	CDC7|PPP6C|E2F4|E2F6|DBF4|POLE|SKP2|RPS6KB1|CDK4|RPS6|RCC1|CDKN3|CDC25A|CUL3|MNAT1|CUL2|CUL5|EIF4EBP1|EIF4E|GSPT1|CUL4A|CDKN2C|BCL2|NPAT|CDCA5|CUL1	turquoise
10948	1.8704e-05	0.00035302	22	41	negative regulation of cell cycle process	BMP4|RECQL4|TFAP4|AURKAIP1|MRE11A|TTK|CENPF|CENPE|ESPL1|BRCA1|SMC3|NME6|MIF|FBXW7|PSMG2|RASSF1|BUB1|SMC1A|MAD2L2|TPR|TERF1|SMARCA4	turquoise
9262	1.9423e-05	0.00036525	17	28	deoxyribonucleotide metabolic process	NUDT1|DTYMK|MBD4|DGUOK|SMUG1|TYMS|RRM2|ADK|RRM1|TDG|OGG1|C6ORF108|NTHL1|TBPL1|DUT|NT5C|MED1	turquoise
33043	2.1219e-05	0.00039754	84	243	regulation of organelle organization	DYNC1LI1|AURKAIP1|PDGFA|CEP76|BORA|PKMYT1|TTK|CTCF|VILL|TGFB1|MEN1|TMSB15A|CEP250|PRMT5|RHOA|TLK2|MLST8|TPR|CCDC88A|MPP1|CCNF|TPX2|TP53|NUSAP1|TMSB10|ESPL1|MID1IP1|HERC2|NME6|ARPC1A|RAD1|UBE2N|ARPC1B|ARPC5L|MAPRE1|TMSB4Y|MAD2L2|CAV1|ACTR3B|NEK2|FKBP4|KATNB1|ARF6|RCC1|PFN2|SORBS3|CDC42EP2|SET|ACD|NPM1|DHODH|BUB1|SKA3|SKA2|SKA1|CLASP2|BCOR|TINF2|DNMT3B|TERF2|ERCC1|TERF1|RECQL4|BMP4|PIF1|DLGAP5|PSRC…	turquoise
77	2.9419e-05	0.00054715	28	59	DNA damage checkpoint	CLSPN|FZR1|NBN|BLM|HUS1|TIPIN|CHEK1|CHEK2|GTSE1|TIPRL|H2AFX|CCNA2|ATRIP|CDK1|BRCC3|MSH2|DTL|RINT1|TP53|BRIP1|CEP63|BRCA1|NAE1|PTPN11|RAD1|RFWD3|PLK1|C15ORF42	turquoise
22415	3.0024e-05	0.00055638	29	62	viral reproductive process	XRCC5|XRCC4|DERL1|VAPB|XRCC6|HCFC1|RRAGA|DEK|BANF1|TGFB1|PVRL1|WWP2|SMARCB1|TAP2|PSIP1|CTBP1|CTBP2|DDX39B|HMGA1|USF1|UBP1|RPF1|NEDD4|PPIA|THOC7|THOC5|THOC3|NFIA|THOC1	turquoise
51188	3.0272e-05	0.00055894	41	99	cofactor biosynthetic process	NAMPT|COX10|NFS1|RSAD1|PPCDC|PDSS1|MTHFD1L|PPAT|MTHFD1|MTHFS|GPHN|NUBP1|FXN|CPOX|LIAS|SUCLA2|COX15|MTHFD2L|MOCS3|MOCS2|HMBS|IREB2|MTHFSD|COQ9|DLAT|DBI|ISCA1|PANK4|CIAO1|NFU1|COQ3|NRF1|COQ2|ISCA2|PANK1|NARFL|SLC25A38|QPRT|SLC25A39|FPGS|UROD	turquoise
31401	3.0616e-05	0.00056324	80	231	positive regulation of protein modification process	NBN|GDF6|BTRC|TTK|TGFB1|MEN1|TDGF1|PSMD1|PSMD3|PSMD4|PSMD5|PSMD6|PSMD7|CUL1|PSMD8|AKT2|ANAPC1|CDK1|LYN|ANAPC5|ANAPC4|TP53|SKP1|UBE2C|UBE2N|PSMA2|VEGFC|PSMA1|PIAS4|PSMA6|PSMA5|PSMA4|PSMA3|ANAPC7|UBE2S|FZR1|CAV1|MRE11A|TRIB3|PSMA7|MIF|PSMF1|PSMB4|PSMB7|PSMB6|PSMB1|BCL2|PSMB3|PSMB2|FBXO5|RCHY1|UBE2D1|DNMT3B|DNAJA3|DVL2|BMP4|BMP2|SPHK1|CDC23|CDC20|CDC27|BRCA1|HSPBP1|CCNB1|P2RX7|PSMD14|PSMC6|PSMD13|PS…	turquoise
43648	3.0805e-05	0.00056469	22	42	dicarboxylic acid metabolic process	DLST|ME3|ME2|SUCLG1|CS|IDH3B|CCBL2|IDH3A|SDHA|GOT2|SDHB|IDH3G|GOT1|DLD|IDH2|IDH1|QPRT|SUCLA2|GPT2|MDH2|FH|PC	turquoise
7098	3.0919e-05	0.00056474	13	19	centrosome cycle	NDE1|SASS6|KIF11|CEP250|CEP135|SAC3D1|NEK2|CNTROB|NPM1|CETN3|BRCA2|CENPJ|FANCB	turquoise
6406	3.2633e-05	0.00059391	19	34	mRNA export from nucleus	PABPN1|ZC3H3|NUP133|NCBP1|UPF2|UPF1|SRSF10|NUP160|AGFG1|SMG7|DDX39B|EIF5A|RAE1|THOC7|GLE1|NUP107|THOC5|THOC3|THOC1	turquoise
9156	3.7391e-05	0.00067094	15	24	ribonucleoside monophosphate biosynthetic process	ASL|GMPS|PPAT|PFAS|GART|UMPS|ATIC|ADK|DHODH|ADSL|IMPDH1|PAICS|PRPS2|IMPDH2|PRPS1	turquoise
2200	3.7391e-05	0.00067094	15	24	somatic diversification of immune receptors	EXO1|XRCC4|MSH6|HMGB1|NBN|HMGB2|MSH3|SWAP70|MSH2|UNG|XRCC6|PRKDC|MLH1|CTNNBL1|HSPD1	turquoise
43624	3.9406e-05	0.00070214	12	17	cellular protein complex disassembly	C12ORF65|KIF2C|MAZ|MTERF|PTRF|ICT1|KIF18A|TTF1|STMN1|MTERFD3|XRN2|TTF2	turquoise
43241	3.9406e-05	0.00070214	12	17	protein complex disassembly	C12ORF65|KIF2C|MAZ|MTERF|PTRF|ICT1|KIF18A|TTF1|STMN1|MTERFD3|XRN2|TTF2	turquoise
8629	4.1124e-05	0.00072767	26	54	induction of apoptosis by intracellular signals	MLH1|CHEK2|SART1|CUL3|GPX1|CUL2|CASP3|CUL5|AEN|DIABLO|FANCB|CUL1|MSH6|AIFM1|CIDEB|TP53|CIDEA|BRCA2|MBD4|TOPORS|BRCA1|UACA|CUL4A|BAX|ABL1|MED1	turquoise
55086	4.4044e-05	0.00077665	100	305	nucleobase, nucleoside and nucleotide metabolic process	LDHB|CTPS|DTYMK|NT5C3L|TGFB1|IDH3G|NT5C3|PDE4B|VMA21|TBPL1|DCTPP1|NUDT1|NUDT3|NUDT5|OLA1|NME7|NME6|MAPK1|NME2|NME1|ATP5C1|ADSL|MDH2|PRPS2|PRPS1|ALDOA|ENPP1|ASL|PPCDC|PPAT|TPI1|UPRT|QTRTD1|PEMT|DHODH|IDH1|NTHL1|DNMT3B|GPD2|IDH3B|IDH3A|PRPSAP2|GART|ATP6V0E2|TDG|QPRT|GLYR1|DCXR|DUT|NAMPT|ATP5E|FIGNL1|ATP5B|CAD|MTHFD1|ATP5L|ATP5O|IMPDH1|NDUFS1|IMPDH2|ATP5J|NT5C|PRTFDC1|MBD4|DGUOK|GMPS|PANK4|ATP6V1C1|…	turquoise
8213	4.4547e-05	0.0007801	21	40	protein amino acid alkylation	ERF|LCMT1|RBBP5|EHMT1|SETD1B|WDR5|WDR82|ETF1|CXXC1|DPY30|PRMT1|GSPT1|PRMT7|PRMT5|MTR|PRMT6|PRDM5|PCMT1|CARM1|NSD1|TRMT112	turquoise
6479	4.4547e-05	0.0007801	21	40	protein amino acid methylation	ERF|LCMT1|RBBP5|EHMT1|SETD1B|WDR5|WDR82|ETF1|CXXC1|DPY30|PRMT1|GSPT1|PRMT7|PRMT5|MTR|PRMT6|PRDM5|PCMT1|CARM1|NSD1|TRMT112	turquoise
31497	4.6922e-05	0.00081889	38	91	chromatin assembly	HIST1H2AB|HMGB2|HP1BP3|CTCF|NAP1L5|TSPYL5|SET|HIST1H4A|H2AFV|HIST1H4B|HJURP|CENPA|HIST1H2BL|HIST1H2BI|HIST2H2AC|NPM1|H2AFZ|H2AFY|HIST3H2A|H2AFX|HIST1H4C|ASF1B|ASF1A|HELLS|HIST1H3J|HIST1H1B|HIST1H2BH|MCM2|SMARCA5|HIST1H3B|CENPV|HIST1H2AI|HIST1H2AH|H3F3B|CHAF1A|HIST1H2AM|CHAF1B|HIST1H3H	turquoise
16444	5.1331e-05	0.00088075	14	22	somatic cell DNA recombination	EXO1|XRCC4|MSH6|HMGB1|NBN|HMGB2|MSH3|SWAP70|MSH2|UNG|XRCC6|PRKDC|MLH1|HSPD1	turquoise
9394	5.1331e-05	0.00088075	14	22	2'-deoxyribonucleotide metabolic process	NUDT1|DTYMK|MBD4|DGUOK|SMUG1|TYMS|ADK|TDG|OGG1|NTHL1|TBPL1|MED1|NT5C|DUT	turquoise
2562	5.1331e-05	0.00088075	14	22	somatic diversification of immune receptors via germline recombination within a single locus	EXO1|XRCC4|MSH6|HMGB1|NBN|HMGB2|MSH3|SWAP70|MSH2|UNG|XRCC6|PRKDC|MLH1|HSPD1	turquoise
45786	5.1944e-05	0.00088827	64	178	negative regulation of cell cycle	GAS2L3|NBN|HRAS|ILKAP|AURKAIP1|TTK|SART1|TGFB1|MEN1|GSS|CUL3|CUL2|CASP3|CUL5|CDKN2C|CLP1|MTBP|C11ORF82|TPR|CDK5RAP1|CUL1|MAP2K6|DHCR24|KHDRBS1|MPP1|TP53|TBRG4|NME6|PPM1G|PA2G4|PRDM4|TBRG1|BTG3|MAD2L2|SMARCA4|TFAP4|STK11|SCRIB|PLAGL1|HEXIM1|BCL2|CDC123|BUB1|CEBPZ|TERF1|BMP4|BMP2|MAP2K1|TAF6|MSH2|NAT1|GMNN|CENPF|CENPE|CDKN3|HDAC3|HDAC2|PSMG2|HDAC1|CUL4A|ETS1|RASSF1|KIF20B|BARD1	turquoise
6473	6.1096e-05	0.0010344	26	55	protein amino acid acetylation	ING5|MORF4L1|SUPT3H|ING3|TADA3|NAA15|NAA16|HAT1|BRPF1|SMAP2|TAF5L|BRPF3|NAA50|NAA10|ACTL6A|TAF9|KAT2A|BRD1|YEATS4|CSRP2BP|TADA2A|MBD3|SAP130|RUVBL2|RUVBL1|EAF2	turquoise
6338	6.2105e-05	0.001048	27	58	chromatin remodeling	CBX3|BNIP3|INO80|MEN1|CHD1L|HJURP|SMARCB1|SMARCD1|PBRM1|CHD1|ACTL6A|SUPT4H1|HELLS|KAT2A|RBBP4|NASP|TTF1|SIRT1|SUV39H2|HDAC2|BAZ1B|HDAC1|SMARCC1|CENPV|SMARCA5|RERE|SMARCA4	turquoise
6084	6.7029e-05	0.0011273	17	30	acetyl-CoA metabolic process	DLST|ACO1|SUCLG1|CS|IDH3B|DLAT|PDHB|IDH3A|SDHA|SDHB|IDH3G|SDHD|IDH2|IDH1|SUCLA2|MDH2|FH	turquoise
7569	9.3336e-05	0.0015595	19	36	cell aging	HSD17B10|CDK1|HRAS|TP53|ROMO1|BRCA2|PMF1|SOD1|SIRT1|NRAS|KRAS|NUP62|BCL2|NPM1|H2AFX|TERF2|FANCB|DNAJA3|TERF1	turquoise
32200	0.00011681	0.0019452	17	31	telomere organization	XRCC5|PTGES3|NBN|BLM|MRE11A|XRCC6|PRKDC|DCLRE1C|RAD1|ACD|RFC1|DKC1|WRAP53|PARP1|TINF2|TERF2|TERF1	turquoise
16447	0.00012283	0.002028	11	16	somatic recombination of immunoglobulin gene segments	EXO1|MSH6|XRCC4|NBN|MSH3|MSH2|SWAP70|UNG|MLH1|PRKDC|HSPD1	turquoise
6103	0.00012283	0.002028	11	16	2-oxoglutarate metabolic process	GOT2|DLST|IDH3G|GOT1|DLD|IDH2|IDH3B|IDH1|GPT2|CCBL2|IDH3A	turquoise
16458	0.00012297	0.002028	29	66	gene silencing	UTP3|NCBP2|NCBP1|EIF2C1|XPO5|RBM3|SNIP1|HAT1|ERI1|DROSHA|SRRT|TNRC6C|SND1|CLP1|PRKRA|DNMT3B|TNRC6A|HELLS|SUV39H1|RRP8|SIRT6|MBD3|SIRT1|TARBP2|HDAC2|UBTF|SMARCA5|DNMT1|EIF2C3	turquoise
9161	0.00013726	0.0022563	15	26	ribonucleoside monophosphate metabolic process	ASL|GMPS|PPAT|PFAS|GART|UMPS|ATIC|ADK|DHODH|ADSL|IMPDH1|PAICS|PRPS2|IMPDH2|PRPS1	turquoise
718	0.00014464	0.0023625	13	21	nucleotide-excision repair, DNA damage removal	RAD23B|CCNH|DDB1|GTF2H3|RPA3|GTF2H1|RAD1|RPA1|MNAT1|RPA2|DDB2|ERCC3|ERCC1	turquoise
7140	0.00019603	0.0031613	14	24	male meiosis	RAD51C|MLH1|BRCA2|FAH|SUV39H2|REC8|TEX15|HSPA2|CYP26B1|DMC1|SCP2|FANCA|FANCB|TRIP13	turquoise
16445	0.00020072	0.0032267	12	19	somatic diversification of immunoglobulins	EXO1|MSH6|XRCC4|NBN|MSH3|MSH2|SWAP70|UNG|MLH1|PRKDC|HSPD1|CTNNBL1	turquoise
6732	0.00020635	0.0033068	55	154	coenzyme metabolic process	LDHB|NAMPT|MTHFD1L|PDHB|MTHFD1|ACOT9|GPX1|IDH3G|ACOT8|SUCLA2|ACO1|SUCLG1|COQ9|CBR3|PANK4|COQ3|COQ2|PANK1|DLD|GPAM|MDH2|NFS1|PPCDC|PDSS1|PPAT|MTHFS|TPI1|GPHN|IDH2|IDH1|LIAS|GLO1|RPIA|FH|GPD2|DLST|SHMT1|MTHFD2L|MOCS3|MOCS2|CS|MTHFSD|IDH3B|DLAT|SOD1|IDH3A|OXSM|SDHA|SDHB|MTR|SDHD|QPRT|FPGS|GLYR1|DCXR	turquoise
6334	0.00022263	0.003438	35	87	nucleosome assembly	HIST1H2AB|HMGB2|HP1BP3|NAP1L5|TSPYL5|SET|HIST1H4A|H2AFV|HIST1H2BL|HIST1H4B|HJURP|CENPA|HIST1H2BI|HIST2H2AC|NPM1|H2AFZ|H2AFY|HIST3H2A|HIST1H4C|H2AFX|ASF1B|ASF1A|HIST1H3J|HIST1H1B|HIST1H2BH|MCM2|SMARCA5|HIST1H3B|HIST1H2AI|HIST1H2AH|H3F3B|CHAF1A|HIST1H2AM|CHAF1B|HIST1H3H	turquoise
43543	0.00024097	0.00371	28	65	protein amino acid acylation	ING5|MORF4L1|SUPT3H|ING3|TADA3|NAA15|NAA16|HAT1|BRPF1|SMAP2|TAF5L|BRPF3|NAA50|NAA10|ACTL6A|TAF9|KAT2A|BRD1|YEATS4|CSRP2BP|TADA2A|MBD3|ZDHHC15|NMT1|SAP130|RUVBL2|EAF2|RUVBL1	turquoise
7127	0.00025057	0.0038461	20	41	meiosis I	RAD51D|RAD51C|MSH6|MRE11A|LIG3|MLH1|ESPL1|CHEK1|RAD51|KLHDC3|RAD1|REC8|RAD21|TEX15|FANCD2|CKS2|RAD54B|DMC1|SCP2|TRIP13	turquoise
16481	0.00025738	0.0039387	147	496	negative regulation of transcription	MEF2C|ZNF639|CBX3|CBX2|MAF1|ZNF254|TGFB1|CBX5|KDM1A|ZGPAT|SIN3A|CLP1|TARDBP|EED|DDX20|BCL7A|ORC2|TWIST2|AKIRIN2|ZNF593|MTA2|RBL1|ZHX1|MECP2|ZHX3|ZNF8|RRP8|BASP1|CSDA|PKIA|SUZ12|STRA13|PA2G4|PIAS4|TIMELESS|SMARCE1|RPS14|ZGLP1|SMARCA5|TGIF1|SMARCA4|EID1|HMGB1|EID2|CAV1|HMGB2|TFAP4|TH1L|TAF9B|SOX5|C14ORF169|VPS72|ZC3H8|HOXA2|HEXIM1|HOXA7|BCOR|DNMT3B|HELLS|HNRNPAB|NKRF|BMP4|BMP2|EHMT1|KLF12|PHB|SUV39…	turquoise
723	0.00028477	0.0043449	16	30	telomere maintenance	XRCC5|PTGES3|NBN|BLM|MRE11A|XRCC6|PRKDC|DCLRE1C|RAD1|ACD|RFC1|DKC1|PARP1|TINF2|TERF2|TERF1	turquoise
16032	0.00031321	0.0047645	29	69	viral reproduction	XRCC5|XRCC4|DERL1|VAPB|XRCC6|HCFC1|RRAGA|DEK|BANF1|TGFB1|PVRL1|WWP2|SMARCB1|TAP2|PSIP1|CTBP1|CTBP2|DDX39B|HMGA1|USF1|UBP1|RPF1|NEDD4|PPIA|THOC7|THOC5|THOC3|NFIA|THOC1	turquoise
51187	0.00031861	0.0048322	17	33	cofactor catabolic process	DLST|ACO1|SUCLG1|CS|IDH3B|CBR3|PDHB|IDH3A|SDHA|SDHB|IDH3G|SDHD|IDH2|IDH1|SUCLA2|MDH2|FH	turquoise
6612	0.00034483	0.0052144	18	36	protein targeting to membrane	ARL6IP1|SRP54|TIMM10|TIMM13|SRP19|ATG3|SEC63|TIMM8B|SSR1|TIMM8A|REC8|ATG4C|SRPR|TIMM9|PEX26|SRP72|SSR2|SRP9	turquoise
1824	0.00036376	0.0054844	19	39	blastocyst development	GINS1|NBN|NASP|ZNF830|BRCA2|MED21|XAB2|SRF|PRPF19|CUL3|G2E3|TJP1|PSMC4|PSMC3|SP3|TEAD4|NLE1|HOPX|FANCB	turquoise
31399	0.00036951	0.0055547	112	366	regulation of protein modification process	PDGFA|GDF6|BTRC|TTK|UBQLN1|TGFB1|MAP3K7|PRKAR2B|PRKAR2A|MAP3K4|ATG5|TDGF1|RAPGEF3|CUL1|ANAPC1|IBTK|GTPBP4|ANAPC5|ANAPC4|SKP1|PSMA2|PSMA1|VEGFC|MAD2L1|EIF2AK1|PIAS4|PSMA6|PSMA5|PSMA4|PSMA3|ANAPC7|AKAP1|TRAF2|FZR1|CAV1|ENPP1|MRE11A|PTPLAD1|PSMA7|PSMB4|PSMB7|PSMB6|PSMB1|PSMB3|PSMB2|FBXO5|RCHY1|UBE2D1|BCOR|DNMT3B|DNAJA3|BMP4|DVL2|BMP2|SPHK1|CDC23|CDC20|CDC27|BRCA1|HSPBP1|P2RX7|PSMC6|PSMC5|PSMC4|PSMC3…	turquoise
6383	0.00039717	0.0059354	12	20	transcription from RNA polymerase III promoter	GTF3A|POLR3K|SNAPC2|POLR2K|GTF3C6|GTF3C5|CRCP|TBP|GTF3C2|IVNS1ABP|GTF3C4|POLR3D	turquoise
44106	0.00043352	0.0064597	97	311	cellular amine metabolic process	SEPHS2|BCKDK|NARS|CTPS|GCAT|CAD|IARS2|FDXACB1|PSPH|SLC7A5|FAH|GLDC|HPDL|MTHFD1|ART4|GSS|GOT2|MCCC2|GOT1|SCLY|NARS2|GSTZ1|NOS3|ENOPH1|TPR|ORC1|TARSL2|DDAH1|GPT2|YARS|ACADM|DARS|SARS|GRIN2A|DARS2|CDO1|GMPS|SARS2|EARS2|MTRR|DOK1|TARS|SULT1B1|RARS|FARSB|YARS2|FARSA|SMS|AARS2|ALDH9A1|PYCRL|ALDH18A1|BCAT2|SRM|GLUD1|FARS2|NFS1|ASNSD1|AZIN1|ASL|VARS|AGMAT|CCBL2|PFAS|KARS|PPAT|DTD1|IARS|OAZ1|PARS2|IVD|MTP…	turquoise
7131	0.00050813	0.0075056	13	23	reciprocal meiotic recombination	RAD51D|RAD51C|MRE11A|LIG3|MLH1|CHEK1|KLHDC3|RAD51|REC8|RAD21|RAD54B|DMC1|TRIP13	turquoise
9119	0.0005472	0.0080594	22	49	ribonucleoside metabolic process	PRTFDC1|CTPS|NUDT3|QTRT1|DGUOK|TPMT|PPCDC|HPRT1|NME7|PPAT|NME6|APRT|PANK4|UMPS|NME2|NME1|PANK1|ADK|QTRTD1|DHODH|PEMT|DNMT3B	turquoise
31124	0.00056227	0.0082575	11	18	mRNA 3'-end processing	ZC3H3|CSTF3|PAPOLA|CSTF2|CLP1|ZNF473|GRSF1|MLH1|CPSF3|CPSF2|CSTF1	turquoise
42180	0.00061017	0.0089351	166	579	cellular ketone metabolic process	LDHB|CTPS|GCAT|NDUFAB1|IARS2|SLC7A5|MTHFD1L|FAH|GLDC|GOT2|PRKAR2B|IDH3G|GOT1|SCLY|ELOVL4|ENOPH1|HADH|ORC1|DDAH1|GPT2|NANP|YARS|DARS|SUCLG1|FBP1|LYPLA1|CDO1|SARS2|EARS2|PNPLA8|RARS|DLD|PAF1|YARS2|MDH2|HACL1|ME3|ME2|GLUD1|FARS2|PTPLAD1|ASNSD1|ASL|PDSS1|CCBL2|G6PC3|PPAT|KARS|HADHA|DTD1|TPI1|PTPLB|IVD|HARS2|PTPLA|IDH2|GCSH|IDH1|LIAS|FH|ACY1|RARS2|SPHK1|MCAT|MTHFSD|IDH3B|AARSD1|ACACB|IDH3A|PLA2G4A|MTR…	turquoise
18130	0.00065472	0.0092167	26	62	heterocycle biosynthetic process	PYCRL|ALDH18A1|COX10|NFS1|RSAD1|HPRT1|MTHFD1|GPHN|FXN|CPOX|LIAS|SUCLA2|COX15|MTHFD2L|MOCS3|MOCS2|PRTFDC1|HMBS|IREB2|DBI|APRT|NRF1|ADK|SLC25A38|SLC25A39|UROD	turquoise
51253	0.00068956	0.0096804	121	406	negative regulation of RNA metabolic process	MEF2C|ZNF639|CBX2|MAF1|ZNF254|TGFB1|CBX5|KDM1A|ZGPAT|SIN3A|CLP1|DDX20|ORC2|TWIST2|ZNF593|MTA2|RBL1|ZHX1|MECP2|ZNF8|ZHX3|RRP8|BASP1|CSDA|PKIA|SUZ12|STRA13|PA2G4|PIAS4|TIMELESS|SMARCE1|RPS14|ZGLP1|SMARCA5|RPS13|TGIF1|SMARCA4|EID1|HMGB1|CAV1|TFAP4|SRSF10|TAF9B|SOX5|C14ORF169|VPS72|RPS26|HOXA2|HEXIM1|NPM1|HOXA7|BCOR|DNMT3B|HELLS|HNRNPAB|BMP4|BMP2|EHMT1|KLF12|SUV39H1|RPF1|HOXB4|HDAC3|HDAC2|HDAC1|NEDD4…	turquoise
44271	0.00075881	0.010567	100	327	cellular nitrogen compound biosynthetic process	CTPS|DTYMK|TGFB1|GOT2|GOT1|CPOX|VMA21|ENOPH1|ORC1|TBPL1|SPTLC2|CDO1|NME7|NME6|NME2|NME1|ATP5C1|SLC25A38|ADSL|SLC25A39|PRPS2|PRPS1|ALDOA|SRM|GLUD1|ASNSD1|AGMAT|ASL|PPAT|OAZ1|QTRTD1|DHODH|AMD1|ACER3|ODC1|MOCS3|MOCS2|IREB2|PRPSAP2|GART|NRF1|ATP6V0E2|MTR|QPRT|THNSL1|SLC25A15|ATP5E|NAMPT|SEPHS2|COX10|ATP5B|CAD|PSPH|MTHFD1|FXN|ATP5L|NOS3|ATP5O|SUCLA2|IMPDH1|IMPDH2|ATP5J|COX15|ACADM|PRTFDC1|HMBS|GMPS|MT…	turquoise
16573	0.00076775	0.010603	22	50	histone acetylation	ING5|MORF4L1|KAT2A|YEATS4|SUPT3H|BRD1|ING3|CSRP2BP|TADA3|TADA2A|HAT1|MBD3|TAF5L|SMAP2|BRPF1|BRPF3|SAP130|RUVBL2|TAF9|ACTL6A|EAF2|RUVBL1	turquoise
31325	0.0010159	0.013769	261	964	positive regulation of cellular metabolic process	MEF2C|HRAS|AURKAIP1|GDF6|XRCC6|NAA15|NAA16|MED21|BRPF1|CREB3L2|H2AFX|CCNA2|CUL1|EIF2B5|ANAPC1|OPA1|ANAPC5|RAN|CIZ1|ANAPC4|MED14|SKP1|MAPK1|VEGFC|NME2|GRB10|PIAS4|BAZ1B|MED17|ANAPC7|TMX1|TADA3|PUS1|MRE11A|ACAT1|SCRIB|PLAGL1|CKLF|PEMT|FBXO5|RCHY1|DNMT3B|HNRNPAB|PLAGL2|BMP4|DVL2|YEATS4|ESRRA|BMP2|MAP2K1|KLF12|SPHK1|CDC23|CDC20|KLF15|CDC27|USF1|RNF8|RNF6|PLA2G4A|RNF4|NUP62|ETS1|NOTCH4|POP1|GK|RBPJ|EN…	turquoise
10604	0.0010287	0.013905	255	940	positive regulation of macromolecule metabolic process	MEF2C|HRAS|AURKAIP1|GDF6|XRCC6|NAA15|NAA16|MED21|BRPF1|CREB3L2|H2AFX|CCNA2|CUL1|EIF2B5|ANAPC1|OPA1|ANAPC5|RAN|CIZ1|ANAPC4|MED14|SKP1|MAPK1|VEGFC|PIAS4|BAZ1B|MED17|MAPK9|ANAPC7|TMX1|TADA3|PUS1|MRE11A|ACAT1|SCRIB|PLAGL1|CKLF|PEMT|FBXO5|RCHY1|DNMT3B|HNRNPAB|PLAGL2|BMP4|DVL2|YEATS4|ESRRA|BMP2|MAP2K1|KLF12|SPHK1|CDC23|CDC20|KLF15|CDC27|USF1|RPF1|RNF8|RNF6|RNF4|NUP62|ETS1|NOTCH4|POP1|GK|RBPJ|ENY2|NIF3L…	turquoise
737	0.0010594	0.014245	11	19	DNA catabolic process, endonucleolytic	CASP3|DFFA|AIFM1|DFFB|BAX|CYCS|BNIP3|CIDEA|CAD|APAF1|SOD1	turquoise
6309	0.0010594	0.014245	11	19	DNA fragmentation involved in apoptotic nuclear change	CASP3|DFFA|AIFM1|DFFB|BAX|CYCS|BNIP3|CIDEA|CAD|APAF1|SOD1	turquoise
9117	0.001069	0.014298	87	281	nucleotide metabolic process	ATP5E|LDHB|NAMPT|CTPS|FIGNL1|ATP5B|DTYMK|CAD|NT5C3L|TGFB1|MTHFD1|IDH3G|NT5C3|PDE4B|VMA21|ATP5L|ATP5O|IMPDH1|DCTPP1|IMPDH2|NDUFS1|TBPL1|NT5C|ATP5J|NUDT1|NUDT5|OLA1|MBD4|DGUOK|GMPS|NME7|NME6|ATP6V1C1|PANK4|UMPS|NME2|NME1|PANK1|ADK|RRM2|RRM1|ATP5C1|ADSL|C6ORF108|PRPS2|MDH2|PRPS1|MED1|SMARCAD1|ALDOA|ENPP1|DCK|ATP5G1|PPCDC|HPRT1|ASL|SMUG1|PFAS|PPAT|TYMS|TPI1|NUDT9|ATIC|DHODH|IDH1|RPIA|NTHL1|GPD2|DCTD|…	turquoise
6753	0.001069	0.014298	87	281	nucleoside phosphate metabolic process	ATP5E|LDHB|NAMPT|CTPS|FIGNL1|ATP5B|DTYMK|CAD|NT5C3L|TGFB1|MTHFD1|IDH3G|NT5C3|PDE4B|VMA21|ATP5L|ATP5O|IMPDH1|DCTPP1|IMPDH2|NDUFS1|TBPL1|NT5C|ATP5J|NUDT1|NUDT5|OLA1|MBD4|DGUOK|GMPS|NME7|NME6|ATP6V1C1|PANK4|UMPS|NME2|NME1|PANK1|ADK|RRM2|RRM1|ATP5C1|ADSL|C6ORF108|PRPS2|MDH2|PRPS1|MED1|SMARCAD1|ALDOA|ENPP1|DCK|ATP5G1|PPCDC|HPRT1|ASL|SMUG1|PFAS|PPAT|TYMS|TPI1|NUDT9|ATIC|DHODH|IDH1|RPIA|NTHL1|GPD2|DCTD|…	turquoise
9314	0.0012529	0.016714	70	219	response to radiation	XRCC4|HRAS|XRCC2|GAR1|COPS3|XRCC6|TGFB1|LZIC|MEN1|CASP6|GPX1|CASP3|AEN|SLC24A1|H2AFX|FANCG|FANCB|BRCC3|DTL|USP1|TP53|GRIN2A|MBD4|TOPBP1|C9ORF80|EYA3|RAD1|DCLRE1C|STRA13|RFWD3|FANCD2|DDB2|RAD18|MAPK8|DYNLRB1|NHEJ1|CLOCK|MED1|CAV1|BLM|HUS1|TIPIN|PRKDC|ERCC8|KRAS|BCL2|RNF168|ERCC3|DNMT3B|FEN1|FKBPL|UNC119|MSH6|NES|MSH2|BRCA2|RAD54L|USF1|RPF1|BRCA1|OBFC2B|RNF8|NRAS|GNGT2|UACA|NEDD4|POLD1|RAD54B|SMC1A…	turquoise
6082	0.0012641	0.016819	162	572	organic acid metabolic process	LDHB|CTPS|GCAT|NDUFAB1|IARS2|SLC7A5|MTHFD1L|FAH|GLDC|GOT2|PRKAR2B|IDH3G|GOT1|SCLY|ELOVL4|ENOPH1|HADH|ORC1|DDAH1|GPT2|NANP|YARS|DARS|SUCLG1|FBP1|LYPLA1|CDO1|SARS2|EARS2|PNPLA8|RARS|DLD|PAF1|YARS2|MDH2|PRPS1|MPST|HACL1|ME3|ME2|GLUD1|FARS2|PTPLAD1|ASNSD1|ASL|CCBL2|G6PC3|PPAT|KARS|HADHA|DTD1|TPI1|PTPLB|IVD|HARS2|PTPLA|IDH2|GCSH|IDH1|LIAS|FH|ACY1|RARS2|SPHK1|MCAT|MTHFSD|IDH3B|ACACB|AARSD1|IDH3A|PLA2G4…	turquoise
30071	0.0012792	0.016976	12	22	regulation of mitotic metaphase/anaphase transition	PSMG2|DLGAP5|BUB1|TTK|CDC23|CENPF|ESPL1|CENPE|HERC2|MAD2L2|TPR|TERF1	turquoise
43436	0.001357	0.017915	160	565	oxoacid metabolic process	LDHB|CTPS|GCAT|NDUFAB1|IARS2|SLC7A5|MTHFD1L|FAH|GLDC|GOT2|PRKAR2B|IDH3G|GOT1|SCLY|ELOVL4|ENOPH1|HADH|ORC1|DDAH1|GPT2|NANP|YARS|DARS|SUCLG1|FBP1|LYPLA1|CDO1|SARS2|EARS2|PNPLA8|RARS|DLD|PAF1|YARS2|MDH2|HACL1|ME3|ME2|GLUD1|FARS2|PTPLAD1|ASNSD1|ASL|CCBL2|G6PC3|PPAT|KARS|HADHA|DTD1|TPI1|PTPLB|IVD|HARS2|PTPLA|IDH2|GCSH|IDH1|LIAS|FH|ACY1|RARS2|SPHK1|MCAT|MTHFSD|IDH3B|ACACB|AARSD1|IDH3A|PLA2G4A|MTR|QPRT|…	turquoise
19752	0.001357	0.017915	160	565	carboxylic acid metabolic process	LDHB|CTPS|GCAT|NDUFAB1|IARS2|SLC7A5|MTHFD1L|FAH|GLDC|GOT2|PRKAR2B|IDH3G|GOT1|SCLY|ELOVL4|ENOPH1|HADH|ORC1|DDAH1|GPT2|NANP|YARS|DARS|SUCLG1|FBP1|LYPLA1|CDO1|SARS2|EARS2|PNPLA8|RARS|DLD|PAF1|YARS2|MDH2|HACL1|ME3|ME2|GLUD1|FARS2|PTPLAD1|ASNSD1|ASL|CCBL2|G6PC3|PPAT|KARS|HADHA|DTD1|TPI1|PTPLB|IVD|HARS2|PTPLA|IDH2|GCSH|IDH1|LIAS|FH|ACY1|RARS2|SPHK1|MCAT|MTHFSD|IDH3B|ACACB|AARSD1|IDH3A|PLA2G4A|MTR|QPRT|…	turquoise
16571	0.0014459	0.018845	13	25	histone methylation	RBBP5|EHMT1|SETD1B|WDR5|WDR82|CXXC1|DPY30|PRMT7|PRMT5|PRMT6|PRDM5|CARM1|NSD1	turquoise
70979	0.0014459	0.018845	13	25	protein K11-linked ubiquitination	ANAPC1|ANAPC5|ANAPC4|CDC23|UBE2L3|UBE2C|CDC27|UBE2E3|UBE2D3|RNF4|ANAPC7|UBE2S|UBE2T	turquoise
33014	0.0014459	0.018845	13	25	tetrapyrrole biosynthetic process	COX10|HMBS|IREB2|RSAD1|DBI|NRF1|FXN|CPOX|SLC25A38|SLC25A39|SUCLA2|UROD|COX15	turquoise
6779	0.0014459	0.018845	13	25	porphyrin biosynthetic process	COX10|HMBS|IREB2|RSAD1|DBI|NRF1|FXN|CPOX|SLC25A38|SLC25A39|SUCLA2|UROD|COX15	turquoise
31576	0.0014459	0.018845	13	25	G2/M transition checkpoint	CLSPN|CDK1|FZR1|NBN|BRCC3|BLM|DTL|RINT1|BRCA1|OBFC2B|PLK1|CCNA2|C15ORF42	turquoise
70646	0.0015122	0.019465	21	49	protein modification by small protein removal	USP7|KAT2A|ENY2|SUPT3H|BRCC3|COPS5|USP1|BAP1|ATXN7L3|SENP2|PSMD14|SENP1|OTUB1|UCHL5|USP12|USP11|USP10|USP22|USP16|USP15|USP33	turquoise
70534	0.0015278	0.019465	10	17	protein K63-linked ubiquitination	UBE2N|TRAF2|UBE2E3|ARIH2|RNF4|WWP2|UBE2G1|RNF168|UBE2S|UBE2T	turquoise
8334	0.0015278	0.019465	10	17	histone mRNA metabolic process	EXOSC10|UPF1|DCP2|EXOSC4|MTPAP|ZNF473|PAPD5|SSB|CPSF3|CPSF2	turquoise
15074	0.0015278	0.019465	10	17	DNA integration	GIN1|XRCC5|XRCC4|SMARCB1|PPIA|SETMAR|XRCC6|PSIP1|BANF1|HMGA1	turquoise
42278	0.0016348	0.020724	15	31	purine nucleoside metabolic process	PRTFDC1|NUDT3|QTRT1|DGUOK|TPMT|PPCDC|HPRT1|PPAT|APRT|PANK4|PANK1|ADK|QTRTD1|PEMT|DNMT3B	turquoise
46128	0.0016348	0.020724	15	31	purine ribonucleoside metabolic process	PRTFDC1|NUDT3|QTRT1|DGUOK|TPMT|PPCDC|HPRT1|PPAT|APRT|PANK4|PANK1|ADK|QTRTD1|PEMT|DNMT3B	turquoise
10639	0.0016756	0.021188	36	99	negative regulation of organelle organization	AURKAIP1|FKBP4|KATNB1|TTK|VILL|SET|ACD|TMSB15A|NPM1|BUB1|CLASP2|BCOR|TPR|TINF2|DNMT3B|TERF2|ERCC1|TERF1|RECQL4|BMP4|CCNF|CENPF|TMSB10|ESPL1|CENPE|MID1IP1|BRCA1|NME6|CCNB1|RAD1|CORO1A|PSMG2|DNMT1|MAPRE1|TMSB4Y|MAD2L2	turquoise
6357	0.0017366	0.021905	205	747	regulation of transcription from RNA polymerase II promoter	MEF2C|XRCC6|HIRA|MED21|MED20|ZNF254|SIN3A|MED26|MED27|WDR77|TWIST2|IKBKAP|OPA1|MECP2|MED11|MED14|MED10|UHRF1|PIAS4|MED16|RPS14|MED17|ZGLP1|TGIF1|TADA3|PUS1|TAF9B|VPS72|PLAGL1|HEXIM1|BCOR|VEZF1|PLAGL2|BMP4|ESRRA|BMP2|MAP2K1|KLF12|SUB1|TFCP2|USF1|UBP1|RPF1|RNF4|ETS1|RNF2|TCF19|NCOR1|TCF12|RFXANK|SMAP2|BRD7|NR2F1|CTBP1|CCNH|SF1|TP53|TTF1|SPEN|MBD3|ZNF143|MBD2|TTF2|RBBP8|GTF2H1|CIAO1|MED6|MED7|MED4|T…	turquoise
31572	0.0018688	0.023515	11	20	G2/M transition DNA damage checkpoint	CDK1|CLSPN|FZR1|NBN|BRCC3|BLM|DTL|PLK1|RINT1|CCNA2|BRCA1	turquoise
9112	0.0021204	0.026227	12	23	nucleobase metabolic process	MAPK1|SHMT1|UMPS|DHODH|CAD|HPRT1|PAICS|GMPS|PPAT|PRPS1|APRT|GART	turquoise
6221	0.0021204	0.026227	12	23	pyrimidine nucleotide biosynthetic process	TYMS|UMPS|NME2|CTPS|NME1|DTYMK|DHODH|CAD|NME7|TBPL1|PRPS1|NME6	turquoise
51783	0.0022587	0.027669	24	60	regulation of nuclear division	BMP4|MPP1|AURKAIP1|NEK2|DLGAP5|BORA|NUSAP1|TTK|CENPF|PKMYT1|CDC23|CENPE|ESPL1|HERC2|CDC25C|RCC1|NME6|PSMG2|PRMT5|KIF20B|BUB1|MAD2L2|TPR|TERF1	turquoise
7088	0.0022587	0.027669	24	60	regulation of mitosis	BMP4|MPP1|AURKAIP1|NEK2|DLGAP5|BORA|NUSAP1|TTK|CENPF|PKMYT1|CDC23|CENPE|ESPL1|HERC2|CDC25C|RCC1|NME6|PSMG2|PRMT5|KIF20B|BUB1|MAD2L2|TPR|TERF1	turquoise
70936	0.0022898	0.027916	13	26	protein K48-linked ubiquitination	UBE2E3|RNF6|ARIH2|UBE2D3|RNF4|UBE3A|UBE2K|UBE2G1|UBE2G2|UBE2C|UBE2D1|UBE2T|UBE2E1	turquoise
2377	0.0022898	0.027916	13	26	immunoglobulin production	EXO1|MSH6|XRCC4|NBN|MSH3|DTL|MSH2|SWAP70|UNG|MLH1|PRKDC|HSPD1|CTNNBL1	turquoise
8630	0.0024292	0.029505	16	35	DNA damage response, signal transduction resulting in induction of apoptosis	MSH6|AIFM1|TP53|CIDEB|CIDEA|MLH1|BRCA2|MBD4|TOPORS|CHEK2|BRCA1|UACA|AEN|ABL1|FANCB|MED1	turquoise
1776	0.0024317	0.029505	15	32	leukocyte homeostasis	SIVA1|DTL|SOD1|RPS6|TGFB1|ZC3H8|MEN1|CORO1A|P2RX7|CASP3|CCNB2|BCL2|IKBKG|DNAJA3|FANCC	turquoise
9411	0.002714	0.031026	25	64	response to UV	HUS1|TIPIN|MEN1|GPX1|ERCC8|CASP3|BCL2|ERCC3|FEN1|FANCB|MSH6|DTL|MSH2|USP1|TP53|BRCA2|USF1|RPF1|RAD1|UACA|NEDD4|POLD1|DDB2|RAD18|MAPK8	turquoise
9168	0.0027348	0.031026	10	18	purine ribonucleoside monophosphate biosynthetic process	ATIC|ADSL|ASL|PAICS|GMPS|IMPDH1|PFAS|PPAT|IMPDH2|GART	turquoise
9127	0.0027348	0.031026	10	18	purine nucleoside monophosphate biosynthetic process	ATIC|ADSL|ASL|PAICS|GMPS|IMPDH1|PFAS|PPAT|IMPDH2|GART	turquoise
43029	0.0027348	0.031026	10	18	T cell homeostasis	SIVA1|CORO1A|CASP3|P2RX7|CCNB2|BCL2|RPS6|DNAJA3|TGFB1|ZC3H8	turquoise
43086	0.0028224	0.031681	90	301	negative regulation of catalytic activity	GABBR2|PRDX3|MBIP|SPRY4|MEN1|BAG5|ZGPAT|GPX1|CASP3|CLP1|PSMD1|PSMD3|PSMD4|NOS3|PSMD5|CDK5RAP1|PSMD6|PSMD7|PSMD8|AKT2|DHCR24|ANAPC1|ANAPC5|ANAPC4|TP53|UBE2C|PKIA|PSMA2|TARBP2|PSMA1|MAD2L1|PSMA6|PSMA5|FGFR1OP|PSMA4|PSMA3|BUB1B|CAND1|ANAPC7|PRKCZ|FZR1|CAV1|GNAI3|TFAP4|TRIB3|NPRL2|PSMA7|TIPRL|TRIB1|PSMF1|PSMB4|PSMB7|PSMB6|PSMB1|HEXIM1|PSMB3|PPP2CA|PSMB2|FBXO5|UBE2D1|ANGPTL2|DNAJA3|BUB3|TERF1|PDK1|BMP…	turquoise
16574	0.0031173	0.034162	11	21	histone ubiquitination	SUZ12|RNF8|UBE2N|RNF2|BAP1|LEO1|RNF168|USP22|PAF1|CTR9|UBE2E1	turquoise
50684	0.0031173	0.034162	11	21	regulation of mRNA processing	CCNB1|NCBP1|SRSF10|CDK11A|PTCD2|NPM1|CDK11B|CWC22|RBM25|SRPK1|BARD1	turquoise
6783	0.0031173	0.034162	11	21	heme biosynthetic process	NRF1|FXN|COX10|HMBS|CPOX|IREB2|SLC25A38|SLC25A39|UROD|DBI|COX15	turquoise
6304	0.0032146	0.035154	18	42	DNA modification	MGMT|FTO|CTCF|MBD4|SMUG1|RAD54L|PRMT7|TRDMT1|TDG|DNMT1|ALKBH1|EAF2|ALKBH3|OGG1|DNMT3B|NTHL1|HELLS|MED1	turquoise
45892	0.0032527	0.035494	115	399	negative regulation of transcription, DNA-dependent	MEF2C|ZNF639|CBX2|MAF1|ZNF254|TGFB1|CBX5|KDM1A|ZGPAT|SIN3A|CLP1|DDX20|ORC2|TWIST2|ZNF593|MTA2|RBL1|ZHX1|MECP2|ZNF8|ZHX3|RRP8|BASP1|CSDA|PKIA|SUZ12|STRA13|PA2G4|PIAS4|TIMELESS|SMARCE1|RPS14|ZGLP1|SMARCA5|TGIF1|SMARCA4|EID1|HMGB1|CAV1|TFAP4|TAF9B|SOX5|C14ORF169|VPS72|HOXA2|HEXIM1|HOXA7|BCOR|DNMT3B|HELLS|HNRNPAB|BMP4|BMP2|EHMT1|KLF12|SUV39H1|RPF1|HOXB4|HDAC3|HDAC2|HDAC1|NEDD4|RNF2|MLX|DNMT1|EAF2|RBP…	turquoise
18	0.0034985	0.038014	13	27	regulation of DNA recombination	SMARCAD1|MSH6|TEX15|BLM|MSH3|MSH2|MRE11A|RAD18|MLH1|TNFSF13|KPNA2|TGFB1|KPNA1	turquoise
2440	0.0034985	0.038014	13	27	production of molecular mediator of immune response	EXO1|MSH6|XRCC4|NBN|MSH3|DTL|MSH2|SWAP70|UNG|MLH1|PRKDC|HSPD1|CTNNBL1	turquoise
910	0.00387	0.041961	20	49	cytokinesis	PRC1|ROCK1|NUSAP1|BRCA2|AHCTF1|ESPL1|BIRC5|ANLN|AURKB|RACGAP1|CUL3|RAB35|INCENP|ANXA11|CNTROB|RALB|VPS4A|BIN3|FANCB|SPAST	turquoise
10165	0.0040093	0.043287	9	16	response to X-ray	ERCC8|XRCC4|BRCC3|XRCC2|BLM|MSH2|TP53|BRCA2|FANCB	turquoise
46148	0.0043617	0.046992	18	43	pigment biosynthetic process	SHMT1|COX10|HMBS|IREB2|DBI|GMPS|PPAT|APRT|GART|NRF1|FXN|CPOX|SLC25A38|SLC25A39|UROD|PAICS|PRPS1|COX15	turquoise
16568	5.0319e-10	1.2291e-07	59	310	chromatin modification	RSF1|FAM175A|DMAP1|CBX6|EPC1|PCGF2|MLL5|MBTD1|ASH2L|KDM5C|BRD8|TBL1XR1|C11ORF30|RCOR1|PKN1|ARID1A|ARID1B|RB1|TAF6L|HLTF|SUV420H2|CHRAC1|TAF10|TAF12|KDM2A|USP21|SMARCA2|RNF20|SUDS3|EP400|SUV420H1|USP3|TADA1|TRRAP|SUPT7L|MYSM1|CHD4|CHD3|SETDB1|KAT8|AEBP2|DNMT3A|KAT7|JARID2|CREBBP|ASXL1|UIMC1|RPS6KA5|PHF17|HDAC4|MSL1|WHSC1L1|SMARCC2|CABIN1|SETD2|PHF8|HDAC7|KAT6A|HDAC6	blue
6325	1.1252e-08	2.0615e-06	68	411	chromatin organization	RSF1|FAM175A|ARID4B|NAP1L1|H1FX|DMAP1|CBX6|EPC1|PCGF2|MLL5|MBTD1|ASH2L|KDM5C|BRD8|H1F0|TBL1XR1|C11ORF30|RCOR1|PKN1|MPP7|ARID1A|RB1|ARID1B|HLTF|TAF6L|SUV420H2|CHRAC1|TAF10|TAF12|KDM2A|USP21|SMARCA2|RNF20|SUDS3|EP400|SUV420H1|HIST1H4L|RBP1|USP3|TADA1|TRRAP|SUPT7L|CHD4|MYSM1|CHD3|SETDB1|KAT8|AEBP2|DNMT3A|KAT7|JARID2|CREBBP|ASXL1|UIMC1|RPS6KA5|PHF17|HDAC4|MSL1|WHSC1L1|SMARCC2|CABIN1|H3F3A|SETD2|HIST1…	blue
16569	1.4773e-08	2.5776e-06	34	146	covalent chromatin modification	USP3|TADA1|TRRAP|DMAP1|EPC1|PCGF2|MLL5|ASH2L|SUPT7L|MYSM1|BRD8|DNMT3A|KAT8|KAT7|CREBBP|PKN1|TAF6L|UIMC1|SUV420H2|RPS6KA5|HDAC4|PHF17|TAF10|TAF12|WHSC1L1|USP21|SETD2|RNF20|PHF8|HDAC7|EP400|SUV420H1|KAT6A|HDAC6	blue
16126	1.7414e-08	2.9002e-06	15	34	sterol biosynthetic process	TM7SF2|CYB5R2|MVD|CYP51A1|HMGCR|HMGCS1|FDPS|C14ORF1|FDFT1|G6PD|SQLE|DHCR7|MVK|PRKAA2|IDI1	blue
16570	3.0436e-08	4.6465e-06	33	143	histone modification	USP3|TADA1|TRRAP|DMAP1|EPC1|PCGF2|MLL5|ASH2L|SUPT7L|MYSM1|BRD8|KAT8|KAT7|CREBBP|PKN1|TAF6L|UIMC1|SUV420H2|RPS6KA5|HDAC4|PHF17|TAF10|TAF12|WHSC1L1|USP21|SETD2|RNF20|PHF8|HDAC7|EP400|SUV420H1|KAT6A|HDAC6	blue
6695	1.5164e-07	2.1369e-05	12	25	cholesterol biosynthetic process	TM7SF2|G6PD|MVD|HMGCR|CYP51A1|DHCR7|HMGCS1|FDPS|MVK|PRKAA2|IDI1|FDFT1	blue
6694	1.7788e-07	2.414e-05	23	85	steroid biosynthetic process	TM7SF2|HSD17B11|CYB5R2|MVD|CYP51A1|HMGCR|HSD17B12|HINT2|HMGCS1|FDPS|C14ORF1|TECR|FDFT1|STARD3|STARD5|G6PD|SQLE|PEX2|DHCR7|MVK|PRKAA2|IDI1|HSD17B7	blue
16125	2.7958e-07	3.6585e-05	25	100	sterol metabolic process	TM7SF2|PPARD|CYB5R2|MBTPS2|MVD|CYP51A1|HMGCR|RXRA|HMGCS1|APOC1|FDPS|C14ORF1|ACAT2|FDFT1|SREBF2|STARD3|EBPL|G6PD|SQLE|DHCR7|INSIG1|MVK|PRKAA2|IDI1|LIPE	blue
51172	4.5026e-07	5.4992e-05	80	561	negative regulation of nitrogen compound metabolic process	PPARD|THRA|RSF1|TSG101|DEDD|ZNF675|NFKB1|DMAP1|GLI3|TCEAL1|RPS3|EPC1|PCGF2|ZNF148|NR2F6|SOX18|STAG2|ZNF281|TBL1XR1|RARG|YY1|RXRA|GABPA|RAD9A|RB1|PCM1|MECOM|HHEX|HOXD8|TRIM33|ZFPM2|PIAS1|LCOR|SMARCA2|RAD17|SUDS3|PALM|RBP1|GLIS2|APOC1|NFIX|ELK3|POT1|ZNF174|NR2C1|SUMO1|NIPBL|CIR1|ATN1|POU2F1|PER2|CDA|ERCC4|ZNF423|DNMT3A|ZBTB7A|IKZF4|KAT8|CREBZF|VHL|JARID2|RFX5|KLF11|SMAD4|SMAD2|CBY1|PHF12|FOXP4|UIMC…	blue
9890	5.5169e-07	6.3671e-05	86	620	negative regulation of biosynthetic process	EIF2C2|PPARD|THRA|RSF1|TSG101|DEDD|ZNF675|NFKB1|DMAP1|GLI3|TCEAL1|EPC1|PCGF2|FNTA|ZNF148|NR2F6|SOX18|STAG2|ZNF281|TBL1XR1|RARG|YY1|RXRA|GABPA|FMR1|RAD9A|RB1|PCM1|MECOM|HHEX|HOXD8|TRIM33|ZFPM2|PIAS1|LCOR|SMARCA2|SUDS3|RAD17|EIF2C4|PALM|RBP1|GLIS2|APOC1|IGF2BP1|NFIX|ELK3|POT1|ZNF174|NR2C1|SUMO1|NIPBL|CIR1|ATN1|EIF3E|POU2F1|PER2|GCHFR|ZNF423|DNMT3A|ZBTB7A|IKZF4|KAT8|CREBZF|VHL|PAIP2|JARID2|RFX5|KLF1…	blue
10558	5.5987e-07	6.3671e-05	83	592	negative regulation of macromolecule biosynthetic process	EIF2C2|PPARD|THRA|RSF1|TSG101|DEDD|ZNF675|NFKB1|DMAP1|GLI3|TCEAL1|EPC1|PCGF2|FNTA|ZNF148|NR2F6|SOX18|STAG2|ZNF281|TBL1XR1|RARG|YY1|RXRA|GABPA|FMR1|RAD9A|RB1|PCM1|MECOM|HHEX|HOXD8|TRIM33|ZFPM2|PIAS1|LCOR|SMARCA2|SUDS3|RAD17|EIF2C4|RBP1|GLIS2|IGF2BP1|NFIX|ELK3|POT1|ZNF174|NR2C1|SUMO1|NIPBL|CIR1|ATN1|EIF3E|POU2F1|PER2|ZNF423|DNMT3A|ZBTB7A|IKZF4|KAT8|CREBZF|VHL|PAIP2|JARID2|RFX5|KLF11|SMAD4|SMAD2|CBY…	blue
45934	5.7345e-07	6.3671e-05	79	555	negative regulation of nucleobase, nucleoside, nucleotide and nucleic acid metabolic process	PPARD|THRA|RSF1|TSG101|DEDD|ZNF675|NFKB1|DMAP1|GLI3|TCEAL1|RPS3|EPC1|PCGF2|ZNF148|NR2F6|SOX18|STAG2|ZNF281|TBL1XR1|RARG|YY1|RXRA|GABPA|RAD9A|RB1|PCM1|MECOM|HHEX|HOXD8|TRIM33|ZFPM2|PIAS1|LCOR|SMARCA2|RAD17|SUDS3|PALM|RBP1|GLIS2|NFIX|ELK3|POT1|ZNF174|NR2C1|SUMO1|NIPBL|CIR1|ATN1|POU2F1|PER2|CDA|ERCC4|ZNF423|DNMT3A|ZBTB7A|IKZF4|KAT8|CREBZF|VHL|JARID2|RFX5|KLF11|SMAD4|SMAD2|CBY1|PHF12|FOXP4|UIMC1|HDAC…	blue
51276	8.3515e-07	8.9999e-05	75	523	chromosome organization	RSF1|FAM175A|ARID4B|NAP1L1|H1FX|DMAP1|LATS1|CBX6|EPC1|PCGF2|MLL5|MBTD1|ASH2L|KDM5C|STAG2|BRD8|H1F0|TBL1XR1|C11ORF30|RCOR1|PKN1|MPP7|ARID1A|RB1|ARID1B|HLTF|TAF6L|SUV420H2|CHRAC1|TAF10|TAF12|KDM2A|USP21|SMARCA2|RNF20|SUDS3|EP400|SUV420H1|HIST1H4L|RBP1|USP3|TADA1|TRRAP|POT1|NIPBL|SUPT7L|ERCC4|CHD4|MYSM1|CHD3|SETDB1|DNMT3A|KAT8|AEBP2|KAT7|JARID2|CREBBP|ASXL1|WRN|UIMC1|RPS6KA5|PHF17|HDAC4|MSL1|WHSC1L1…	blue
31327	1.0162e-06	0.00010114	84	610	negative regulation of cellular biosynthetic process	EIF2C2|PPARD|THRA|RSF1|TSG101|DEDD|ZNF675|NFKB1|DMAP1|GLI3|TCEAL1|EPC1|PCGF2|ZNF148|NR2F6|SOX18|STAG2|ZNF281|TBL1XR1|RARG|YY1|RXRA|GABPA|FMR1|RAD9A|RB1|PCM1|MECOM|HHEX|HOXD8|TRIM33|ZFPM2|PIAS1|LCOR|SMARCA2|SUDS3|RAD17|EIF2C4|PALM|RBP1|GLIS2|APOC1|IGF2BP1|NFIX|ELK3|POT1|ZNF174|NR2C1|SUMO1|NIPBL|CIR1|ATN1|EIF3E|POU2F1|PER2|ZNF423|DNMT3A|ZBTB7A|IKZF4|KAT8|CREBZF|VHL|JARID2|PAIP2|RFX5|KLF11|SMAD4|SMA…	blue
16573	1.1453e-06	0.00011043	16	50	histone acetylation	KAT8|KAT7|CREBBP|TADA1|TRRAP|DMAP1|TAF6L|PHF17|EPC1|TAF10|PCGF2|TAF12|SUPT7L|EP400|BRD8|KAT6A	blue
8203	2.6239e-06	0.00024651	22	91	cholesterol metabolic process	TM7SF2|PPARD|MBTPS2|MVD|CYP51A1|HMGCR|RXRA|HMGCS1|APOC1|FDPS|ACAT2|FDFT1|SREBF2|STARD3|G6PD|SQLE|DHCR7|INSIG1|MVK|PRKAA2|IDI1|LIPE	blue
16481	2.7896e-06	0.00025553	70	493	negative regulation of transcription	PPARD|THRA|RSF1|TSG101|DEDD|ZNF675|NFKB1|DMAP1|GLI3|TCEAL1|EPC1|PCGF2|ZNF148|NR2F6|SOX18|ZNF281|TBL1XR1|RARG|YY1|RXRA|GABPA|RB1|PCM1|MECOM|HHEX|HOXD8|TRIM33|ZFPM2|PIAS1|LCOR|SMARCA2|SUDS3|RBP1|GLIS2|NFIX|ELK3|NR2C1|ZNF174|SUMO1|NIPBL|CIR1|ATN1|POU2F1|PER2|ZNF423|DNMT3A|ZBTB7A|KAT8|IKZF4|CREBZF|VHL|RFX5|JARID2|KLF11|SMAD4|SMAD2|CBY1|PHF12|FOXP4|UIMC1|HDAC4|CDKN1B|YAF2|SMARCC2|IRF2|ID3|SCMH1|RBM15|…	blue
8610	3.325e-06	0.00029006	53	341	lipid biosynthetic process	TM7SF2|CYB5R2|GBGT1|HMGCR|HINT2|RNPEPL1|ACSS2|C14ORF1|FDFT1|STARD3|PECR|STARD5|PIGF|ELOVL5|PEX2|PIGB|QKI|ELOVL6|PCYT2|ADNP|DPAGT1|CBR4|TECR|G6PD|DGAT1|SQLE|MVK|HSD17B11|MVD|GNE|CYP51A1|HSD17B12|HMGCS1|GPAA1|CD74|CEPT1|DGKE|CERS2|DHCR7|FASN|PRKAA2|AGK|ACSL3|HSD17B7|ACSL5|FADS1|SCD|FDPS|ACACA|FADS2|ACLY|GGT5|IDI1	blue
6473	4.6899e-06	0.00039962	16	55	protein amino acid acetylation	KAT8|KAT7|CREBBP|TADA1|TRRAP|DMAP1|TAF6L|PHF17|EPC1|TAF10|PCGF2|TAF12|SUPT7L|EP400|BRD8|KAT6A	blue
10629	1.0432e-05	0.0008494	74	550	negative regulation of gene expression	EIF2C2|PPARD|THRA|RSF1|TSG101|DEDD|ZNF675|NFKB1|DMAP1|GLI3|TCEAL1|EPC1|PCGF2|ZNF148|NR2F6|SOX18|ZNF281|TBL1XR1|ZCCHC11|RARG|YY1|RXRA|GABPA|ADNP|RB1|PCM1|MECOM|HHEX|HOXD8|TRIM33|ZFPM2|PIAS1|LCOR|SMARCA2|SUDS3|EIF2C4|RBP1|GLIS2|NFIX|ELK3|NR2C1|ZNF174|SUMO1|NIPBL|CIR1|ATN1|POU2F1|PER2|ZNF423|DNMT3A|ZBTB7A|KAT8|IKZF4|CREBZF|VHL|RFX5|JARID2|KLF11|SMAD4|SMAD2|CBY1|PHF12|FOXP4|UIMC1|HDAC4|CDKN1B|YAF2|SM…	blue
45941	1.4989e-05	0.0011685	76	575	positive regulation of transcription	MMS19|THRA|RSF1|ELF4|STAT5A|STAT5B|ZXDC|NFKB1|GLI3|ACVR1B|GATA2|EPC1|MLL5|ZNF148|CREB3L4|SOX18|MYC|ZNF496|TBL1XR1|RARG|PCBD1|RXRA|GABPA|TIFA|ARID1A|RB1|ARID1B|MECOM|HHEX|SMO|MLLT10|ZMIZ1|NCOA6|USP21|PIAS2|ZFPM2|FOXC1|TGFB1I1|PIAS1|SMARCA2|RNF20|GLIS2|AFAP1L2|NFIX|ZBTB17|SEC14L2|ATF2|PHIP|TASP1|NPAS2|POU2F1|MYSM1|NR1H3|ZNF423|KAT8|TAF1|SMAD9|VHL|CREB1|MAML1|CREBBP|SMAD4|NR4A1|SMAD2|USF2|SREBF2|HDA…	blue
8202	2.8321e-05	0.0021177	35	208	steroid metabolic process	TM7SF2|HSD17B11|PPARD|CYB5R2|MVD|CYP51A1|HMGCR|STAT5B|HINT2|HSD17B12|HMGCS1|APOC1|C14ORF1|ACAT2|FDFT1|STARD3|STARD5|PEX2|DHCR7|INSIG1|PRKAA2|SULT1E1|HSD17B7|MBTPS2|RXRA|FDPS|TECR|SREBF2|GBA2|EBPL|G6PD|SQLE|MVK|IDI1|LIPE	blue
31324	2.9378e-05	0.0021528	96	785	negative regulation of cellular metabolic process	EIF2C2|PPARD|THRA|RSF1|TSG101|DEDD|ZNF675|NFKB1|DMAP1|GLI3|TCEAL1|PTEN|RPS3|EPC1|PCGF2|ZNF148|NR2F6|SOX18|STAG2|ZNF281|TBL1XR1|RARG|YY1|RXRA|GABPA|FMR1|RAD9A|RB1|PCM1|MECOM|HHEX|G6PD|HOXD8|ARRB2|TRIM33|ZFPM2|PIAS1|LCOR|SMARCA2|SUDS3|RAD17|EIF2C4|PALM|RBP1|GLIS2|APOC1|IGF2BP1|NFIX|ANAPC10|ELK3|TIMP3|POT1|ZNF174|NR2C1|SUMO1|NIPBL|CIR1|ATN1|EIF3E|POU2F1|PER2|CDA|ERCC4|ZNF423|UBXN1|DNMT3A|ZBTB7A|IKZF…	blue
45892	3.0854e-05	0.0021856	56	396	negative regulation of transcription, DNA-dependent	PPARD|THRA|RSF1|TSG101|ZNF675|NFKB1|DMAP1|TCEAL1|GLI3|EPC1|PCGF2|ZNF148|NR2F6|SOX18|ZNF281|TBL1XR1|RARG|YY1|RXRA|GABPA|RB1|MECOM|HHEX|HOXD8|ZFPM2|PIAS1|LCOR|SMARCA2|RBP1|NFIX|NR2C1|ZNF174|CIR1|NIPBL|ATN1|PER2|POU2F1|IKZF4|ZBTB7A|DNMT3A|VHL|RFX5|JARID2|KLF11|SMAD4|SMAD2|CBY1|PHF12|FOXP4|HDAC4|CDKN1B|SMARCC2|IRF2|ID3|RBM15|HDAC7	blue
45935	3.1019e-05	0.0021856	83	656	positive regulation of nucleobase, nucleoside, nucleotide and nucleic acid metabolic process	MMS19|THRA|RSF1|FAM175A|ELF4|STAT5A|STAT5B|ZXDC|NFKB1|GLI3|ACVR1B|GATA2|EPC1|MLL5|ZNF148|CREB3L4|SOX18|MYC|ZNF496|TBL1XR1|RARG|PCBD1|RXRA|GABPA|ADNP|TIFA|ARID1A|RB1|ARID1B|MECOM|HHEX|SMO|MLLT10|ZMIZ1|NCOA6|USP21|PIAS2|ZFPM2|FOXC1|TGFB1I1|PIAS1|SMARCA2|RNF20|ADORA2A|GLIS2|AFAP1L2|NFIX|ZBTB17|SEC14L2|POT1|ATF2|PHIP|TASP1|NPAS2|POU2F1|MYSM1|NR1H3|ZNF423|KAT8|TAF1|SMAD9|VHL|CREB1|CEBPG|MAML1|CREBBP|S…	blue
10605	3.9328e-05	0.00262	97	801	negative regulation of macromolecule metabolic process	EIF2C2|THRA|TCEAL1|EPC1|FNTA|STAG2|RARG|RXRA|YY1|FMR1|GABPA|RAD9A|MECOM|PCM1|HHEX|HOXD8|TRIM33|ARRB2|PIAS1|SMARCA2|RAD17|SUDS3|EIF2C4|RBP1|IGF2BP1|ANAPC10|ELK3|TIMP3|NR2C1|IRAK3|NIPBL|ATN1|EIF3E|ZNF423|KAT8|IKZF4|DNMT3A|CREBZF|RFX5|PAIP2|SMAD6|KLF11|SMAD4|SMAD2|CDC26|FOXP4|UIMC1|FXR1|HDAC4|CDKN1B|SMARCC2|FBXO30|SCMH1|HDAC7|KAT6A|HDAC6|PPARD|RSF1|TSG101|DEDD|ZNF675|NFKB1|DMAP1|PTEN|GLI3|RPS3|PCGF2…	blue
10628	4.3943e-05	0.0028751	77	603	positive regulation of gene expression	MMS19|THRA|RSF1|ELF4|STAT5A|STAT5B|ZXDC|NFKB1|GLI3|ACVR1B|GATA2|EPC1|MLL5|ZNF148|CREB3L4|SOX18|MYC|ZNF496|TBL1XR1|RARG|PCBD1|RXRA|GABPA|TIFA|ARID1A|RB1|ARID1B|MECOM|HHEX|SMO|MLLT10|ZMIZ1|HOXD3|NCOA6|USP21|PIAS2|ZFPM2|FOXC1|TGFB1I1|PIAS1|SMARCA2|RNF20|GLIS2|AFAP1L2|NFIX|ZBTB17|SEC14L2|ATF2|PHIP|TASP1|NPAS2|POU2F1|MYSM1|NR1H3|ZNF423|KAT8|TAF1|SMAD9|VHL|CREB1|MAML1|CREBBP|SMAD4|NR4A1|SMAD2|USF2|SREB…	blue
43543	4.7024e-05	0.0030227	16	65	protein amino acid acylation	KAT8|KAT7|CREBBP|TADA1|TRRAP|DMAP1|TAF6L|PHF17|EPC1|TAF10|PCGF2|TAF12|SUPT7L|EP400|BRD8|KAT6A	blue
10557	5.0531e-05	0.0031466	84	675	positive regulation of macromolecule biosynthetic process	MMS19|THRA|RSF1|ELF4|STAT5A|STAT5B|ZXDC|NFKB1|GLI3|ACVR1B|GATA2|EPC1|MLL5|FNTA|ZNF148|SOX18|CREB3L4|MYC|ZNF496|SAMD4A|TBL1XR1|IRS2|RARG|PCBD1|RXRA|GABPA|TIFA|ARID1A|RB1|ARID1B|MECOM|HHEX|SMO|MLLT10|ZMIZ1|NCOA6|USP21|PIAS2|ZFPM2|FOXC1|PIAS1|TGFB1I1|SMARCA2|RNF20|GLIS2|AFAP1L2|NFIX|ZBTB17|SEC14L2|POT1|ATF2|PHIP|TASP1|NPAS2|SORBS1|POU2F1|DYRK2|MYSM1|NR1H3|ZNF423|KAT8|TAF1|SMAD9|VHL|CREB1|CEBPG|MAML1…	blue
51253	5.0669e-05	0.0031466	56	403	negative regulation of RNA metabolic process	PPARD|THRA|RSF1|TSG101|ZNF675|NFKB1|DMAP1|TCEAL1|GLI3|EPC1|PCGF2|ZNF148|NR2F6|SOX18|ZNF281|TBL1XR1|RARG|YY1|RXRA|GABPA|RB1|MECOM|HHEX|HOXD8|ZFPM2|PIAS1|LCOR|SMARCA2|RBP1|NFIX|NR2C1|ZNF174|CIR1|NIPBL|ATN1|PER2|POU2F1|IKZF4|ZBTB7A|DNMT3A|VHL|RFX5|JARID2|KLF11|SMAD4|SMAD2|CBY1|PHF12|FOXP4|HDAC4|CDKN1B|SMARCC2|IRF2|ID3|RBM15|HDAC7	blue
6357	5.2286e-05	0.0031929	91	746	regulation of transcription from RNA polymerase II promoter	PPARD|THRA|ELF2|ELF4|STAT5A|STAT5B|NFKB1|GLI3|TCEAL1|ACVR1B|GATA2|EPC1|PCGF2|ZNF148|NR2F6|CREB3L4|SOX18|MYC|BRD8|ZNF281|TBL1XR1|ELP2|RARG|YY1|RXRA|GABPA|PKN1|TIFA|RB1|HES6|ECSIT|HLTF|TAF6L|MYCN|HHEX|SMO|HOXD8|MLLT10|ZMIZ1|TIAL1|MED18|NCOA6|PIAS2|ZFPM2|FOXC1|PIAS1|LCOR|SMARCA2|LITAF|NFIX|ZNF174|ATF2|NR2C1|TAL1|NPAS2|NIPBL|ATN1|POU2F1|PER2|ARNTL2|CHD4|CHD3|NR1H3|DNMT3A|ZBTB7A|TAF1|TCF7|TAF4|VHL|JAR…	blue
16071	5.9907e-05	0.0035984	52	368	mRNA metabolic process	EIF2C2|RBM15B|SRRM2|PCBP2|QKI|PTBP2|LUC7L3|ZCCHC8|PAN2|PAN3|NOL3|SNUPN|PRPF39|MBNL1|PCF11|SNRNP48|PAPD4|THOC6|SLU7|RBM39|THOC2|SCAF8|PRPF38B|KIAA1429|EIF2C4|FIP1L1|SRSF11|IGF2BP1|NAA38|ATF2|SF3B1|CIR1|CNOT6L|EIF3E|GEMIN8|SNRNP35|PABPC1|PRPF40B|PPWD1|SPOP|RBM26|RBM22|ADARB1|CEBPG|YTHDC1|SF3A2|SRSF5|SRSF4|MSL1|DCP1A|SYF2|LSM11	blue
6412	7.2184e-05	0.0041981	43	288	translation	EIF2C2|VARS2|TARS2|RPL15|RPL27A|RPS15A|RPL37|QARS|WARS2|RPS3|RPS25|QRSL1|MRPL10|RPS27|RPL31|EIF3E|EIF3F|SEPSECS|RPL3|LARS|EEF2K|EIF3L|RPL10|EIF1|RSL24D1|POLG2|MRPL33|EEF1A1|AARS|SECISBP2|EIF2S3|POLB|EEF2|RPL23A|EIF4B|RPL23|RPL18A|GSPT2|EFTUD1|DHPS|RPL37A|RPS11|MRPL45	blue
6414	7.463e-05	0.0042726	20	96	translational elongation	EEF1A1|VARS2|RPL15|RPL27A|RPS15A|EEF2|RPL37|RPL23A|RPS3|RPS25|RPS27|RPL18A|RPL23|RPL31|SEPSECS|RPL3|EEF2K|RPL10|RPL37A|RPS11	blue
16070	8.8799e-05	0.0050055	111	963	RNA metabolic process	EIF2C2|THRA|TARS2|RBM15B|LMO4|INTS1|RBM6|APOBEC3G|SRRM2|INTS6|PTBP2|LUC7L3|PAN2|RPUSD4|PAN3|RPUSD3|TAF4B|AARS|GABPA|POLB|TAF6L|PCM1|PCF11|ARRB2|SLU7|TGFB1I1|SCAF8|MYNN|EIF2C4|DEAF1|FIP1L1|ELAC1|RBP1|SRSF11|IGF2BP1|WARS2|NAA38|ATF2|AGGF1|CNOT6L|PIR|EIF3E|SNRNP35|PABPC1|PRPF40B|SPOP|TAF1|TAF4|KLF11|YTHDC1|SMAD2|INTS10|USF2|DVL1|TRNT1|SRSF5|SRSF4|MSL1|DCP1A|TAF1C|RSF1|VARS2|CCNT1|NFKB1|QARS|ASH2L|HS…	blue
51173	9.4062e-05	0.0052219	83	677	positive regulation of nitrogen compound metabolic process	MMS19|THRA|RSF1|FAM175A|ELF4|STAT5A|STAT5B|ZXDC|NFKB1|GLI3|ACVR1B|GATA2|EPC1|MLL5|ZNF148|CREB3L4|SOX18|MYC|ZNF496|TBL1XR1|RARG|PCBD1|RXRA|GABPA|ADNP|TIFA|ARID1A|RB1|ARID1B|MECOM|HHEX|SMO|MLLT10|ZMIZ1|NCOA6|USP21|PIAS2|ZFPM2|FOXC1|TGFB1I1|PIAS1|SMARCA2|RNF20|ADORA2A|GLIS2|AFAP1L2|NFIX|ZBTB17|SEC14L2|POT1|ATF2|PHIP|TASP1|NPAS2|POU2F1|MYSM1|NR1H3|ZNF423|KAT8|TAF1|SMAD9|VHL|CREB1|CEBPG|MAML1|CREBBP|S…	blue
8299	9.6823e-05	0.0052949	8	20	isoprenoid biosynthetic process	MVD|HMGCR|HMGCS1|FDPS|DPAGT1|MVK|IDI1|FDFT1	blue
9892	0.00010477	0.0056452	101	863	negative regulation of metabolic process	EIF2C2|THRA|TCEAL1|EPC1|FNTA|STAG2|RARG|RXRA|YY1|FMR1|GABPA|RAD9A|MECOM|PCM1|HHEX|HOXD8|TRIM33|ARRB2|PIAS1|SMARCA2|RAD17|SUDS3|EIF2C4|PALM|RBP1|APOC1|IGF2BP1|ANAPC10|ELK3|TIMP3|NR2C1|IRAK3|NIPBL|ATN1|EIF3E|CDA|ZNF423|KAT8|IKZF4|DNMT3A|CREBZF|RFX5|PAIP2|SMAD6|KLF11|SMAD4|SMAD2|CDC26|FOXP4|UIMC1|FXR1|HDAC4|CDKN1B|SMARCC2|FBXO30|SCMH1|HDAC7|KAT6A|HDAC6|PPARD|RSF1|TSG101|DEDD|ZNF675|NFKB1|DMAP1|PTEN|…	blue
9891	0.00011127	0.0059086	88	731	positive regulation of biosynthetic process	MMS19|THRA|RSF1|ELF4|STAT5A|STAT5B|ZXDC|NFKB1|GLI3|ACVR1B|GATA2|EPC1|MLL5|FNTA|ZNF148|SOX18|CREB3L4|MYC|ZNF496|SAMD4A|TBL1XR1|IRS2|RARG|PCBD1|RXRA|GABPA|ADNP|TIFA|ARID1A|RB1|ARID1B|MECOM|HHEX|SMO|MLLT10|ZMIZ1|NCOA6|USP21|ZFPM2|FOXC1|PIAS2|PIAS1|TGFB1I1|RNF20|SMARCA2|ADORA2A|GLIS2|AFAP1L2|NFIX|ZBTB17|SEC14L2|POT1|ATF2|PHIP|TASP1|NPAS2|SORBS1|POU2F1|DYRK2|MYSM1|ACSL5|NR1H3|ZNF423|KAT8|TAF1|SMAD9|VH…	blue
31328	0.0001738	0.0089689	86	720	positive regulation of cellular biosynthetic process	MMS19|THRA|RSF1|ELF4|STAT5A|STAT5B|ZXDC|NFKB1|GLI3|ACVR1B|GATA2|EPC1|MLL5|ZNF148|SOX18|CREB3L4|MYC|ZNF496|SAMD4A|TBL1XR1|IRS2|RARG|PCBD1|RXRA|GABPA|ADNP|TIFA|ARID1A|RB1|ARID1B|MECOM|HHEX|SMO|MLLT10|ZMIZ1|NCOA6|USP21|PIAS2|ZFPM2|FOXC1|PIAS1|TGFB1I1|SMARCA2|RNF20|ADORA2A|GLIS2|AFAP1L2|NFIX|ZBTB17|SEC14L2|POT1|ATF2|PHIP|TASP1|NPAS2|SORBS1|POU2F1|DYRK2|MYSM1|ACSL5|NR1H3|ZNF423|KAT8|TAF1|SMAD9|VHL|CRE…	blue
10551	0.00027522	0.013627	26	154	regulation of gene-specific transcription from RNA polymerase II promoter	THRA|NFKB1|NFIX|GLI3|ATF2|TAL1|GATA2|NIPBL|PER2|SOX18|NR1H3|TBL1XR1|TAF1|RXRA|CREB1|YY1|GABPA|PKN1|USF2|SREBF2|HDAC4|HHEX|PIAS2|RBM15|SMARCA2|HDAC7	blue
6397	0.00032988	0.015913	43	308	mRNA processing	FIP1L1|EIF2C2|RBM15B|SRSF11|NAA38|SF3B1|CIR1|CNOT6L|SRRM2|QKI|GEMIN8|PTBP2|SNRNP35|PABPC1|PRPF40B|LUC7L3|PPWD1|RBM26|ZCCHC8|SPOP|RBM22|ADARB1|NOL3|SNUPN|YTHDC1|PRPF39|MBNL1|SF3A2|PCF11|SNRNP48|SRSF5|SRSF4|PAPD4|MSL1|SYF2|THOC6|LSM11|SLU7|RBM39|SCAF8|THOC2|PRPF38B|KIAA1429	blue
18205	0.00033006	0.015913	7	18	peptidyl-lysine modification	HDAC4|CTH|CREBBP|DHPS|SETD2|HDAC7|HDAC6	blue
122	0.00047079	0.022402	40	285	negative regulation of transcription from RNA polymerase II promoter	PPARD|THRA|NFKB1|NFIX|GLI3|TCEAL1|NR2C1|ZNF174|EPC1|PCGF2|NIPBL|ATN1|ZNF148|PER2|NR2F6|ZNF281|DNMT3A|ZBTB7A|TBL1XR1|RARG|VHL|RFX5|JARID2|YY1|RXRA|KLF11|GABPA|RB1|FOXP4|HHEX|HDAC4|HOXD8|IRF2|ZFPM2|PIAS1|ID3|LCOR|RBM15|SMARCA2|HDAC7	blue
45893	0.00052766	0.024786	62	500	positive regulation of transcription, DNA-dependent	MMS19|THRA|ELF4|STAT5A|STAT5B|GLI3|ACVR1B|GATA2|EPC1|MLL5|ZNF148|CREB3L4|SOX18|ZNF496|TBL1XR1|RARG|RXRA|GABPA|TIFA|ARID1A|RB1|ARID1B|MECOM|HHEX|SMO|ZMIZ1|MLLT10|NCOA6|USP21|PIAS2|FOXC1|ZFPM2|TGFB1I1|PIAS1|SMARCA2|NFIX|AFAP1L2|ZBTB17|SEC14L2|ATF2|TASP1|NPAS2|POU2F1|MYSM1|NR1H3|KAT8|TAF1|CREB1|MAML1|CREBBP|SMAD4|NR4A1|SMAD2|USF2|SREBF2|HDAC4|ATF4|RASL11A|ANKRD49|SP1|SMARCC2|RBM15	blue
43967	0.00057575	0.026703	8	25	histone H4 acetylation	EPC1|KAT8|PHF17|KAT7|TRRAP|DMAP1|EP400|BRD8	blue
6066	0.00060173	0.027219	55	433	alcohol metabolic process	TM7SF2|IMPA2|PPARD|CYB5R2|SNCAIP|HMGCR|SGPP1|GPCPD1|C14ORF1|PTEN|FDFT1|STARD3|INSIG1|CHST15|ITPK1|IRS2|RXRA|FUT10|ADNP|DPAGT1|PPP1CB|EBPL|G6PD|SQLE|MVK|PHKA2|PFKFB4|MVD|CYP51A1|GNE|ALDOC|SLC37A4|APOC1|HMGCS1|ACAT2|GPD1L|PPP1R3D|AKR1A1|DHCR7|FUT4|GK5|PRKAA2|MBTPS2|GMDS|MAOA|FDPS|NPR1|SREBF2|KHK|ATF4|PPP1R2|PYGL|GFPT1|IDI1|LIPE	blue
6629	0.0006355	0.028396	94	833	lipid metabolic process	TM7SF2|PPARD|CPT2|CYB5R2|SGPP1|HMGCR|GBGT1|EHHADH|STAT5A|RNPEPL1|HINT2|STAT5B|PEX5|C14ORF1|ACSS2|GPCPD1|PTEN|FDFT1|STARD3|PECR|STARD5|ST6GALNAC4|ELOVL5|PIGF|PEX2|INSIG1|PIGB|QKI|ELOVL6|SULT1E1|PCYT2|AASDH|PIK3CB|RXRA|ADIPOR2|ADNP|DPAGT1|ADIPOR1|CBR4|TECR|LPIN3|EBPL|DGAT1|G6PD|SQLE|MVK|ORMDL2|PLA2G3|NEU3|SLC27A3|HSD17B11|ARV1|ACADSB|MVD|RBP1|CYP51A1|GNE|ACP6|HSD17B12|GPAA1|HMGCS1|APOC1|PPT1|ACAT2|…	blue
16053	0.00067715	0.029537	26	163	organic acid biosynthetic process	BHMT2|NAGS|MAT2A|SCD|FADS1|RNPEPL1|ACACA|FADS2|CBR4|CD74|GGT5|PYCR1|PECR|PYCR2|CTH|GLUL|AKR1A1|ELOVL5|PEX2|FASN|QKI|MAT2B|ELOVL6|PRKAA2|APIP|ACSL3	blue
46394	0.00067715	0.029537	26	163	carboxylic acid biosynthetic process	BHMT2|NAGS|MAT2A|SCD|FADS1|RNPEPL1|ACACA|FADS2|CBR4|CD74|GGT5|PYCR1|PECR|PYCR2|CTH|GLUL|AKR1A1|ELOVL5|PEX2|FASN|QKI|MAT2B|ELOVL6|PRKAA2|APIP|ACSL3	blue
51254	0.00071865	0.030978	62	506	positive regulation of RNA metabolic process	MMS19|THRA|ELF4|STAT5A|STAT5B|GLI3|ACVR1B|GATA2|EPC1|MLL5|ZNF148|CREB3L4|SOX18|ZNF496|TBL1XR1|RARG|RXRA|GABPA|TIFA|ARID1A|RB1|ARID1B|MECOM|HHEX|SMO|ZMIZ1|MLLT10|NCOA6|USP21|PIAS2|FOXC1|ZFPM2|TGFB1I1|PIAS1|SMARCA2|NFIX|AFAP1L2|ZBTB17|SEC14L2|ATF2|TASP1|NPAS2|POU2F1|MYSM1|NR1H3|KAT8|TAF1|CREB1|MAML1|CREBBP|SMAD4|NR4A1|SMAD2|USF2|SREBF2|HDAC4|ATF4|RASL11A|ANKRD49|SP1|SMARCC2|RBM15	blue
43966	0.00077293	0.032552	8	26	histone H3 acetylation	TAF10|PHF17|KAT7|TAF12|TADA1|SUPT7L|TAF6L|KAT6A	blue
7155	6.8882e-10	1.2775e-06	84	709	cell adhesion	PCDHA6|CADM3|CADM1|TLN2|IGFBP7|CLSTN1|PCDHGA7|SIRPB2|PCDHGA6|EDIL3|CD151|PCDHGA3|CXCL12|PCDHGA2|VCL|SDC3|NRCAM|PCDH1|ARHGAP5|CD93|CNTNAP1|DLG5|MSN|DLG1|ICAM1|PCDHB8|PTPRM|PTPRF|ACTN1|PTPRS|PCDHB2|PTPRU|SSPN|CERCAM|CD164|PCDHGB2|SIRPA|PCDHGB4|JUP|NCAM2|RND3|DDR1|CD36|PSEN1|ATP2C1|CD99L2|CLDN1|RELN|RAB13|ADAM12|DST|ACHE|ITGA11|PCDHB15|PCDHB14|ITGB5|NEDD9|PCDHB13|IL32|ITGB3|PCDHB10|DCHS1|LGALS3BP|RG…	brown
22610	7.382e-10	1.2775e-06	84	710	biological adhesion	PCDHA6|CADM3|CADM1|TLN2|IGFBP7|CLSTN1|PCDHGA7|SIRPB2|PCDHGA6|EDIL3|CD151|PCDHGA3|CXCL12|PCDHGA2|VCL|SDC3|NRCAM|PCDH1|ARHGAP5|CD93|CNTNAP1|DLG5|MSN|DLG1|ICAM1|PCDHB8|PTPRM|PTPRF|ACTN1|PTPRS|PCDHB2|PTPRU|SSPN|CERCAM|CD164|PCDHGB2|SIRPA|PCDHGB4|JUP|NCAM2|RND3|DDR1|CD36|PSEN1|ATP2C1|CD99L2|CLDN1|RELN|RAB13|ADAM12|DST|ACHE|ITGA11|PCDHB15|PCDHB14|ITGB5|NEDD9|PCDHB13|IL32|ITGB3|PCDHB10|DCHS1|LGALS3BP|RG…	brown
7416	2.8943e-07	0.00025043	12	34	synapse assembly	NRCAM|ACHE|MYO6|CADM1|DNER|MAP1B|PCDHB14|NLGN2|PCDHB2|PCDHB13|AGRN|PCDHB10	brown
16337	5.282e-07	0.00036562	40	290	cell-cell adhesion	PCDHA6|CADM3|CADM1|CLSTN1|PCDHB15|PCDHGA7|PCDHB14|PCDHGA6|PCDHB13|PCDHGA3|PCDHB10|PCDHGA2|DCHS1|VCL|NRCAM|PCDH1|CD93|PCDHA10|DLG5|MSN|DLG1|ICAM1|PCDHB8|PTPRM|PTPRF|PCDHB2|NLGN2|PTPRU|CERCAM|CD164|PCDHGB2|PCDH19|PCDHGB4|JUP|NCAM2|PSEN1|ATP2C1|CD58|CLDN1|SELE	brown
30155	1.9256e-06	0.0010052	25	148	regulation of cell adhesion	ICAM1|ARHGDIG|ERBB2|CSF1|UTRN|FSTL3|SIRPB2|NID1|EDIL3|CD164|SERPINI1|SDC4|TPM1|RELL2|CITED2|TGFB2|CDKN2A|CD36|GSN|TSC2|SERPINE1|IL12A|JAK2|PLEKHA2|APC	brown
45785	2.0331e-06	0.0010052	16	69	positive regulation of cell adhesion	ERBB2|CSF1|UTRN|FSTL3|SIRPB2|NID1|EDIL3|SDC4|TPM1|RELL2|TGFB2|CITED2|CD36|IL12A|PLEKHA2|APC	brown
48002	7.5795e-06	0.0028213	9	25	antigen processing and presentation of peptide antigen	TAP1|IFI30|HLA-C|HLA-B|TRAF6|TAPBPL|CALR|TAPBP|B2M	brown
19882	8.1517e-06	0.0028213	14	60	antigen processing and presentation	ICAM1|IFI30|FCGRT|HLA-C|HLA-B|CALR|HLA-DMA|B2M|TAPBP|ULBP1|ULBP2|TAP1|TAPBPL|TRAF6	brown
7156	2.0263e-05	0.0061399	22	138	homophilic cell adhesion	PCDHA6|CADM3|PCDHB8|PTPRM|CADM1|PTPRF|CLSTN1|PCDHB15|PCDHGA7|PCDHB14|PCDHB2|PCDHGA6|PCDHB13|PCDHGB2|PCDHGA3|PCDHB10|PCDHGA2|DCHS1|PCDH19|PCDHGB4|PCDH1|PCDHA10	brown
32879	2.1288e-05	0.0061399	71	727	regulation of localization	CADM1|RAB5B|TLR2|RHOQ|PINK1|GJA1|GRIN3B|CXCL12|DMPK|TGFB2|CITED2|VCL|ARHGAP5|PICALM|CDKN2A|NISCH|GOPC|SERPINE1|RRAS|CASP1|ICAM1|MYO6|PTPRM|STIM1|ACTN1|PTPRU|FLNA|JUP|BBS2|CD36|GNAQ|CLIC4|RRAS2|MGEA5|WDR44|WNT5A|PAM|RAB3A|ACHE|CSF1|OXTR|RABGAP1L|ABCA2|ABCA1|ITGB3|CALR|TCF7L2|TPM1|FKBP1B|ZNF32|CYLD|ITGAV|SLC30A4|PKD2|NEDD4L|LAMB1|TRAF6|ARL6IP5|APC|COL18A1|TRPC1|LRSAM1|IGF1|DPYSL2|LRP1|TSC2|HBEGF|JA…	brown
2474	2.9201e-05	0.0077741	7	17	antigen processing and presentation of peptide antigen via MHC class I	TAP1|HLA-C|HLA-B|TAPBPL|CALR|TAPBP|B2M	brown
50808	3.2926e-05	0.0081399	13	59	synapse organization	NRCAM|ACHE|MYO6|CADM1|DNER|ERBB2|MAP1B|PCDHB14|NLGN2|PCDHB2|PCDHB13|AGRN|PCDHB10	brown
34330	7.2245e-05	0.016669	14	72	cell junction organization	JUP|LAMB2|TAOK2|TLN2|CHM|ACTN1|NLGN2|GJA1|ITGB3|CD151|GJA5|VCL|APC|TGFB2	brown
30334	8.1152e-05	0.016988	28	216	regulation of cell migration	WNT5A|CSF1|TLR2|ITGB3|TPM1|CXCL12|TGFB2|CITED2|ZNF32|VCL|ARHGAP5|NISCH|SERPINE1|RRAS|LAMB1|APC|COL18A1|ICAM1|PTPRM|IGF1|PTPRU|CLIC4|RRAS2|HBEGF|JAK2|HDAC9|WDR44|SELE	brown
51270	8.3443e-05	0.016988	30	239	regulation of cellular component movement	WNT5A|CSF1|TLR2|ITGB3|TPM1|CXCL12|TGFB2|CITED2|ZNF32|VCL|ARHGAP5|NISCH|SERPINE1|RRAS|LAMB1|APC|COL18A1|ICAM1|PTPRM|IGF1|ACTN1|PTPRU|BBS2|CLIC4|RRAS2|HBEGF|JAK2|HDAC9|WDR44|SELE	brown
10627	9.4381e-05	0.018147	37	323	regulation of intracellular protein kinase cascade	WNT5A|TRAF1|ATP6AP2|ERBB2|PINK1|GJA1|LPAR2|TIMP2|TCF7L2|PDCD4|TGFB2|TNFRSF1A|SPRY2|TNFRSF19|TRAF6|CASP1|APC|TAOK2|IGF1|TPD52L1|WLS|TAB2|FLNA|TRADD|DUSP3|C18ORF32|ATP2C1|HIPK2|TSC2|IL12A|RIPK2|UBD|HBEGF|JAK2|TNFAIP3|NEK6|PLEKHA1	brown
10740	0.00013097	0.023808	28	222	positive regulation of intracellular protein kinase cascade	TRAF1|WNT5A|ERBB2|GJA1|PINK1|LPAR2|TCF7L2|TGFB2|TNFRSF1A|TNFRSF19|CASP1|TRAF6|TAOK2|IGF1|TPD52L1|WLS|TAB2|FLNA|TRADD|C18ORF32|ATP2C1|HIPK2|IL12A|UBD|HBEGF|RIPK2|JAK2|NEK6	brown
30335	0.00019324	0.028895	19	128	positive regulation of cell migration	WNT5A|COL18A1|ICAM1|CSF1|TLR2|IGF1|ITGB3|CXCL12|TGFB2|ZNF32|ARHGAP5|RRAS2|SERPINE1|HBEGF|JAK2|LAMB1|HDAC9|SELE|APC	brown
51338	0.00020751	0.028895	42	398	regulation of transferase activity	WNT5A|C13ORF15|CSF1|ERBB2|ADCY6|LPAR2|ITGB3|SDC4|PDCD4|ZNF32|TGFB2|DGKA|SPRY2|SERINC5|CDKN2A|SERINC1|TGFA|TRAF6|PPAP2A|PILRB|APC|DGKQ|TAOK2|HERC5|TPD52L1|NPR2|DGKI|TAB2|DUSP3|LRP1|PSEN1|GNAQ|CCND3|CCND2|EPGN|PRKAR1B|TSC2|CD81|JAK2|RELN|CLN8|DUSP8	brown
40012	0.00022805	0.029526	29	241	regulation of locomotion	WNT5A|CSF1|TLR2|ITGB3|TPM1|CXCL12|TGFB2|CITED2|ZNF32|VCL|ARHGAP5|NISCH|SERPINE1|RRAS|LAMB1|APC|COL18A1|ICAM1|PTPRM|IGF1|PTPRU|BBS2|CLIC4|RRAS2|HBEGF|JAK2|HDAC9|WDR44|SELE	brown
51347	0.0002486	0.029669	30	254	positive regulation of transferase activity	WNT5A|CSF1|ERBB2|ADCY6|LPAR2|ITGB3|SDC4|TGFB2|ZNF32|DGKA|SERINC5|SERINC1|TGFA|PPAP2A|TRAF6|PILRB|DGKQ|TAOK2|TPD52L1|DGKI|TAB2|LRP1|PSEN1|CCND3|EPGN|CCND2|PRKAR1B|CD81|JAK2|RELN	brown
34329	0.00027608	0.031851	11	54	cell junction assembly	JUP|LAMB2|TAOK2|TLN2|ACTN1|GJA1|ITGB3|CD151|GJA5|VCL|APC	brown
23051	0.00030202	0.032197	70	778	regulation of signaling process	CHMP5|ATP6AP2|GJA1|PINK1|LPAR2|TBC1D19|PDCD4|IQGAP1|TGFB2|SPRY2|SERPINE1|TGFA|CASP1|TBC1D9B|PTPRF|WLS|TBC1D22B|UBE2B|PRKCD|FLNA|C18ORF32|PSEN1|ACAP3|ATP2C1|HIPK2|CD81|IL12A|RIPK2|UBD|RELN|TNFAIP3|EIF2AK3|NEK6|TNFAIP1|ACVR1|WNT5A|TRAF1|CSF1|ERBB2|RALGAPB|AKAP13|RABGAP1L|TIMP2|TCF7L2|ZNF32|TNFRSF1A|RGS11|FICD|PLEKHG2|ECE1|RASAL3|TNFRSF19|TRAF6|ARHGEF10L|APC|TAOK2|TBC1D10A|ARHGEF37|IGF1|TPD52L1|TAB2…	brown
23056	0.00030512	0.032197	32	281	positive regulation of signaling process	WNT5A|TRAF1|CSF1|ERBB2|PINK1|GJA1|LPAR2|TCF7L2|TGFB2|TNFRSF1A|ECE1|TNFRSF19|CASP1|TRAF6|TAOK2|IGF1|TPD52L1|WLS|TAB2|FLNA|TRADD|C18ORF32|ATP2C1|HIPK2|IL12A|RIPK2|UBD|HBEGF|JAK2|RELN|EIF2AK3|NEK6	brown
35468	0.00030699	0.032197	40	380	positive regulation of signaling pathway	WNT5A|TRAF1|CSF1|ERBB2|TLR2|PINK1|GJA1|LPAR2|ITGB3|TCF7L2|TGFB2|CITED2|ZNF32|TNFRSF1A|ECE1|CDKN2A|TNFRSF19|TGFA|TRAF6|CASP1|TAOK2|IGF1|TPD52L1|WLS|TAB2|FLNA|TRADD|JUP|C18ORF32|EPGN|ATP2C1|HIPK2|TMOD2|IL12A|RIPK2|HBEGF|UBD|JAK2|RELN|NEK6	brown
8219	0.00032936	0.033527	64	698	cell death	MEF2A|CADM1|PDIA2|GJA1|PINK1|PDCD4|TGFB2|SHB|NISCH|CDKN2A|UNC5B|GSN|C8ORF4|CASP1|PIGT|OPTN|DAPK3|NME3|PSEN1|HIPK2|RIPK3|MGEA5|CTSD|RIPK2|PLA2G6|EIF2AK2|TNFAIP3|PPP1R15A|EIF2AK3|CLN8|NEK6|TNFAIP1|PACS2|UBE2Z|PML|AKAP13|RFFL|ITM2B|SLC11A2|TNFRSF1A|PRUNE2|PLEKHG2|ECE1|TNFRSF19|PPP3CC|XAF1|TRAF6|BMF|AATK|TM2D1|TAOK2|FAM188A|TPD52L1|NIPA1|ITPR1|TRADD|DNASE2|SEMA6A|MEF2D|SYNE1|LRP1|SPG11|DRAM1|IFI6	brown
16339	0.00036028	0.034696	7	24	calcium-dependent cell-cell adhesion	ATP2C1|PCDHB14|PCDHB2|PCDHB13|PCDHB10|DCHS1|PCDHGB4	brown
45860	0.00036664	0.034696	28	236	positive regulation of protein kinase activity	WNT5A|CSF1|ERBB2|ADCY6|LPAR2|ITGB3|SDC4|TGFB2|ZNF32|DGKA|TGFA|PPAP2A|TRAF6|PILRB|DGKQ|TAOK2|TPD52L1|DGKI|TAB2|LRP1|PSEN1|CCND3|EPGN|CCND2|PRKAR1B|CD81|JAK2|RELN	brown
50821	0.00037092	0.034696	9	39	protein stabilization	STX12|CDKN2A|GNAQ|PML|IFI30|CALR|PRKCD|UBE2B|FLNA	brown
16265	0.00039926	0.036364	64	703	death	MEF2A|CADM1|PDIA2|GJA1|PINK1|PDCD4|TGFB2|SHB|NISCH|CDKN2A|UNC5B|GSN|C8ORF4|CASP1|PIGT|OPTN|DAPK3|NME3|PSEN1|HIPK2|RIPK3|MGEA5|CTSD|RIPK2|PLA2G6|EIF2AK2|TNFAIP3|PPP1R15A|EIF2AK3|CLN8|NEK6|TNFAIP1|PACS2|UBE2Z|PML|AKAP13|RFFL|ITM2B|SLC11A2|TNFRSF1A|PRUNE2|PLEKHG2|ECE1|TNFRSF19|PPP3CC|XAF1|TRAF6|BMF|AATK|TM2D1|TAOK2|FAM188A|TPD52L1|NIPA1|ITPR1|TRADD|DNASE2|SEMA6A|MEF2D|SYNE1|LRP1|SPG11|DRAM1|IFI6	brown
30029	0.00042358	0.03759	29	250	actin filament-based process	SSH1|PDLIM7|SHROOM4|CALD1|NEDD9|RHOQ|CALR|PRKG1|TPM1|RHOU|ZNF32|NISCH|GSN|TMSL6|CNN1|TRIP10|DLG1|MYO6|TAOK2|MYO1E|FLNA|JMY|RND3|EPB41L1|ATP2C1|CDC42BPA|SELE|TNFAIP1|CDC42BPB	brown
10811	0.00043867	0.037601	8	32	positive regulation of cell-substrate adhesion	CD36|CSF1|UTRN|NID1|EDIL3|SDC4|PLEKHA2|RELL2	brown
10647	0.00045379	0.037601	42	413	positive regulation of cell communication	WNT5A|TRAF1|CSF1|ERBB2|TLR2|OXTR|PINK1|GJA1|LPAR2|ITGB3|TCF7L2|ZNF32|TGFB2|CITED2|TNFRSF1A|ECE1|CDKN2A|TNFRSF19|TGFA|TRAF6|CASP1|TAOK2|IGF1|TPD52L1|WLS|TAB2|FLNA|TRADD|JUP|C18ORF32|EPGN|ATP2C1|HIPK2|TMOD2|IL12A|RIPK2|HBEGF|UBD|JAK2|RELN|EIF2AK3|NEK6	brown
51272	0.00046819	0.037601	19	137	positive regulation of cellular component movement	WNT5A|COL18A1|ICAM1|CSF1|TLR2|IGF1|ITGB3|CXCL12|TGFB2|ZNF32|ARHGAP5|RRAS2|SERPINE1|HBEGF|JAK2|LAMB1|HDAC9|SELE|APC	brown
40017	0.00046819	0.037601	19	137	positive regulation of locomotion	WNT5A|COL18A1|ICAM1|CSF1|TLR2|IGF1|ITGB3|CXCL12|TGFB2|ZNF32|ARHGAP5|RRAS2|SERPINE1|HBEGF|JAK2|LAMB1|HDAC9|SELE|APC	brown
9967	0.00047802	0.037601	31	276	positive regulation of signal transduction	WNT5A|TRAF1|CSF1|ERBB2|PINK1|GJA1|LPAR2|TCF7L2|TGFB2|TNFRSF1A|TNFRSF19|CASP1|TRAF6|TAOK2|IGF1|TPD52L1|WLS|TAB2|FLNA|TRADD|C18ORF32|ATP2C1|HIPK2|IL12A|RIPK2|UBD|HBEGF|RELN|JAK2|EIF2AK3|NEK6	brown
71216	0.00051134	0.038631	10	49	cellular response to biotic stimulus	WNT5A|ATF6|SERPINE1|TLR2|RIPK2|AMFR|EIF2AK2|PPP1R15A|EIF2AK3|DDIT3	brown
61061	0.00051345	0.038631	30	265	muscle structure development	MEF2A|ACHE|ERBB2|FHL1|UTRN|TIPARP|ITGA11|TCF7L2|TPM1|TGFB2|DMD|DNER|SEMA3C|AGRN|CASP1|IFRD1|EVC|IGF1|RCAN1|CD164|CAPN3|HOXD9|MEF2D|SYNE1|TAGLN|SORT1|HBEGF|SCN8A|ADAM12|ACVR1	brown
45859	0.0006566	0.046314	38	369	regulation of protein kinase activity	WNT5A|C13ORF15|CSF1|ERBB2|ADCY6|LPAR2|ITGB3|SDC4|PDCD4|ZNF32|TGFB2|DGKA|SPRY2|CDKN2A|TGFA|TRAF6|PPAP2A|PILRB|APC|DGKQ|TAOK2|HERC5|TPD52L1|DGKI|TAB2|DUSP3|LRP1|PSEN1|GNAQ|CCND3|EPGN|CCND2|PRKAR1B|TSC2|CD81|JAK2|RELN|DUSP8	brown
33674	0.00066985	0.046314	28	245	positive regulation of kinase activity	WNT5A|CSF1|ERBB2|ADCY6|LPAR2|ITGB3|SDC4|TGFB2|ZNF32|DGKA|TGFA|PPAP2A|TRAF6|PILRB|DGKQ|TAOK2|TPD52L1|DGKI|TAB2|LRP1|PSEN1|CCND3|EPGN|CCND2|PRKAR1B|CD81|JAK2|RELN	brown
6915	0.00067891	0.046314	53	567	apoptosis	MEF2A|CADM1|PDIA2|GJA1|PDCD4|SHB|NISCH|CDKN2A|UNC5B|GSN|C8ORF4|CASP1|PIGT|DAPK3|NME3|PSEN1|HIPK2|RIPK3|RIPK2|EIF2AK2|TNFAIP3|PPP1R15A|EIF2AK3|NEK6|TNFAIP1|PACS2|UBE2Z|PML|AKAP13|RFFL|ITM2B|SLC11A2|TNFRSF1A|PRUNE2|PLEKHG2|ECE1|TNFRSF19|PPP3CC|XAF1|TRAF6|BMF|AATK|TM2D1|TAOK2|FAM188A|TPD52L1|TRADD|DNASE2|SEMA6A|MEF2D|LRP1|DRAM1|IFI6	brown
34976	0.00068136	0.046314	8	34	response to endoplasmic reticulum stress	ATF6|AMFR|FAM129A|EIF2AK2|PPP1R15A|EIF2AK3|DDIT3|OS9	brown
9966	0.00068247	0.046314	68	773	regulation of signal transduction	ATP6AP2|GJA1|PINK1|LPAR2|TBC1D19|PDCD4|IQGAP1|TGFB2|SPRY2|SERPINE1|TGFA|CASP1|TBC1D9B|PTPRF|WLS|TBC1D22B|UBE2B|PRKCD|FLNA|C18ORF32|PSEN1|ACAP3|ATP2C1|HIPK2|CD81|IL12A|RIPK2|UBD|RELN|TNFAIP3|EIF2AK3|NEK6|TNFAIP1|ACVR1|WNT5A|TRAF1|CSF1|ERBB2|RALGAPB|AKAP13|RABGAP1L|TIMP2|TCF7L2|ZNF32|TNFRSF1A|RGS11|FICD|PLEKHG2|RASAL3|TNFRSF19|TRAF6|ARHGEF10L|APC|TAOK2|TBC1D10A|ARHGEF37|IGF1|TPD52L1|TAB2|TRADD|DUSP…	brown
43549	0.00069765	0.046434	39	383	regulation of kinase activity	WNT5A|C13ORF15|CSF1|ERBB2|ADCY6|LPAR2|ITGB3|SDC4|PDCD4|ZNF32|TGFB2|DGKA|SPRY2|CDKN2A|TGFA|TRAF6|PPAP2A|PILRB|APC|DGKQ|TAOK2|HERC5|TPD52L1|NPR2|DGKI|TAB2|DUSP3|LRP1|PSEN1|GNAQ|CCND3|CCND2|EPGN|PRKAR1B|TSC2|CD81|JAK2|RELN|DUSP8	brown
22610	3.0439e-10	9.2992e-07	73	711	biological adhesion	PVR|NRP2|ARSB|C1ORF38|MPZL3|POSTN|CXADR|DDR2|PDPK1|APP|DGCR2|SRPX|CD44|FOXF1|ZYX|LOXL2|CEACAM1|ALX1|ADAM9|PCDHGA12|PCDHGA10|PCDHB7|PCDHGA11|PCDHB5|NRXN3|EFNB1|F8|SLIT2|BTBD9|PODXL2|NPTN|SUSD5|LAMC2|LAMC1|DCBLD2|DCBLD1|KITLG|ITGB2|CDH2|PKD1L1|ITGB1|CLDN14|CDH5|CDH6|CD9|LPXN|ITGB8|COL27A1|PVRL3|PCDHB16|PVRL2|SCARB2|TSTA3|LMLN|SPP1|FLRT3|SELP|FLRT2|BMP1|SELL|ADAM23|SDSL|NLGN1|SLAMF7|MCAM|COL4A6|COL5…	yellow
7155	7.0628e-10	1.0788e-06	72	710	cell adhesion	PVR|NRP2|ARSB|C1ORF38|MPZL3|POSTN|CXADR|DDR2|PDPK1|APP|DGCR2|SRPX|CD44|FOXF1|ZYX|LOXL2|CEACAM1|ALX1|ADAM9|PCDHGA12|PCDHGA10|PCDHB7|PCDHGA11|PCDHB5|NRXN3|EFNB1|F8|SLIT2|BTBD9|PODXL2|NPTN|SUSD5|LAMC2|LAMC1|DCBLD2|DCBLD1|KITLG|ITGB2|CDH2|PKD1L1|ITGB1|CLDN14|CDH5|CDH6|CD9|LPXN|ITGB8|COL27A1|PVRL3|PCDHB16|PVRL2|SCARB2|TSTA3|LMLN|SPP1|FLRT3|SELP|FLRT2|BMP1|SELL|ADAM23|NLGN1|SLAMF7|MCAM|COL4A6|COL5A1|SN…	yellow
16265	3.4931e-06	0.0026678	61	703	death	RTN4|ATL1|ZMAT3|ATP6AP1|PPARG|BSCL2|PMAIP1|APP|TPP1|BAG2|SEMA3A|FAS|UNC5C|IL1A|FAM176A|SGPL1|SGK1|LTBR|BCL2L13|TNFRSF10A|TNFRSF10C|TNFRSF10B|RASGRF2|ZFYVE26|SH3KBP1|ERN1|PDCD6IP|GADD45A|CLN5|BLCAP|TNFRSF21|XIAP|TNFRSF25|RAG1|KITLG|ITGB2|KIT|BCL2L1|GREM1|RRAGC|TRIM69|PLEKHG5|SHISA5|TSTA3|PHLDA3|GBA|HTT|PSAP|TRIO|TNFSF9|EPHA2|NCSTN|TRAF3IP2|IFI27|BBC3|CSRNP2|SMPD1|PARP4|PERP|F2R|TP53INP1	yellow
9100	5.4219e-06	0.0028827	25	194	glycoprotein metabolic process	SPOCK3|MAMDC2|GALNT7|GALNT6|MAN1B1|EDEM3|ST8SIA2|ST3GAL1|GALNT10|ST3GAL5|B3GNT5|RPN1|RPN2|FKRP|B4GALT7|SDF2|AGA|GLCE|NCSTN|MAN2A1|SULF2|BACE1|CSGALNACT2|MGAT5|EXT2	yellow
8219	5.6616e-06	0.0028827	60	698	cell death	RTN4|ATL1|ZMAT3|ATP6AP1|PPARG|BSCL2|PMAIP1|APP|TPP1|BAG2|SEMA3A|FAS|UNC5C|IL1A|FAM176A|SGPL1|SGK1|LTBR|BCL2L13|TNFRSF10A|TNFRSF10C|TNFRSF10B|RASGRF2|ZFYVE26|SH3KBP1|ERN1|PDCD6IP|GADD45A|CLN5|BLCAP|TNFRSF21|XIAP|TNFRSF25|KITLG|ITGB2|KIT|BCL2L1|GREM1|RRAGC|TRIM69|PLEKHG5|SHISA5|TSTA3|PHLDA3|GBA|HTT|PSAP|TRIO|TNFSF9|EPHA2|TRAF3IP2|NCSTN|IFI27|BBC3|CSRNP2|SMPD1|PARP4|PERP|F2R|TP53INP1	yellow
1568	2.6674e-05	0.0086339	29	266	blood vessel development	RTN4|ANPEP|JAG1|CDH2|CDH5|EDNRA|CD44|ITGB8|FOXF1|FAP|LOX|C1GALT1|CEACAM1|RASA1|PLAT|SGPL1|SELP|MYO1C|IL8|TGFBR2|MMP14|SLIT2|EPHA2|COL5A1|KDR|LAMA4|LAMA3|ITGA5|PLAU	yellow
12501	2.8261e-05	0.0086339	50	577	programmed cell death	RTN4|ZMAT3|PPARG|PMAIP1|APP|BAG2|SEMA3A|FAS|UNC5C|IL1A|FAM176A|SGPL1|SGK1|LTBR|BCL2L13|TNFRSF10A|TNFRSF10C|TNFRSF10B|RASGRF2|ERN1|SH3KBP1|PDCD6IP|GADD45A|BLCAP|TNFRSF21|XIAP|TNFRSF25|KITLG|ITGB2|KIT|BCL2L1|GREM1|RRAGC|TRIM69|PLEKHG5|SHISA5|PHLDA3|HTT|PSAP|TRIO|TNFSF9|EPHA2|TRAF3IP2|NCSTN|IFI27|CSRNP2|BBC3|PERP|F2R|TP53INP1	yellow
1944	4.6131e-05	0.011744	29	274	vasculature development	RTN4|ANPEP|JAG1|CDH2|CDH5|EDNRA|CD44|ITGB8|FOXF1|FAP|LOX|C1GALT1|CEACAM1|RASA1|PLAT|SGPL1|SELP|MYO1C|IL8|TGFBR2|MMP14|SLIT2|EPHA2|COL5A1|KDR|LAMA4|LAMA3|ITGA5|PLAU	yellow
15031	5.887e-05	0.012846	60	755	protein transport	RAB9A|LTBP2|LMAN2L|ZMAT3|PPARG|HPS1|VPS53|CLTC|AP1S3|BLZF1|AP1S1|TPP1|HOMER3|NECAP2|KIF13B|STX1A|STX4|STX3|BST1|AP4M1|STXBP5|PDCD6IP|RAB10|MVP|EXOC6B|RAB3B|RAB3C|STX7|EXOC7|SNX16|CTSA|LMAN2|SNX3|SFT2D2|TRAM2|GNPTAB|SEC16A|AP3D1|TMED10|APBA2|RAB11A|DOPEY2|EXOC1|RILP|VPS18|CUBN|MYO1C|IPO13|HTT|NLGN1|RAB7L1|TRAF3IP2|COG5|RAB30|TOM1L1|RAB36|RAB22A|SPTBN1|SMURF1|F2R	yellow
16477	7.2841e-05	0.01394	29	281	cell migration	NRP2|PVR|CTHRC1|PLXNA2|KITLG|ITGB2|KIT|CDH2|ITGB1|CD44|FAP|PRSS3|LHX6|DCLK1|CEACAM1|DISC1|PLAT|SGPL1|SELP|IL8|PLXNB1|EFNB1|MMP14|SLIT2|COL5A1|TNS3|ITGA5|LAMC1|KCTD13	yellow
6915	7.3011e-05	0.01394	48	567	apoptosis	RTN4|TNFRSF21|XIAP|TNFRSF25|ZMAT3|PPARG|ITGB2|BCL2L1|PMAIP1|GREM1|RRAGC|APP|TRIM69|BAG2|SHISA5|PLEKHG5|UNC5C|FAS|SEMA3A|PHLDA3|IL1A|FAM176A|SGPL1|SGK1|LTBR|PSAP|HTT|TRIO|BCL2L13|TNFSF9|EPHA2|TNFRSF10A|NCSTN|TRAF3IP2|TNFRSF10C|IFI27|TNFRSF10B|RASGRF2|BBC3|CSRNP2|SH3KBP1|ERN1|PDCD6IP|PERP|GADD45A|F2R|TP53INP1|BLCAP	yellow
45184	8.8432e-05	0.015471	60	766	establishment of protein localization	RAB9A|LTBP2|LMAN2L|ZMAT3|PPARG|HPS1|VPS53|CLTC|AP1S3|BLZF1|AP1S1|TPP1|HOMER3|NECAP2|KIF13B|STX1A|STX4|STX3|BST1|AP4M1|STXBP5|PDCD6IP|RAB10|MVP|EXOC6B|RAB3B|RAB3C|STX7|EXOC7|SNX16|CTSA|LMAN2|SNX3|SFT2D2|TRAM2|GNPTAB|SEC16A|AP3D1|TMED10|APBA2|RAB11A|DOPEY2|EXOC1|RILP|VPS18|CUBN|MYO1C|IPO13|HTT|NLGN1|RAB7L1|TRAF3IP2|COG5|RAB30|TOM1L1|RAB36|RAB22A|SPTBN1|SMURF1|F2R	yellow
30334	9.6216e-05	0.015471	24	216	regulation of cell migration	RTN4|SELP|ADAM10|CREB3|F2RL1|JAG1|KIT|CD63|GREM1|FURIN|SLIT2|ANXA3|EPHA2|KDR|LAMA4|LAMA3|SERPINE2|FOXF1|UNC5C|SEMA3A|PLAU|F2R|ADAM9|IGFBP5	yellow
16337	0.00013518	0.018899	29	291	cell-cell adhesion	PVR|ITGB2|CDH2|ITGB1|PKD1L1|CLDN14|CDH5|CDH6|CD44|FOXF1|PVRL3|PCDHB16|PVRL2|TSTA3|CEACAM1|ALX1|ADAM9|PCDHGA12|SELP|PCDHGA10|PCDHB7|PCDHGA11|BMP1|PCDHB5|NLGN1|SLIT2|ITGA5|NPTN|CDH10	yellow
51270	0.00018221	0.023559	25	239	regulation of cellular component movement	RTN4|F2RL1|KIT|JAG1|GREM1|SERPINE2|FOXF1|SEMA3A|UNC5C|ADAM9|SELP|SP100|ADAM10|CREB3|CD63|FURIN|EPHA2|ANXA3|SLIT2|KDR|LAMA4|LAMA3|PLAU|F2R|IGFBP5	yellow
40012	0.00020753	0.023559	25	241	regulation of locomotion	RTN4|F2RL1|KIT|JAG1|GREM1|SERPINE2|FOXF1|SEMA3A|UNC5C|ADAM9|SELP|ADAM10|IL8|CREB3|CD63|FURIN|EPHA2|ANXA3|SLIT2|KDR|LAMA4|LAMA3|PLAU|F2R|IGFBP5	yellow
7044	0.00033076	0.034728	7	29	cell-substrate junction assembly	TLN1|PDPK1|LAMA3|ITGA5|LAMC2|LAMC1|PLEC	yellow
48870	0.00048799	0.043847	29	314	cell motility	NRP2|PVR|CTHRC1|PLXNA2|KITLG|ITGB2|KIT|CDH2|ITGB1|CD44|FAP|PRSS3|LHX6|DCLK1|CEACAM1|DISC1|PLAT|SGPL1|SELP|IL8|PLXNB1|EFNB1|MMP14|SLIT2|COL5A1|TNS3|ITGA5|LAMC1|KCTD13	yellow
51674	0.00048799	0.043847	29	314	localization of cell	NRP2|PVR|CTHRC1|PLXNA2|KITLG|ITGB2|KIT|CDH2|ITGB1|CD44|FAP|PRSS3|LHX6|DCLK1|CEACAM1|DISC1|PLAT|SGPL1|SELP|IL8|PLXNB1|EFNB1|MMP14|SLIT2|COL5A1|TNS3|ITGA5|LAMC1|KCTD13	yellow
6928	0.00057586	0.04572	39	473	cellular component movement	PVR|NRP2|CTHRC1|TLN1|PLXNA2|VIM|KITLG|ITGB2|CDH2|KIT|ITGB1|EPHB1|EPHB2|CD9|APP|CD44|FAP|PRSS3|LHX6|UNC5C|SEMA3A|DCLK1|CEACAM1|DISC1|PLAT|SELP|SGPL1|IL8|NRXN3|PLXNB1|EFNB1|MMP14|SLIT2|COL5A1|TNS3|EPHA4|ITGA5|LAMC1|KCTD13	yellow
22008	0.00059053	0.04572	49	637	neurogenesis	RTN4|NRP2|FGF5|NOG|ATL1|PPARG|CDH2|JAG1|KIT|RORA|UHMK1|EPHB1|MBP|EPHB2|APP|SERPINE2|CD44|LHX6|UNC5C|SEMA3A|PTX3|IL1RAPL1|FRS2|DISC1|DCLK1|SPP1|KCNMA1|FZD8|STX3|NRXN3|PSAP|HTT|PLXNB1|EFNB1|RELA|FOXA1|FZD1|NLGN1|CDK6|MMP14|SLIT2|EPHA2|EPHA4|BTG2|SIPA1L1|ROR1|NPTN|LAMC1|CLN5	yellow
43062	0.00059862	0.04572	18	160	extracellular structure organization	MPZL3|PXDN|PCDHB5|NRXN3|NLGN1|POSTN|CDH2|COL5A2|SPINK5|COL4A6|COL5A1|APP|FOXF1|PCDHB16|LOX|LAMC1|B4GALT7|F2R	yellow
30155	0.00066298	0.0494	17	148	regulation of cell adhesion	SELP|ADAM10|IL8|CYTH1|CDK6|MMP14|CD63|KDR|LAMA4|LAMA3|SERPINE2|FOXF1|KIFAP3|PLAU|RASA1|SPP1|ADAM9	yellow
15985	0.00070022	0.049748	8	42	energy coupled proton transport, down electrochemical gradient	TCIRG1|ATP6V0E1|ATP6AP1|ATP6V1H|ATP6V0A1|ATP6V1B2|ATP6V0D1|ATP6V1F	yellow
15986	0.00070022	0.049748	8	42	ATP synthesis coupled proton transport	TCIRG1|ATP6V0E1|ATP6AP1|ATP6V1H|ATP6V0A1|ATP6V1B2|ATP6V0D1|ATP6V1F	yellow
