# Supplementary material for: Gene regulatory network analysis defines transcriptome landscape with alternative splicing of human umbilical vein endothelial cells during replicative senescence
Source: BMC Genomics. 2021 Dec 2;22:869. doi: 10.1186/s12864-021-08185-x (PMC8641155; doi:10.1186/s12864-021-08185-x)
Supplement: Supplementary file 3 — Additional file 3. [file 12864_2021_8185_MOESM3_ESM.xlsx]

## Sheet: Table S2a
Table S2a. Alternative splicing events during HUVEC senescence detected by MISO
Alternatively spliced events between day 5 and day 74 in C1 clone were analyzed by MISO. Table was from summary file of MISO output. Sample1 and sample2 indicate day74 and day5, respectively.
event_type	event_name	sample1_posterior_mean	sample1_ci_low	sample1_ci_high	sample2_posterior_mean	sample2_ci_low	sample2_ci_high	diff	bayes_factor	isoforms	sample1_counts	sample1_assigned_counts	sample2_counts	sample2_assigned_counts	chrom	strand	mRNA_starts	mRNA_ends	Gene	Senescence
A3SS	chr9:76887823:76887886:-@chr9:76883318|76883347:76883062:-	0.18	0	0.56	0.74	0.48	0.92	-0.56	14.44	('chr9:76887823:76887886:-@chr9:76883318|76883347:76883062:-.A.coreAndExt_chr9:76887823:76887886:-@chr9:76883318|76883347:76883062:-.A.up', 'chr9:76887823:76887886:-@chr9:76883318|76883347:76883062:-.B.core_chr9:76887823:76887886:-@chr9:76883318|76883347:76883062:-.B.up')	(0,0):276,(1,1):7	0:0,1:7	(0,0):549,(0,1):1,(1,0):12,(1,1):6	0:16,1:3	chr9	NA	(77693242, 77693242)	(77698066, 77698066)	C9orf95
A3SS	chr7:56086325:56086790:-@chr7:56069293|56069341:56069148:-	0.25	0.09	0.43	0.6	0.42	0.77	-0.35	16.74	('chr7:56086325:56086790:-@chr7:56069293|56069341:56069148:-.A.coreAndExt_chr7:56086325:56086790:-@chr7:56069293|56069341:56069148:-.A.up', 'chr7:56086325:56086790:-@chr7:56069293|56069341:56069148:-.B.core_chr7:56086325:56086790:-@chr7:56069293|56069341:56069148:-.B.up')	(0,0):121,(0,1):10,(1,0):5,(1,1):24	0:11,1:28	(0,0):138,(0,1):6,(1,0):20,(1,1):34	0:39,1:21	chr7	NA	(56101654, 56101654)	(56119296, 56119296)	PSPH
A3SS	chr20:32927990:32928287:+@chr20:32934258|32934281:32934453:+	0.32	0.16	0.5	0.82	0.56	0.98	-0.5	30.1	('chr20:32927990:32928287:+@chr20:32934258|32934281:32934453:+.A.up_chr20:32927990:32928287:+@chr20:32934258|32934281:32934453:+.A.coreAndExt', 'chr20:32927990:32928287:+@chr20:32934258|32934281:32934453:+.B.up_chr20:32927990:32928287:+@chr20:32934258|32934281:32934453:+.B.core')	(0,0):22,(0,1):3,(1,0):7,(1,1):19	0:10,1:19	(0,0):43,(1,0):10,(1,1):15	0:20,1:5	chr20	NA	(33464329, 33464329)	(33470792, 33470792)	ACSS2
A3SS	chr1:43603822:43603881:-@chr1:43603266|43603634:43603186:-	0.14	0.07	0.27	0.59	0.26	0.92	-0.45	12.01	('chr1:43603822:43603881:-@chr1:43603266|43603634:43603186:-.A.coreAndExt_chr1:43603822:43603881:-@chr1:43603266|43603634:43603186:-.A.up', 'chr1:43603822:43603881:-@chr1:43603266|43603634:43603186:-.B.core_chr1:43603822:43603881:-@chr1:43603266|43603634:43603186:-.B.up')	(0,0):423,(0,1):8,(1,0):29,(1,1):1	0:29,1:9	(0,0):448,(0,1):1,(1,0):29	0:29,1:1	chr1	NA	(43830599, 43830599)	(43831294, 43831294)	ELOVL1
A3SS	chr1:31210108:31210344:-@chr1:31199252|31199415:31199148:-	0.4	0.33	0.47	0.58	0.5	0.66	-0.18	32.41	('chr1:31210108:31210344:-@chr1:31199252|31199415:31199148:-.A.coreAndExt_chr1:31210108:31210344:-@chr1:31199252|31199415:31199148:-.A.up', 'chr1:31210108:31210344:-@chr1:31199252|31199415:31199148:-.B.core_chr1:31210108:31210344:-@chr1:31199252|31199415:31199148:-.B.up')	(0,0):153,(0,1):43,(1,0):106,(1,1):39	0:111,1:77	(0,0):200,(0,1):30,(1,0):153,(1,1):29	0:159,1:53	chr1	NA	(31426561, 31426561)	(31437757, 31437757)	PUM1
A3SS	chr16:88154622:88154972:+@chr16:88155136|88155505:88155660:+	0.32	0.29	0.37	0.91	0.85	0.96	-0.59	1000000000000	('chr16:88154622:88154972:+@chr16:88155136|88155505:88155660:+.A.up_chr16:88154622:88154972:+@chr16:88155136|88155505:88155660:+.A.coreAndExt', 'chr16:88154622:88154972:+@chr16:88155136|88155505:88155660:+.B.up_chr16:88154622:88154972:+@chr16:88155136|88155505:88155660:+.B.core')	(0,0):2229,(0,1):219,(1,0):241,(1,1):22	0:248,1:234	(0,0):1866,(0,1):9,(1,0):247,(1,1):24	0:269,1:11	chr16	NA	(89627121, 89627121)	(89628159, 89628159)	RPL13
A3SS	chr16:65764164:65765450:+@chr16:65765566|65766025:65766348:+	0.62	0.48	0.73	0.87	0.75	0.95	-0.25	13.34	('chr16:65764164:65765450:+@chr16:65765566|65766025:65766348:+.A.up_chr16:65764164:65765450:+@chr16:65765566|65766025:65766348:+.A.coreAndExt', 'chr16:65764164:65765450:+@chr16:65765566|65766025:65766348:+.B.up_chr16:65764164:65765450:+@chr16:65765566|65766025:65766348:+.B.core')	(0,0):166,(0,1):17,(1,0):47,(1,1):57	0:85,1:36	(0,0):125,(0,1):4,(1,0):64,(1,1):76	0:126,1:18	chr16	NA	(67206663, 67206663)	(67208847, 67208847)	NOL3
A3SS	chr3:9808900:9809467:-@chr3:9808169|9808177:9807944:-	0.32	0.22	0.45	0.6	0.49	0.71	-0.28	142.54	('chr3:9808900:9809467:-@chr3:9808169|9808177:9807944:-.A.coreAndExt_chr3:9808900:9809467:-@chr3:9808169|9808177:9807944:-.A.up', 'chr3:9808900:9809467:-@chr3:9808169|9808177:9807944:-.B.core_chr3:9808900:9809467:-@chr3:9808169|9808177:9807944:-.B.up')	(0,0):206,(0,1):10,(1,0):27,(1,1):202	0:88,1:151	(0,0):196,(0,1):14,(1,0):60,(1,1):193	0:151,1:116	chr3	NA	(9832944, 9832944)	(9834467, 9834467)	TADA3
A3SS	chr19:52908412:52908607:+@chr19:52911627|52911631:52912085:+	0.65	0.54	0.76	0.96	0.91	0.99	-0.31	1000000000000	('chr19:52908412:52908607:+@chr19:52911627|52911631:52912085:+.A.up_chr19:52908412:52908607:+@chr19:52911627|52911631:52912085:+.A.coreAndExt', 'chr19:52908412:52908607:+@chr19:52911627|52911631:52912085:+.B.up_chr19:52908412:52908607:+@chr19:52911627|52911631:52912085:+.B.core')	(0,0):735,(0,1):13,(1,0):81,(1,1):760	0:539,1:315	(0,0):539,(0,1):2,(1,0):107,(1,1):706	0:801,1:14	chr19	NA	(48216600, 48216600)	(48220273, 48220273)	EHD2
A3SS	chr19:13736327:13736534:+@chr19:13736685|13736739:13736923:+	0.25	0.13	0.41	0.86	0.66	0.98	-0.61	1000000000000	('chr19:13736327:13736534:+@chr19:13736685|13736739:13736923:+.A.up_chr19:13736327:13736534:+@chr19:13736685|13736739:13736923:+.A.coreAndExt', 'chr19:13736327:13736534:+@chr19:13736685|13736739:13736923:+.B.up_chr19:13736327:13736534:+@chr19:13736685|13736739:13736923:+.B.core')	(0,0):15,(0,1):3,(1,0):9,(1,1):24	0:11,1:25	(0,0):10,(1,0):13,(1,1):7	0:16,1:4	chr19	NA	(13875327, 13875327)	(13875923, 13875923)	MRI1
A3SS	chr19:17200065:17200118:+@chr19:17200240|17200612:17201024:+	0.39	0.18	0.71	0.07	0.02	0.14	0.32	10.71	('chr19:17200065:17200118:+@chr19:17200240|17200612:17201024:+.A.up_chr19:17200065:17200118:+@chr19:17200240|17200612:17201024:+.A.coreAndExt', 'chr19:17200065:17200118:+@chr19:17200240|17200612:17201024:+.B.up_chr19:17200065:17200118:+@chr19:17200240|17200612:17201024:+.B.core')	(0,0):17,(0,1):3,(1,0):9,(1,1):11	0:12,1:11	(0,0):30,(0,1):12,(1,0):4,(1,1):28	0:8,1:36	chr19	NA	(17339065, 17339065)	(17340024, 17340024)	OCEL1
A3SS	chr19:864087:864245:-@chr19:853130|853434:852976:-	0.08	0.02	0.17	0.68	0.25	0.95	-0.6	10.11	('chr19:864087:864245:-@chr19:853130|853434:852976:-.A.coreAndExt_chr19:864087:864245:-@chr19:853130|853434:852976:-.A.up', 'chr19:864087:864245:-@chr19:853130|853434:852976:-.B.core_chr19:864087:864245:-@chr19:853130|853434:852976:-.B.up')	(0,0):65,(0,1):11,(1,0):2,(1,1):2	0:2,1:13	(0,0):60,(1,0):4	00:04:00	chr19	NA	(901976, 901976)	(913245, 913245)	R3HDM4
A3SS	chr19:45546172:45546515:+@chr19:45563300|45563465:45563677:+	0.52	0.46	0.58	0.67	0.6	0.73	-0.15	13.24	('chr19:45546172:45546515:+@chr19:45563300|45563465:45563677:+.A.up_chr19:45546172:45546515:+@chr19:45563300|45563465:45563677:+.A.coreAndExt', 'chr19:45546172:45546515:+@chr19:45563300|45563465:45563677:+.B.up_chr19:45546172:45546515:+@chr19:45563300|45563465:45563677:+.B.core')	(0,0):724,(0,1):62,(1,0):158,(1,1):61	0:170,1:111	(0,0):439,(0,1):46,(1,0):206,(1,1):52	0:226,1:78	chr19	NA	(40854332, 40854332)	(40871837, 40871837)	PLD3
A3SS	chr19:4446816:4447402:+@chr19:4447916|4448955:4449028:+	0.76	0.5	0.96	0.26	0.11	0.49	0.5	110.94	('chr19:4446816:4447402:+@chr19:4447916|4448955:4449028:+.A.up_chr19:4446816:4447402:+@chr19:4447916|4448955:4449028:+.A.coreAndExt', 'chr19:4446816:4447402:+@chr19:4447916|4448955:4449028:+.B.up_chr19:4446816:4447402:+@chr19:4447916|4448955:4449028:+.B.core')	(0,0):33,(0,1):1,(1,0):16,(1,1):1	0:17,1:1	(0,0):25,(0,1):8,(1,0):8	0:8,1:8	chr19	NA	(4495816, 4495816)	(4498028, 4498028)	HDGFRP2
A3SS	chr11:65186226:65186975:-@chr11:65185882|65186135:65185734:-	0.61	0.51	0.7	0.86	0.74	0.95	-0.25	24.88	('chr11:65186226:65186975:-@chr11:65185882|65186135:65185734:-.A.coreAndExt_chr11:65186226:65186975:-@chr11:65185882|65186135:65185734:-.A.up', 'chr11:65186226:65186975:-@chr11:65185882|65186135:65185734:-.B.core_chr11:65186226:65186975:-@chr11:65185882|65186135:65185734:-.B.up')	(0,0):534,(0,1):30,(1,0):68,(1,1):19	0:82,1:35	(0,0):488,(0,1):5,(1,0):49,(1,1):11	0:59,1:6	chr11	NA	(65429158, 65429158)	(65430399, 65430399)	RELA	GenAge:REACTOME_CELLULAR_SENESCENCE:REACTOME_SENESCENCE_ASSOCIATED_SECRETORY_PHENOTYPE_SASP
A3SS	chr17:37372264:37372431:+@chr17:37373612|37373617:37374284:+	0.66	0.55	0.77	0.9	0.8	0.96	-0.24	13.32	('chr17:37372264:37372431:+@chr17:37373612|37373617:37374284:+.A.up_chr17:37372264:37372431:+@chr17:37373612|37373617:37374284:+.A.coreAndExt', 'chr17:37372264:37372431:+@chr17:37373612|37373617:37374284:+.B.up_chr17:37372264:37372431:+@chr17:37373612|37373617:37374284:+.B.core')	(0,0):964,(0,1):11,(1,0):80,(1,1):985	0:812,1:264	(0,0):411,(0,1):3,(1,0):59,(1,1):522	0:540,1:44	chr17	NA	(40118738, 40118738)	(40120758, 40120758)	CNP
A3SS	chr17:37196366:37196490:-@chr17:37181637|37181640:37181425:-	0.47	0.29	0.65	0.86	0.71	0.97	-0.39	57.6	('chr17:37196366:37196490:-@chr17:37181637|37181640:37181425:-.A.coreAndExt_chr17:37196366:37196490:-@chr17:37181637|37181640:37181425:-.A.up', 'chr17:37196366:37196490:-@chr17:37181637|37181640:37181425:-.B.core_chr17:37196366:37196490:-@chr17:37181637|37181640:37181425:-.B.up')	(0,0):459,(0,1):1,(1,0):21,(1,1):312	0:212,1:122	(0,0):252,(0,1):2,(1,0):31,(1,1):147	0:143,1:37	chr17	NA	(39927899, 39927899)	(39942964, 39942964)	JUP
A3SS	chrX:48317817:48318615:+@chrX:48318893|48319646:48319751:+	0.3	0.27	0.33	0.18	0.16	0.21	0.12	1000000000000	('chrX:48317817:48318615:+@chrX:48318893|48319646:48319751:+.A.up_chrX:48317817:48318615:+@chrX:48318893|48319646:48319751:+.A.coreAndExt', 'chrX:48317817:48318615:+@chrX:48318893|48319646:48319751:+.B.up_chrX:48317817:48318615:+@chrX:48318893|48319646:48319751:+.B.core')	(0,0):3335,(0,1):362,(1,0):341,(1,1):50	0:351,1:402	(0,0):3689,(0,1):439,(1,0):210,(1,1):48	0:220,1:477	chrX	NA	(48432873, 48432873)	(48434807, 48434807)	RBM3
A3SS	chr22:38042657:38043580:-@chr22:38041479|38041506:38041320:-	0.33	0.28	0.38	0.46	0.43	0.5	-0.13	80.18	('chr22:38042657:38043580:-@chr22:38041479|38041506:38041320:-.A.coreAndExt_chr22:38042657:38043580:-@chr22:38041479|38041506:38041320:-.A.up', 'chr22:38042657:38043580:-@chr22:38041479|38041506:38041320:-.B.core_chr22:38042657:38043580:-@chr22:38041479|38041506:38041320:-.B.up')	(0,0):6039,(0,1):4,(1,0):133,(1,1):835	0:346,1:626	(0,0):12426,(0,1):6,(1,0):432,(1,1):1881	0:1101,1:1218	chr22	NA	(39711374, 39711374)	(39713634, 39713634)	RPL3
A3SS	chr22:38042657:38043580:-@chr22:38041482|38041506:38041320:-	0.34	0.29	0.4	0.48	0.44	0.52	-0.14	3210.69	('chr22:38042657:38043580:-@chr22:38041482|38041506:38041320:-.A.coreAndExt_chr22:38042657:38043580:-@chr22:38041482|38041506:38041320:-.A.up', 'chr22:38042657:38043580:-@chr22:38041482|38041506:38041320:-.B.core_chr22:38042657:38043580:-@chr22:38041482|38041506:38041320:-.B.up')	(0,0):6039,(0,1):4,(1,0):132,(1,1):836	0:353,1:619	(0,0):12427,(0,1):5,(1,0):431,(1,1):1882	0:1151,1:1167	chr22	NA	(39711374, 39711374)	(39713634, 39713634)	RPL3
A3SS	chr2:183309221:183309358:+@chr2:183312517|183313271:183313360:+	0.16	0.08	0.28	0.61	0.36	0.87	-0.45	126.11	('chr2:183309221:183309358:+@chr2:183312517|183313271:183313360:+.A.up_chr2:183309221:183309358:+@chr2:183312517|183313271:183313360:+.A.coreAndExt', 'chr2:183309221:183309358:+@chr2:183312517|183313271:183313360:+.B.up_chr2:183309221:183309358:+@chr2:183312517|183313271:183313360:+.B.core')	(0,0):198,(0,1):10,(1,0):28,(1,1):2	0:28,1:12	(0,0):190,(0,1):2,(1,0):64	0:64,1:2	chr2	NA	(183600976, 183600976)	(183605115, 183605115)	DNAJC10
A3SS	chr2:56003538:56004447:-@chr2:56003086|56003386:56002999:-	0.19	0.13	0.25	0.39	0.33	0.45	-0.2	18478.7	('chr2:56003538:56004447:-@chr2:56003086|56003386:56002999:-.A.coreAndExt_chr2:56003538:56004447:-@chr2:56003086|56003386:56002999:-.A.up', 'chr2:56003538:56004447:-@chr2:56003086|56003386:56002999:-.B.core_chr2:56003538:56004447:-@chr2:56003086|56003386:56002999:-.B.up')	(0,0):796,(0,1):60,(1,0):39,(1,1):303	0:94,1:308	(0,0):2185,(0,1):83,(1,0):133,(1,1):406	0:318,1:304	chr2	NA	(56149495, 56149495)	(56150943, 56150943)	EFEMP1	GenAge
A3SS	chr2:56003538:56004447:-@chr2:56003086|56003330:56002999:-	0.14	0.09	0.2	0.36	0.3	0.42	-0.22	1.43583e+07	('chr2:56003538:56004447:-@chr2:56003086|56003330:56002999:-.A.coreAndExt_chr2:56003538:56004447:-@chr2:56003086|56003330:56002999:-.A.up', 'chr2:56003538:56004447:-@chr2:56003086|56003330:56002999:-.B.core_chr2:56003538:56004447:-@chr2:56003086|56003330:56002999:-.B.up')	(0,0):811,(0,1):60,(1,0):24,(1,1):303	0:54,1:333	(0,0):2212,(0,1):83,(1,0):106,(1,1):406	0:226,1:369	chr2	NA	(56149495, 56149495)	(56150943, 56150943)	EFEMP1	GenAge
A3SS	chr8:30059905:30060235:-@chr8:30051109|30051113:30050935:-	0.58	0.49	0.67	0.82	0.69	0.93	-0.24	13.02	('chr8:30059905:30060235:-@chr8:30051109|30051113:30050935:-.A.coreAndExt_chr8:30059905:30060235:-@chr8:30051109|30051113:30050935:-.A.up', 'chr8:30059905:30060235:-@chr8:30051109|30051113:30050935:-.B.core_chr8:30059905:30060235:-@chr8:30051109|30051113:30050935:-.B.up')	(0,0):565,(0,1):19,(1,0):118,(1,1):590	0:455,1:272	(0,0):244,(0,1):4,(1,0):63,(1,1):230	0:240,1:57	chr8	NA	(29931393, 29931393)	(29940693, 29940693)	TMEM66
A3SS	chrY:20208484:20208781:+@chrY:20209644|20210795:20210886:+	0.91	0.82	0.97	0.63	0.52	0.75	0.28	66.74	('chrY:20208484:20208781:+@chrY:20209644|20210795:20210886:+.A.up_chrY:20208484:20208781:+@chrY:20209644|20210795:20210886:+.A.coreAndExt', 'chrY:20208484:20208781:+@chrY:20209644|20210795:20210886:+.B.up_chrY:20208484:20208781:+@chrY:20209644|20210795:20210886:+.B.core')	(0,0):377,(0,1):2,(1,0):247,(1,1):5	0:252,1:2	(0,0):271,(0,1):12,(1,0):212,(1,1):15	0:222,1:17	chrY	NA	(21749096, 21749096)	(21751498, 21751498)	TXLNG2P
A3SS	chr6:33493714:33494043:-@chr6:33493450|33493571:33493236:-	0.37	0.3	0.43	0.23	0.18	0.28	0.14	15.91	('chr6:33493714:33494043:-@chr6:33493450|33493571:33493236:-.A.coreAndExt_chr6:33493714:33494043:-@chr6:33493450|33493571:33493236:-.A.up', 'chr6:33493714:33494043:-@chr6:33493450|33493571:33493236:-.B.core_chr6:33493714:33494043:-@chr6:33493450|33493571:33493236:-.B.up')	(0,0):610,(0,1):97,(1,0):84,(1,1):34	0:94,1:121	(0,0):668,(0,1):130,(1,0):61,(1,1):44	0:64,1:171	chr6	NA	(33385258, 33385258)	(33386065, 33386065)	CUTA
A3SS	chr12:46473419:46473638:-@chr12:46472054|46472719:46471921:-	0.3	0.23	0.37	0.14	0.11	0.17	0.16	183380	('chr12:46473419:46473638:-@chr12:46472054|46472719:46471921:-.A.coreAndExt_chr12:46473419:46473638:-@chr12:46472054|46472719:46471921:-.A.up', 'chr12:46473419:46473638:-@chr12:46472054|46472719:46471921:-.B.core_chr12:46473419:46473638:-@chr12:46472054|46472719:46471921:-.B.up')	(0,0):328,(0,1):45,(1,0):113,(1,1):9	0:114,1:53	(0,0):343,(0,1):119,(1,0):107,(1,1):9	0:107,1:128	chr12	NA	(48185654, 48185654)	(48187371, 48187371)	HDAC7
A3SS	chr12:107479370:107480641:+@chr12:107481965|107482184:107482297:+	0.14	0.07	0.23	0.43	0.24	0.6	-0.29	15.26	('chr12:107479370:107480641:+@chr12:107481965|107482184:107482297:+.A.up_chr12:107479370:107480641:+@chr12:107481965|107482184:107482297:+.A.coreAndExt', 'chr12:107479370:107480641:+@chr12:107481965|107482184:107482297:+.B.up_chr12:107479370:107480641:+@chr12:107481965|107482184:107482297:+.B.core')	(0,0):369,(0,1):44,(1,0):8,(1,1):4	0:8,1:48	(0,0):338,(0,1):15,(1,0):13	0:13,1:15	chr12	NA	(108955240, 108955240)	(108958168, 108958168)	ISCU
A3SS	chr14:53489744:53489927:-@chr14:53488644|53488697:53488321:-	0.27	0.23	0.31	0.37	0.34	0.4	-0.1	874.7	('chr14:53489744:53489927:-@chr14:53488644|53488697:53488321:-.A.coreAndExt_chr14:53489744:53489927:-@chr14:53488644|53488697:53488321:-.A.up', 'chr14:53489744:53489927:-@chr14:53488644|53488697:53488321:-.B.core_chr14:53489744:53489927:-@chr14:53488644|53488697:53488321:-.B.up')	(0,0):646,(0,1):139,(1,0):136,(1,1):283	0:160,1:398	(0,0):1817,(0,1):301,(1,0):508,(1,1):994	0:758,1:1045	chr14	NA	(54418571, 54418571)	(54420177, 54420177)	BMP4
A3SS	chr14:23685583:23686345:-@chr14:23684821|23685289:23684759:-	0.93	0.8	0.99	0.62	0.41	0.82	0.31	13.23	('chr14:23685583:23686345:-@chr14:23684821|23685289:23684759:-.A.coreAndExt_chr14:23685583:23686345:-@chr14:23684821|23685289:23684759:-.A.up', 'chr14:23685583:23686345:-@chr14:23684821|23685289:23684759:-.B.core_chr14:23685583:23686345:-@chr14:23684821|23685289:23684759:-.B.up')	(0,0):168,(0,1):1,(1,0):69,(1,1):47	0:116,1:1	(0,0):113,(0,1):4,(1,0):29,(1,1):36	0:57,1:12	chr14	NA	(24614919, 24614919)	(24616505, 24616505)	PSME2
A3SS	chr14:20534526:20534710:+@chr14:20534784|20534811:20535029:+	0.25	0.14	0.37	0.53	0.36	0.72	-0.28	11.83	('chr14:20534526:20534710:+@chr14:20534784|20534811:20535029:+.A.up_chr14:20534526:20534710:+@chr14:20534784|20534811:20535029:+.A.coreAndExt', 'chr14:20534526:20534710:+@chr14:20534784|20534811:20535029:+.B.up_chr14:20534526:20534710:+@chr14:20534784|20534811:20535029:+.B.core')	(0,0):33,(0,1):3,(1,0):11,(1,1):46	0:15,1:45	(0,0):59,(0,1):1,(1,0):22,(1,1):41	0:42,1:22	chr14	NA	(21464686, 21464686)	(21465189, 21465189)	METTL17
A3SS	chr14:69304608:69305144:+@chr14:69305268|69305652:69307010:+	0.25	0.18	0.32	0.45	0.36	0.56	-0.2	23.52	('chr14:69304608:69305144:+@chr14:69305268|69305652:69307010:+.A.up_chr14:69304608:69305144:+@chr14:69305268|69305652:69307010:+.A.coreAndExt', 'chr14:69304608:69305144:+@chr14:69305268|69305652:69307010:+.B.up_chr14:69304608:69305144:+@chr14:69305268|69305652:69307010:+.B.core')	(0,0):1960,(0,1):29,(1,0):50,(1,1):707	0:219,1:567	(0,0):2388,(0,1):17,(1,0):71,(1,1):534	0:369,1:253	chr14	NA	(70234855, 70234855)	(70237257, 70237257)	SRSF5
A5SS	chr9:136861643:136861843|136861711:+@chr9:136866638:136866871:+	0.18	0.12	0.24	0.06	0.03	0.09	0.12	215.96	('chr9:136861643:136861843|136861711:+@chr9:136866638:136866871:+.A.coreAndExt_chr9:136861643:136861843|136861711:+@chr9:136866638:136866871:+.A.dn', 'chr9:136861643:136861843|136861711:+@chr9:136866638:136866871:+.B.core_chr9:136861643:136861843|136861711:+@chr9:136866638:136866871:+.B.dn')	(0,0):1353,(0,1):63,(1,0):41,(1,1):39	0:46,1:97	(0,0):985,(0,1):94,(1,0):14,(1,1):23	0:14,1:117	chr9	NA	(137721822, 137721822)	(137727050, 137727050)	COL5A1
A5SS	chr9:124188546:124188832|124188721:+@chr9:124192298:124192445:+	0.18	0.12	0.26	0.36	0.29	0.43	-0.18	19.44	('chr9:124188546:124188832|124188721:+@chr9:124192298:124192445:+.A.coreAndExt_chr9:124188546:124188832|124188721:+@chr9:124192298:124192445:+.A.dn', 'chr9:124188546:124188832|124188721:+@chr9:124192298:124192445:+.B.core_chr9:124188546:124188832|124188721:+@chr9:124192298:124192445:+.B.dn')	(0,0):140,(0,1):22,(1,0):21,(1,1):35	0:22,1:56	(0,0):362,(0,1):31,(1,0):104,(1,1):83	0:114,1:104	chr9	NA	(125148725, 125148725)	(125152624, 125152624)	PTGS1
A5SS	chr9:71190531:71193186|71190683:+@chr9:71196337:71197207:+	0.92	0.81	0.99	0.57	0.45	0.71	0.35	6849.71	('chr9:71190531:71193186|71190683:+@chr9:71196337:71197207:+.A.coreAndExt_chr9:71190531:71193186|71190683:+@chr9:71196337:71197207:+.A.dn', 'chr9:71190531:71193186|71190683:+@chr9:71196337:71197207:+.B.core_chr9:71190531:71193186|71190683:+@chr9:71196337:71197207:+.B.dn')	(0,0):437,(1,0):287,(1,1):83	0:362,1:8	(0,0):298,(0,1):2,(1,0):208,(1,1):115	0:275,1:50	chr9	NA	(72000711, 72000711)	(72007387, 72007387)	FAM189A2
A5SS	chr5:131634895:131635500|131635058:+@chr5:131635617:131637051:+	0.71	0.62	0.78	0.97	0.91	0.99	-0.26	1000000000000	('chr5:131634895:131635500|131635058:+@chr5:131635617:131637051:+.A.coreAndExt_chr5:131634895:131635500|131635058:+@chr5:131635617:131637051:+.A.dn', 'chr5:131634895:131635500|131635058:+@chr5:131635617:131637051:+.B.core_chr5:131634895:131635500|131635058:+@chr5:131635617:131637051:+.B.dn')	(0,0):190,(0,1):34,(1,0):130,(1,1):94	0:196,1:62	(0,0):97,(0,1):1,(1,0):100,(1,1):77	0:174,1:4	chr5	NA	(131606996, 131606996)	(131609152, 131609152)	PDLIM4
A5SS	chr1:226395448:226395831|226395612:+@chr1:226399835:226400391:+	0.68	0.51	0.83	0.26	0.13	0.4	0.42	3580.28	('chr1:226395448:226395831|226395612:+@chr1:226399835:226400391:+.A.coreAndExt_chr1:226395448:226395831|226395612:+@chr1:226399835:226400391:+.A.dn', 'chr1:226395448:226395831|226395612:+@chr1:226399835:226400391:+.B.core_chr1:226395448:226395831|226395612:+@chr1:226399835:226400391:+.B.dn')	(0,0):801,(0,1):6,(1,0):31,(1,1):37	0:52,1:22	(0,0):921,(0,1):16,(1,0):10,(1,1):30	0:20,1:36	chr1	NA	(228328825, 228328825)	(228333768, 228333768)	GUK1	FRIDMAN_SENESCENCE_UP
A5SS	chr16:65765566:65765868|65765744:+@chr16:65766025:65766539:+	0.58	0.45	0.72	0.9	0.79	0.98	-0.32	182.07	('chr16:65765566:65765868|65765744:+@chr16:65766025:65766539:+.A.coreAndExt_chr16:65765566:65765868|65765744:+@chr16:65766025:65766539:+.A.dn', 'chr16:65765566:65765868|65765744:+@chr16:65766025:65766539:+.B.core_chr16:65765566:65765868|65765744:+@chr16:65766025:65766539:+.B.dn')	(0,0):88,(0,1):14,(1,0):33,(1,1):18	0:41,1:24	(0,0):117,(0,1):1,(1,0):32,(1,1):24	0:55,1:2	chr16	NA	(67208065, 67208065)	(67209038, 67209038)	NOL3
A5SS	chr16:29920034:29923479|29920352:+@chr16:29924043:29925105:+	0.94	0.86	0.99	0.64	0.54	0.75	0.3	2.24925e+07	('chr16:29920034:29923479|29920352:+@chr16:29924043:29925105:+.A.coreAndExt_chr16:29920034:29923479|29920352:+@chr16:29924043:29925105:+.A.dn', 'chr16:29920034:29923479|29920352:+@chr16:29924043:29925105:+.B.core_chr16:29920034:29923479|29920352:+@chr16:29924043:29925105:+.B.dn')	(0,0):325,(0,1):1,(1,0):336,(1,1):95	0:426,1:6	(0,0):299,(0,1):7,(1,0):294,(1,1):149	0:377,1:73	chr16	NA	(30012533, 30012533)	(30017604, 30017604)	INO80E
A5SS	chr16:2036368:2036282|2036130:-@chr16:2034632:2034802:-	0.71	0.46	0.91	0.35	0.24	0.49	0.36	10.87	('chr16:2036368:2036282|2036130:-@chr16:2034632:2034802:-.A.dn_chr16:2036368:2036282|2036130:-@chr16:2034632:2034802:-.A.coreAndExt', 'chr16:2036368:2036282|2036130:-@chr16:2034632:2034802:-.B.dn_chr16:2036368:2036282|2036130:-@chr16:2034632:2034802:-.B.core')	(0,0):41,(1,0):23,(1,1):6	0:26,1:3	(0,0):102,(0,1):7,(1,0):35,(1,1):20	0:38,1:24	chr16	NA	(2094631, 2094631)	(2096367, 2096367)	NTHL1
A5SS	chr19:55573218:55573508|55573381:+@chr19:55573591:55573865:+	0.55	0.48	0.62	0.7	0.64	0.76	-0.15	13.34	('chr19:55573218:55573508|55573381:+@chr19:55573591:55573865:+.A.coreAndExt_chr19:55573218:55573508|55573381:+@chr19:55573591:55573865:+.A.dn', 'chr19:55573218:55573508|55573381:+@chr19:55573591:55573865:+.B.core_chr19:55573218:55573508|55573381:+@chr19:55573591:55573865:+.B.dn')	(0,0):127,(0,1):46,(1,0):142,(1,1):38	0:147,1:79	(0,0):130,(0,1):34,(1,0):187,(1,1):34	0:202,1:53	chr19	NA	(50881406, 50881406)	(50882053, 50882053)	NR1H2
A5SS	chr19:54878996:54879138|54879131:+@chr19:54879823:54880432:+	0.52	0.36	0.69	0.81	0.69	0.92	-0.29	15.64	('chr19:54878996:54879138|54879131:+@chr19:54879823:54880432:+.A.coreAndExt_chr19:54878996:54879138|54879131:+@chr19:54879823:54880432:+.A.dn', 'chr19:54878996:54879138|54879131:+@chr19:54879823:54880432:+.B.core_chr19:54878996:54879138|54879131:+@chr19:54879823:54880432:+.B.dn')	(0,0):290,(0,1):11,(1,0):17,(1,1):43	0:33,1:38	(0,0):511,(0,1):6,(1,0):50,(1,1):75	0:108,1:23	chr19	NA	(50187184, 50187184)	(50188620, 50188620)	PRMT1
A5SS	chr11:10778471:10778367|10778213:-@chr11:10777675:10777879:-	0.47	0.45	0.5	0.58	0.55	0.61	-0.11	9248.49	('chr11:10778471:10778367|10778213:-@chr11:10777675:10777879:-.A.dn_chr11:10778471:10778367|10778213:-@chr11:10777675:10777879:-.A.coreAndExt', 'chr11:10778471:10778367|10778213:-@chr11:10777675:10777879:-.B.dn_chr11:10778471:10778367|10778213:-@chr11:10777675:10777879:-.B.core')	(0,0):1615,(0,1):185,(1,0):889,(1,1):283	0:936,1:421	(0,0):1612,(0,1):171,(1,0):1115,(1,1):224	0:1162,1:348	chr11	NA	(10821099, 10821099)	(10821895, 10821895)	EIF4G2
A5SS	chr4:101089120:101089042|101088994:-@chr4:101088239:101088703:-	0.37	0.3	0.44	0.54	0.49	0.59	-0.17	38.04	('chr4:101089120:101089042|101088994:-@chr4:101088239:101088703:-.A.dn_chr4:101089120:101089042|101088994:-@chr4:101088239:101088703:-.A.coreAndExt', 'chr4:101089120:101089042|101088994:-@chr4:101088239:101088703:-.B.dn_chr4:101089120:101089042|101088994:-@chr4:101088239:101088703:-.B.core')	(0,0):536,(0,1):27,(1,0):70,(1,1):402	0:203,1:296	(0,0):1345,(0,1):49,(1,0):270,(1,1):1235	0:891,1:663	chr4	NA	(100869216, 100869216)	(100870097, 100870097)	H2AFZ	REACTOME_CELLULAR_SENESCENCE:REACTOME_SENESCENCE_ASSOCIATED_SECRETORY_PHENOTYPE_SASP
A5SS	chr4:101089120:101089042|101088987:-@chr4:101088239:101088703:-	0.38	0.32	0.46	0.52	0.48	0.57	-0.14	15.24	('chr4:101089120:101089042|101088987:-@chr4:101088239:101088703:-.A.dn_chr4:101089120:101089042|101088987:-@chr4:101088239:101088703:-.A.coreAndExt', 'chr4:101089120:101089042|101088987:-@chr4:101088239:101088703:-.B.dn_chr4:101089120:101089042|101088987:-@chr4:101088239:101088703:-.B.core')	(0,0):524,(0,1):35,(1,0):82,(1,1):394	0:226,1:285	(0,0):1329,(0,1):63,(1,0):286,(1,1):1221	0:899,1:671	chr4	NA	(100869216, 100869216)	(100870097, 100870097)	H2AFZ	REACTOME_CELLULAR_SENESCENCE:REACTOME_SENESCENCE_ASSOCIATED_SECRETORY_PHENOTYPE_SASP
A5SS	chr2:65152092:65154816|65153207:+@chr2:65154920:65155896:+	0.5	0.41	0.61	0.72	0.62	0.82	-0.22	11.1	('chr2:65152092:65154816|65153207:+@chr2:65154920:65155896:+.A.coreAndExt_chr2:65152092:65154816|65153207:+@chr2:65154920:65155896:+.A.dn', 'chr2:65152092:65154816|65153207:+@chr2:65154920:65155896:+.B.core_chr2:65152092:65154816|65153207:+@chr2:65154920:65155896:+.B.dn')	(0,0):413,(0,1):9,(1,0):118,(1,1):243	0:270,1:100	(0,0):567,(0,1):4,(1,0):246,(1,1):371	0:485,1:136	chr2	NA	(65298588, 65298588)	(65302392, 65302392)	CEP68
A5SS	chr6:30018513:30019299|30018782:+@chr6:30019878:30020153:+	0.62	0.59	0.64	0.72	0.69	0.74	-0.1	1000000000000	('chr6:30018513:30019299|30018782:+@chr6:30019878:30020153:+.A.coreAndExt_chr6:30018513:30019299|30018782:+@chr6:30019878:30020153:+.A.dn', 'chr6:30018513:30019299|30018782:+@chr6:30019878:30020153:+.B.core_chr6:30018513:30019299|30018782:+@chr6:30019878:30020153:+.B.dn')	(0,0):6340,(0,1):550,(1,0):2460,(1,1):264	0:2624,1:650	(0,0):4316,(0,1):254,(1,0):1821,(1,1):170	0:1937,1:308	chr6	NA	(29910534, 29910534)	(29912174, 29912174)	HLA-A
A5SS	chr12:109644883:109644812|109644660:-@chr12:109641997:109644457:-	0.49	0.38	0.62	0.73	0.66	0.81	-0.24	58.6	('chr12:109644883:109644812|109644660:-@chr12:109641997:109644457:-.A.dn_chr12:109644883:109644812|109644660:-@chr12:109641997:109644457:-.A.coreAndExt', 'chr12:109644883:109644812|109644660:-@chr12:109641997:109644457:-.B.dn_chr12:109644883:109644812|109644660:-@chr12:109641997:109644457:-.B.core')	(0,0):1609,(0,1):1,(1,0):46,(1,1):1050	0:575,1:522	(0,0):3607,(0,1):1,(1,0):218,(1,1):2695	0:2181,1:733	chr12	NA	(111157614, 111157614)	(111160500, 111160500)	PPP1CC
A5SS	chr14:69305652:69307010|69305721:+@chr14:69307465:69307575:+	0.86	0.69	0.97	0.48	0.34	0.62	0.38	291.43	('chr14:69305652:69307010|69305721:+@chr14:69307465:69307575:+.A.coreAndExt_chr14:69305652:69307010|69305721:+@chr14:69307465:69307575:+.A.dn', 'chr14:69305652:69307010|69305721:+@chr14:69307465:69307575:+.B.core_chr14:69305652:69307010|69305721:+@chr14:69307465:69307575:+.B.dn')	(0,0):940,(0,1):2,(1,0):778,(1,1):1	0:779,1:2	(0,0):801,(0,1):10,(1,0):592,(1,1):6	0:594,1:14	chr14	NA	(70235899, 70235899)	(70237822, 70237822)	SRSF5
AFE	9919@uc004cht.1@uc004chw.1uc010nbn.1	0.96	0.88	1	0.72	0.58	0.85	0.24	14.74	('9919@uc004cht.1@uc004chw.1uc010nbn.1.B.0', '9919@uc004cht.1@uc004chw.1uc010nbn.1.A.0')	(0,0):3660,(1,0):1494	1.0375	(0,0):3485,(0,1):7,(1,0):1475	0:1475,1:7	chr9	NA	(139368501, 139348561)	(139372136, 139348779)	SEC16A
AFE	221955@uc003spy.1@uc003spz.1	0.37	0.14	0.63	0.86	0.66	0.98	-0.49	36.25	('221955@uc003spy.1@uc003spz.1.A.1_221955@uc003spy.1@uc003spz.1.A.0', '221955@uc003spy.1@uc003spz.1.B.0')	(0,0):58,(0,1):8,(1,0):4	0:4,1:8	(0,0):52,(0,1):1,(1,0):9	0:9,1:1	chr7	NA	(6456258, 6461358)	(6457422, 6462434)	DAGLB	KAMMINGA_SENESCENCE
AFE	78996@uc003vsj.1@uc003vsl.1	0.49	0.3	0.68	0.14	0.03	0.29	0.35	22.73	('78996@uc003vsj.1@uc003vsl.1.A.0', '78996@uc003vsj.1@uc003vsl.1.B.1_78996@uc003vsj.1@uc003vsl.1.B.0')	(0,0):521,(0,1):10,(1,0):12	0:12,1:10	(0,0):313,(0,1):18,(1,0):3	0:3,1:18	chr7	NA	(134852484, 134853538)	(134852835, 134855447)	C7orf49
AFE	3206@uc003syv.1@uc003syw.2	0.47	0.22	0.72	0.08	0.02	0.2	0.39	14.07	('3206@uc003syv.1@uc003syw.2.A.0', '3206@uc003syv.1@uc003syw.2.B.0')	(0,0):115,(0,1):4,(1,0):6	0:6,1:4	(0,0):94,(0,1):15,(1,0):2	0:2,1:15	chr7	NA	(27212968, 27219265)	(27213955, 27219876)	HOXA10
AFE	78996@uc003vsj.1@uc003vsh.1	0.57	0.38	0.72	0.89	0.79	0.96	-0.32	164.14	('78996@uc003vsj.1@uc003vsh.1.B.1_78996@uc003vsj.1@uc003vsh.1.B.0', '78996@uc003vsj.1@uc003vsh.1.A.0')	(0,0):514,(0,1):12,(1,0):17	0:17,1:12	(0,0):296,(0,1):3,(1,0):35	0:35,1:3	chr7	NA	(134853501, 134852484)	(134855447, 134852835)	C7orf49
AFE	10643@uc003swf.1@uc003swg.1	0.37	0.31	0.43	0.57	0.5	0.64	-0.2	1800.78	('10643@uc003swf.1@uc003swg.1.B.0', '10643@uc003swf.1@uc003swg.1.A.2_10643@uc003swf.1@uc003swg.1.A.1_10643@uc003swf.1@uc003swg.1.A.0')	(0,0):1747,(0,1):130,(1,0):101	0:101,1:130	(0,0):1638,(0,1):82,(1,0):142	0:142,1:82	chr7	NA	(23509555, 23381683)	(23509995, 23387353)	IGF2BP3
AFE	116988@uc003wjk.1@uc003wje.1	0.16	0.12	0.22	0.06	0.04	0.08	0.1	10534	('116988@uc003wjk.1@uc003wje.1.A.0', '116988@uc003wjk.1@uc003wje.1.B.0_116988@uc003wjk.1@uc003wje.1.B.1_116988@uc003wjk.1@uc003wje.1.B.2_116988@uc003wjk.1@uc003wje.1.B.3_116988@uc003wjk.1@uc003wje.1.B.4')	(0,0):1851,(0,1):48,(1,0):66	0:66,1:48	(0,0):3322,(0,1):110,(1,0):47	0:47,1:110	chr7	NA	(150836655, 150782954)	(150839139, 150814864)	AGAP3
AFE	8985@uc010lhs.1@uc003uyd.1	0.35	0.32	0.38	0.25	0.21	0.28	0.1	67.41	('8985@uc010lhs.1@uc003uyd.1.B.0', '8985@uc010lhs.1@uc003uyd.1.A.3_8985@uc010lhs.1@uc003uyd.1.A.2_8985@uc010lhs.1@uc003uyd.1.A.1_8985@uc010lhs.1@uc003uyd.1.A.0')	(0,0):6311,(0,1):471,(1,0):334	0:334,1:471	(0,0):2982,(0,1):328,(1,0):141	0:141,1:328	chr7	NA	(100860447, 100854874)	(100861011, 100855936)	PLOD3
AFE	78996@uc003vsj.1@uc003vsn.1	0.59	0.41	0.77	0.91	0.79	0.98	-0.32	13.1	('78996@uc003vsj.1@uc003vsn.1.B.1_78996@uc003vsj.1@uc003vsn.1.B.0', '78996@uc003vsj.1@uc003vsn.1.A.0')	(0,0):513,(0,1):12,(1,0):18	0:18,1:12	(0,0):294,(0,1):3,(1,0):37	0:37,1:3	chr7	NA	(134853497, 134852484)	(134855447, 134852835)	C7orf49
AFE	3074@uc003kdd.1@uc003kde.2uc003kdf.2	0.63	0.58	0.67	0.85	0.79	0.9	-0.22	1000000000000	('3074@uc003kdd.1@uc003kde.2uc003kdf.2.A.0_3074@uc003kdd.1@uc003kde.2uc003kdf.2.A.1_3074@uc003kdd.1@uc003kde.2uc003kdf.2.A.2_3074@uc003kdd.1@uc003kde.2uc003kdf.2.A.3_3074@uc003kdd.1@uc003kde.2uc003kdf.2.A.4_3074@uc003kdd.1@uc003kde.2uc003kdf.2.A.5', '3074@uc003kdd.1@uc003kde.2uc003kdf.2.B.0')	(0,0):2886,(0,1):132,(1,0):844	0:844,1:132	(0,0):1296,(0,1):25,(1,0):550	0:550,1:25	chr5	NA	(73935848, 73980969)	(74001145, 73981384)	HEXB
AFE	10307@uc003lgc.1@uc003lgd.1uc003lge.1uc010jfn.1uc010jfo.1uc010jfr.1	0.49	0.34	0.65	0.88	0.7	0.98	-0.39	100.93	('10307@uc003lgc.1@uc003lgd.1uc003lge.1uc010jfn.1uc010jfo.1uc010jfr.1.A.4_10307@uc003lgc.1@uc003lgd.1uc003lge.1uc010jfn.1uc010jfo.1uc010jfr.1.A.3_10307@uc003lgc.1@uc003lgd.1uc003lge.1uc010jfn.1uc010jfo.1uc010jfr.1.A.2_10307@uc003lgc.1@uc003lgd.1uc003lge.1uc010jfn.1uc010jfo.1uc010jfr.1.A.1_10307@uc003lgc.1@uc003lgd.1uc003lge.1uc010jfn.1uc010jfo.1uc010jfr.1.A.0', '10307@uc003lgc.1@uc003lgd.1uc003lg…	(0,0):155,(0,1):9,(1,0):56	0:56,1:9	(0,0):162,(0,1):1,(1,0):86	0:86,1:1	chr5	NA	(139941172, 139943782)	(139943960, 139944189)	APBB3
AFE	10307@uc003lgb.1@uc003lgd.1uc003lge.1uc010jfn.1uc010jfo.1uc010jfr.1	0.51	0.34	0.69	0.88	0.73	0.98	-0.37	13.39	('10307@uc003lgb.1@uc003lgd.1uc003lge.1uc010jfn.1uc010jfo.1uc010jfr.1.A.2_10307@uc003lgb.1@uc003lgd.1uc003lge.1uc010jfn.1uc010jfo.1uc010jfr.1.A.1_10307@uc003lgb.1@uc003lgd.1uc003lge.1uc010jfn.1uc010jfo.1uc010jfr.1.A.0', '10307@uc003lgb.1@uc003lgd.1uc003lge.1uc010jfn.1uc010jfo.1uc010jfr.1.B.0')	(0,0):175,(0,1):9,(1,0):36	0:36,1:9	(0,0):194,(0,1):1,(1,0):54	0:54,1:1	chr5	NA	(139941172, 139943782)	(139942492, 139944189)	APBB3
AFE	5144@uc003jrv.2@uc003jry.2	0.4	0.29	0.52	0.72	0.53	0.86	-0.32	10.63	('5144@uc003jrv.2@uc003jry.2.B.6_5144@uc003jrv.2@uc003jry.2.B.5_5144@uc003jrv.2@uc003jry.2.B.4_5144@uc003jrv.2@uc003jry.2.B.3_5144@uc003jrv.2@uc003jry.2.B.2_5144@uc003jrv.2@uc003jry.2.B.1_5144@uc003jrv.2@uc003jry.2.B.0', '5144@uc003jrv.2@uc003jry.2.A.0')	(0,0):264,(0,1):34,(1,0):26	0:26,1:34	(0,0):119,(0,1):7,(1,0):24	0:24,1:7	chr5	NA	(58334686, 58571164)	(59064445, 58571945)	PDE4D
AFE	64924@uc003jvi.2@uc003jvg.1uc003jvh.1	0.09	0.04	0.17	0.43	0.25	0.64	-0.34	35.42	('64924@uc003jvi.2@uc003jvg.1uc003jvh.1.A.0_64924@uc003jvi.2@uc003jvg.1uc003jvh.1.A.1_64924@uc003jvi.2@uc003jvg.1uc003jvh.1.A.2', '64924@uc003jvi.2@uc003jvg.1uc003jvh.1.B.0')	(0,0):499,(0,1):26,(1,0):9	0:9,1:26	(0,0):450,(0,1):5,(1,0):14	0:14,1:5	chr5	NA	(68398399, 68389818)	(68409054, 68390165)	SLC30A5
AFE	11346@uc003lso.2@uc003lsn.1	0.99	0.98	1	0.89	0.87	0.91	0.1	1000000000000	('11346@uc003lso.2@uc003lsn.1.A.0_11346@uc003lso.2@uc003lsn.1.A.1', '11346@uc003lso.2@uc003lsn.1.B.0_11346@uc003lso.2@uc003lsn.1.B.1')	(0,0):4192,(0,1):4,(1,0):4577	0:4577,1:4	(0,0):6248,(0,1):123,(1,0):7946	0:7946,1:123	chr5	NA	(150020220, 149980642)	(150031898, 149998329)	SYNPO
AFE	64924@uc003jvk.1@uc003jvg.1uc003jvh.1	0.55	0.4	0.7	0.13	0.04	0.25	0.42	12992.5	('64924@uc003jvk.1@uc003jvg.1uc003jvh.1.B.0', '64924@uc003jvk.1@uc003jvg.1uc003jvh.1.A.0')	(0,0):1032,(0,1):14,(1,0):26	0:26,1:14	(0,0):1091,(0,1):25,(1,0):5	0:5,1:25	chr5	NA	(68389818, 68411753)	(68390165, 68412041)	SLC30A5
AFE	8904@uc002xdc.1@uc002xdj.1	0.81	0.63	0.95	0.49	0.34	0.66	0.32	12.76	('8904@uc002xdc.1@uc002xdj.1.A.2_8904@uc002xdc.1@uc002xdj.1.A.1_8904@uc002xdc.1@uc002xdj.1.A.0', '8904@uc002xdc.1@uc002xdj.1.B.1_8904@uc002xdc.1@uc002xdj.1.B.0')	(0,0):7742,(0,1):2,(1,0):79	0:79,1:2	(0,0):10955,(0,1):8,(1,0):64	0:64,1:8	chr20	NA	(34218361, 34246852)	(34219276, 34252848)	CPNE1
AFE	26013@uc002xko.1@uc010ggk.1uc002xkl.1uc002xkm.1uc010ggl.1	0.74	0.41	0.94	0.1	0.03	0.25	0.64	70.48	('26013@uc002xko.1@uc010ggk.1uc002xkl.1uc002xkm.1uc010ggl.1.A.0', '26013@uc002xko.1@uc010ggk.1uc002xkl.1uc002xkm.1uc010ggl.1.B.0')	(0,0):100,(1,0):10	00:10:00	(0,0):117,(0,1):6,(1,0):5	0:5,1:6	chr20	NA	(42159609, 42143053)	(42161564, 42143416)	L3MBTL1
AFE	8904@uc002xdc.1@uc002xdh.1	0.27	0.21	0.33	0.14	0.11	0.18	0.13	14.82	('8904@uc002xdc.1@uc002xdh.1.A.2_8904@uc002xdc.1@uc002xdh.1.A.1_8904@uc002xdc.1@uc002xdh.1.A.0', '8904@uc002xdc.1@uc002xdh.1.B.2_8904@uc002xdc.1@uc002xdh.1.B.1_8904@uc002xdc.1@uc002xdh.1.B.0')	(0,0):7666,(0,1):78,(1,0):79	0:79,1:78	(0,0):10823,(0,1):140,(1,0):64	0:64,1:140	chr20	NA	(34218361, 34243124)	(34219276, 34252848)	CPNE1
AFE	8904@uc002xdc.1@uc002xdf.1	0.26	0.2	0.32	0.14	0.11	0.18	0.12	31.19	('8904@uc002xdc.1@uc002xdf.1.A.2_8904@uc002xdc.1@uc002xdf.1.A.1_8904@uc002xdc.1@uc002xdf.1.A.0', '8904@uc002xdc.1@uc002xdf.1.B.2_8904@uc002xdc.1@uc002xdf.1.B.1_8904@uc002xdc.1@uc002xdf.1.B.0')	(0,0):7676,(0,1):68,(1,0):79	0:79,1:68	(0,0):10848,(0,1):115,(1,0):64	0:64,1:115	chr20	NA	(34218361, 34243124)	(34219276, 34252848)	CPNE1
AFE	5792@uc001cju.1uc009vwt.1uc001cjv.1@uc001cjq.2uc001cjr.1uc001cjs.1	0.6	0.57	0.63	0.48	0.44	0.52	0.12	15488.8	('5792@uc001cju.1uc009vwt.1uc001cjv.1@uc001cjq.2uc001cjr.1uc001cjs.1.A.0', '5792@uc001cju.1uc009vwt.1uc001cjv.1@uc001cjq.2uc001cjr.1uc001cjs.1.B.0_5792@uc001cju.1uc009vwt.1uc001cjv.1@uc001cjq.2uc001cjr.1uc001cjs.1.B.1_5792@uc001cju.1uc009vwt.1uc001cjv.1@uc001cjq.2uc001cjr.1uc001cjs.1.B.2')	(0,0):8678,(0,1):293,(1,0):733	0:733,1:293	(0,0):6016,(0,1):222,(1,0):338	0:338,1:222	chr1	NA	(44056643, 43996547)	(44057224, 44010837)	PTPRF
AFE	947@uc001hgv.1@uc001hgw.1uc001hgx.1	0.86	0.81	0.91	0.64	0.54	0.74	0.22	613.65	('947@uc001hgv.1@uc001hgw.1uc001hgx.1.A.0', '947@uc001hgv.1@uc001hgw.1uc001hgx.1.B.0')	(0,0):3275,(0,1):20,(1,0):576	0:576,1:20	(0,0):2483,(0,1):24,(1,0):187	0:187,1:24	chr1	NA	(208063060, 208084347)	(208063837, 208084683)	CD34
AFE	4678@uc001col.1@uc001coh.1	0.39	0.19	0.7	0.07	0.05	0.11	0.32	28.53	('4678@uc001col.1@uc001coh.1.A.0', '4678@uc001col.1@uc001coh.1.B.0_4678@uc001col.1@uc001coh.1.B.1')	(0,0):917,(0,1):3,(1,0):56	0:56,1:3	(0,0):2422,(0,1):23,(1,0):74	0:74,1:23	chr1	NA	(46077135, 46049717)	(46078920, 46056942)	NASP
AFE	23499@uc001cdf.1uc001cde.1@uc009vvq.1	0.41	0.27	0.58	0.82	0.57	0.98	-0.41	10.59	('23499@uc001cdf.1uc001cde.1@uc009vvq.1.B.0_23499@uc001cdf.1uc001cde.1@uc009vvq.1.B.1', '23499@uc001cdf.1uc001cde.1@uc009vvq.1.A.0')	(0,0):37987,(0,1):9,(1,0):30	0:30,1:9	(0,0):32284,(1,0):17	00:17:00	chr1	NA	(39765882, 39927555)	(39775368, 39927709)	MACF1
AFE	84196@uc001bfd.1@uc001bfb.1uc009vqc.1uc001bfc.1uc001bfe.1uc001bff.1	0.62	0.44	0.79	0.91	0.81	0.97	-0.29	15.09	('84196@uc001bfd.1@uc001bfb.1uc009vqc.1uc001bfc.1uc001bfe.1uc001bff.1.A.1_84196@uc001bfd.1@uc001bfb.1uc009vqc.1uc001bfc.1uc001bfe.1uc001bff.1.A.0', '84196@uc001bfd.1@uc001bfb.1uc009vqc.1uc001bfc.1uc001bfe.1uc001bff.1.B.0')	(0,0):4755,(0,1):9,(1,0):23	0:23,1:9	(0,0):7694,(0,1):2,(1,0):44	0:44,1:2	chr1	NA	(22027991, 22109317)	(22031108, 22109688)	USP48
AFE	55624@uc001cpi.1@uc001cpg.1	0.21	0.09	0.35	0.71	0.54	0.86	-0.5	3.89811e+06	('55624@uc001cpi.1@uc001cpg.1.B.1_55624@uc001cpi.1@uc001cpg.1.B.0', '55624@uc001cpi.1@uc001cpg.1.A.0')	(0,0):1660,(0,1):19,(1,0):6	0:6,1:19	(0,0):1593,(0,1):7,(1,0):26	0:26,1:7	chr1	NA	(46663374, 46658977)	(46685977, 46659597)	POMGNT1
AFE	3151@uc001bmq.2@uc001bmp.2uc009vsk.1	0.84	0.51	0.99	0.31	0.17	0.49	0.53	20.36	('3151@uc001bmq.2@uc001bmp.2uc009vsk.1.A.0', '3151@uc001bmq.2@uc001bmp.2uc009vsk.1.B.0')	(0,0):462,(1,0):21	00:21:00	(0,0):1148,(0,1):9,(1,0):21	0:21,1:9	chr1	NA	(26800194, 26798902)	(26800626, 26799118)	HMGN2
AFE	50809@uc001bdv.1@uc001bdx.1	0.8	0.72	0.87	0.58	0.49	0.67	0.22	51.12	('50809@uc001bdv.1@uc001bdx.1.B.1_50809@uc001bdv.1@uc001bdx.1.B.0', '50809@uc001bdv.1@uc001bdx.1.A.2_50809@uc001bdv.1@uc001bdx.1.A.1_50809@uc001bdv.1@uc001bdx.1.A.0')	(0,0):3557,(0,1):18,(1,0):182	0:182,1:18	(0,0):3908,(0,1):38,(1,0):132	0:132,1:38	chr1	NA	(21099944, 21106305)	(21172140, 21113124)	HP1BP3
AFE	4678@uc001col.1@uc001cok.1	0.6	0.52	0.67	0.78	0.74	0.83	-0.18	114243	('4678@uc001col.1@uc001cok.1.B.0_4678@uc001col.1@uc001cok.1.B.1_4678@uc001col.1@uc001cok.1.B.2', '4678@uc001col.1@uc001cok.1.A.0')	(0,0):402,(0,1):56,(1,0):167	0:167,1:56	(0,0):1040,(0,1):74,(1,0):547	0:547,1:74	chr1	NA	(46067733, 46077135)	(46075186, 46078920)	NASP
AFE	3192@uc001iba.1@uc001ibb.1	0.63	0.59	0.66	0.49	0.46	0.53	0.14	180150000000	('3192@uc001iba.1@uc001ibb.1.A.0', '3192@uc001iba.1@uc001ibb.1.B.4_3192@uc001iba.1@uc001ibb.1.B.3_3192@uc001iba.1@uc001ibb.1.B.2_3192@uc001iba.1@uc001ibb.1.B.1_3192@uc001iba.1@uc001ibb.1.B.0')	(0,0):1791,(0,1):215,(1,0):1236	0:1236,1:215	(0,0):1124,(0,1):302,(1,0):1010	0:1010,1:302	chr1	NA	(245026976, 245023637)	(245027827, 245027795)	HNRNPU
AFE	23352@uc001bbf.1@uc001bbl.1	0.3	0.24	0.36	0.49	0.41	0.57	-0.19	67.03	('23352@uc001bbf.1@uc001bbl.1.B.2_23352@uc001bbf.1@uc001bbl.1.B.1_23352@uc001bbf.1@uc001bbl.1.B.0', '23352@uc001bbf.1@uc001bbl.1.A.1_23352@uc001bbf.1@uc001bbl.1.A.0')	(0,0):9035,(0,1):105,(1,0):80	0:80,1:105	(0,0):10019,(0,1):57,(1,0):99	0:99,1:57	chr1	NA	(19481935, 19404470)	(19483419, 19408140)	UBR4
AFE	728661@uc001ahe.2@uc001ahg.2uc009vkn.1	0.45	0.32	0.58	0.71	0.59	0.83	-0.26	12.35	('728661@uc001ahe.2@uc001ahg.2uc009vkn.1.B.1_728661@uc001ahe.2@uc001ahg.2uc009vkn.1.B.0', '728661@uc001ahe.2@uc001ahg.2uc009vkn.1.A.0')	(0,0):490,(0,1):17,(1,0):31	0:31,1:17	(0,0):518,(0,1):10,(1,0):59	0:59,1:10	chr1	NA	(1607817, 1601103)	(1624243, 1601578)	SLC35E2B
AFE	23352@uc001bbf.1@uc001bbh.1	0.36	0.3	0.43	0.54	0.46	0.62	-0.18	23.53	('23352@uc001bbf.1@uc001bbh.1.B.3_23352@uc001bbf.1@uc001bbh.1.B.2_23352@uc001bbf.1@uc001bbh.1.B.1_23352@uc001bbf.1@uc001bbh.1.B.0', '23352@uc001bbf.1@uc001bbh.1.A.1_23352@uc001bbf.1@uc001bbh.1.A.0')	(0,0):3509,(0,1):105,(1,0):97	0:97,1:105	(0,0):3752,(0,1):57,(1,0):110	0:110,1:57	chr1	NA	(19430578, 19404470)	(19432336, 19408140)	UBR4
AFE	7292@uc001giv.1@uc001giw.1	0.7	0.58	0.81	0.96	0.89	1	-0.26	35.75	('7292@uc001giv.1@uc001giw.1.B.0', '7292@uc001giv.1@uc001giw.1.A.0')	(0,0):206,(0,1):16,(1,0):67	0:67,1:16	(0,0):52,(1,0):50	00:50:00	chr1	NA	(173176163, 173174450)	(173176471, 173174697)	TNFSF4
AFE	4811@uc009xgc.1@uc001hxo.1uc009xgd.1	0.47	0.42	0.53	0.74	0.69	0.79	-0.27	1000000000000	('4811@uc009xgc.1@uc001hxo.1uc009xgd.1.A.1_4811@uc009xgc.1@uc001hxo.1uc009xgd.1.A.0', '4811@uc009xgc.1@uc001hxo.1uc009xgd.1.B.0')	(0,0):14715,(0,1):157,(1,0):167	0:167,1:157	(0,0):12306,(0,1):61,(1,0):213	0:213,1:61	chr1	NA	(236156945, 236228155)	(236175343, 236228481)	NID1
AFE	142678@uc001agn.1@uc001agj.1	0.29	0.16	0.45	0.05	0.01	0.12	0.24	76.53	('142678@uc001agn.1@uc001agj.1.B.0_142678@uc001agn.1@uc001agj.1.B.1_142678@uc001agn.1@uc001agj.1.B.2_142678@uc001agn.1@uc001agj.1.B.3', '142678@uc001agn.1@uc001agj.1.A.0_142678@uc001agn.1@uc001agj.1.A.1')	(0,0):618,(0,1):16,(1,0):14	0:14,1:16	(0,0):486,(0,1):24,(1,0):2	0:2,1:24	chr1	NA	(1550884, 1560371)	(1559325, 1560808)	MIB2
AFE	5768@uc001goc.1@uc001gny.1uc001gnz.1uc001goa.1	0.46	0.35	0.59	0.14	0.05	0.27	0.32	122.17	('5768@uc001goc.1@uc001gny.1uc001gnz.1uc001goa.1.B.0', '5768@uc001goc.1@uc001gny.1uc001gnz.1uc001goa.1.A.0')	(0,0):12979,(0,1):19,(1,0):83	0:83,1:19	(0,0):8388,(0,1):10,(1,0):7	0:7,1:10	chr1	NA	(180123968, 180163348)	(180124307, 180163527)	QSOX1
AFE	23334@uc001cjl.1@uc001cjk.1	0.79	0.67	0.9	0.47	0.31	0.66	0.32	10.92	('23334@uc001cjl.1@uc001cjk.1.A.0', '23334@uc001cjl.1@uc001cjk.1.B.0_23334@uc001cjl.1@uc001cjk.1.B.1_23334@uc001cjl.1@uc001cjk.1.B.2')	(0,0):1965,(0,1):6,(1,0):42	0:42,1:6	(0,0):1256,(0,1):13,(1,0):19	0:19,1:13	chr1	NA	(43910923, 43888770)	(43911655, 43890533)	SZT2
AFE	9903@uc009vme.1@uc001anz.1uc001aoa.1	0.2	0.14	0.25	0.05	0.03	0.07	0.15	4183909327	('9903@uc009vme.1@uc001anz.1uc001aoa.1.B.0', '9903@uc009vme.1@uc001anz.1uc001aoa.1.A.1_9903@uc009vme.1@uc001anz.1uc001aoa.1.A.0')	(0,0):213,(0,1):72,(1,0):56	0:56,1:72	(0,0):131,(0,1):89,(1,0):14	0:14,1:89	chr1	NA	(6661857, 6659107)	(6662929, 6659871)	KLHL21
AFE	10381@uc002fpi.1@uc002fpf.2	0.12	0.08	0.18	0.42	0.29	0.56	-0.3	44625.8	('10381@uc002fpi.1@uc002fpf.2.B.0', '10381@uc002fpi.1@uc002fpf.2.A.0_10381@uc002fpi.1@uc002fpf.2.A.1_10381@uc002fpi.1@uc002fpf.2.A.2_10381@uc002fpi.1@uc002fpf.2.A.3')	(0,0):1427,(0,1):63,(1,0):24	0:24,1:63	(0,0):365,(0,1):18,(1,0):36	0:36,1:18	chr16	NA	(89985259, 89989745)	(89986616, 89999986)	NA
AFE	10381@uc010ciz.1@uc002fpf.2	0.21	0.12	0.32	0.5	0.32	0.71	-0.29	14.32	('10381@uc010ciz.1@uc002fpf.2.B.0', '10381@uc010ciz.1@uc002fpf.2.A.0_10381@uc010ciz.1@uc002fpf.2.A.1_10381@uc010ciz.1@uc002fpf.2.A.2')	(0,0):1468,(0,1):22,(1,0):24	0:24,1:22	(0,0):375,(0,1):8,(1,0):36	0:36,1:8	chr16	NA	(89985259, 89988417)	(89986616, 89999986)	NA
AFE	84256@uc002cse.1@uc010bsv.1	0.5	0.4	0.6	0.75	0.64	0.86	-0.25	78.12	('84256@uc002cse.1@uc010bsv.1.B.0', '84256@uc002cse.1@uc010bsv.1.A.0')	(0,0):1188,(0,1):33,(1,0):77	0:77,1:33	(0,0):883,(0,1):12,(1,0):87	0:87,1:12	chr16	NA	(2983131, 2987075)	(2983583, 2987385)	FLYWCH1
AFE	10381@uc002fpj.1@uc002fpf.2	0.59	0.49	0.71	0.13	0.06	0.22	0.46	1000000000000	('10381@uc002fpj.1@uc002fpf.2.A.0_10381@uc002fpj.1@uc002fpf.2.A.1', '10381@uc002fpj.1@uc002fpf.2.B.0')	(0,0):1424,(0,1):24,(1,0):66	0:66,1:24	(0,0):374,(0,1):36,(1,0):9	0:9,1:36	chr16	NA	(89996843, 89985259)	(89999986, 89986616)	NA
AFE	55209@uc003bru.1@uc003brt.1	0.38	0.28	0.49	0.61	0.53	0.69	-0.23	60.84	('55209@uc003bru.1@uc003brt.1.A.0_55209@uc003bru.1@uc003brt.1.A.1_55209@uc003bru.1@uc003brt.1.A.2_55209@uc003bru.1@uc003brt.1.A.3', '55209@uc003bru.1@uc003brt.1.B.0_55209@uc003bru.1@uc003brt.1.B.1_55209@uc003bru.1@uc003brt.1.B.2')	(0,0):566,(0,1):47,(1,0):31	0:31,1:47	(0,0):718,(0,1):46,(1,0):82	0:82,1:46	chr3	NA	(9471511, 9439403)	(9476566, 9470693)	SETD5
AFE	10188@uc003fvv.1@uc003fvu.1	0.44	0.3	0.59	0.17	0.11	0.23	0.27	92.79	('10188@uc003fvv.1@uc003fvu.1.A.0', '10188@uc003fvv.1@uc003fvu.1.B.1_10188@uc003fvv.1@uc003fvu.1.B.0')	(0,0):531,(0,1):14,(1,0):50	0:50,1:14	(0,0):920,(0,1):42,(1,0):40	0:40,1:42	chr3	NA	(195610028, 195615297)	(195612676, 195635880)	TNK2
AFE	2771@uc003cyr.1@uc003cyp.1	0.63	0.48	0.79	0.23	0.16	0.32	0.4	1.59609e+08	('2771@uc003cyr.1@uc003cyp.1.A.0', '2771@uc003cyr.1@uc003cyp.1.B.0')	(0,0):2389,(0,1):10,(1,0):24	0:24,1:10	(0,0):2583,(0,1):65,(1,0):25	0:25,1:65	chr3	NA	(50288841, 50263724)	(50289970, 50264625)	GNAI2
AFE	23129@uc003emw.2@uc003emx.2	0.46	0.43	0.5	0.3	0.27	0.33	0.16	1000000000000	('23129@uc003emw.2@uc003emx.2.B.0', '23129@uc003emw.2@uc003emx.2.A.1_23129@uc003emw.2@uc003emx.2.A.0')	(0,0):55038,(0,1):265,(1,0):1323	0:1323,1:265	(0,0):36773,(0,1):223,(1,0):555	0:555,1:223	chr3	NA	(129324172, 129275926)	(129325582, 129277540)	PLXND1
AFE	4638@uc010hrr.1@uc003egs.1	0.75	0.66	0.84	0.97	0.89	1	-0.22	168.73	('4638@uc010hrr.1@uc003egs.1.A.4_4638@uc010hrr.1@uc003egs.1.A.3_4638@uc010hrr.1@uc003egs.1.A.2_4638@uc010hrr.1@uc003egs.1.A.1_4638@uc010hrr.1@uc003egs.1.A.0', '4638@uc010hrr.1@uc003egs.1.B.5_4638@uc010hrr.1@uc003egs.1.B.4_4638@uc010hrr.1@uc003egs.1.B.3_4638@uc010hrr.1@uc003egs.1.B.2_4638@uc010hrr.1@uc003egs.1.B.1_4638@uc010hrr.1@uc003egs.1.B.0')	(0,0):920,(0,1):20,(1,0):79	0:79,1:20	(0,0):484,(1,0):41	00:41:00	chr3	NA	(123359134, 123457744)	(123383105, 123603149)	MYLK
AFE	27086@uc003dok.1@uc003dop.1uc003dos.1	0.24	0.11	0.42	0.63	0.42	0.84	-0.39	20.51	('27086@uc003dok.1@uc003dop.1uc003dos.1.B.5_27086@uc003dok.1@uc003dop.1uc003dos.1.B.4_27086@uc003dok.1@uc003dop.1uc003dos.1.B.3_27086@uc003dok.1@uc003dop.1uc003dos.1.B.2_27086@uc003dok.1@uc003dop.1uc003dos.1.B.1_27086@uc003dok.1@uc003dop.1uc003dos.1.B.0', '27086@uc003dok.1@uc003dop.1uc003dos.1.A.2_27086@uc003dok.1@uc003dop.1uc003dos.1.A.1_27086@uc003dok.1@uc003dop.1uc003dos.1.A.0')	(0,0):243,(0,1):9,(1,0):8	0:8,1:9	(0,0):461,(0,1):5,(1,0):29	0:29,1:5	chr3	NA	(71247353, 71096093)	(71633140, 71179744)	FOXP1
AFE	8607@uc003eke.1@uc003ekf.1	0.14	0.08	0.23	0.03	0.01	0.05	0.11	36.01	('8607@uc003eke.1@uc003ekf.1.B.1_8607@uc003eke.1@uc003ekf.1.B.0', '8607@uc003eke.1@uc003ekf.1.A.2_8607@uc003eke.1@uc003ekf.1.A.1_8607@uc003eke.1@uc003ekf.1.A.0')	(0,0):870,(0,1):24,(1,0):20	0:20,1:24	(0,0):1333,(0,1):40,(1,0):5	0:5,1:40	chr3	NA	(127838171, 127817725)	(127872757, 127820491)	RUVBL1
AFE	8607@uc003ekh.1uc010hss.1@uc003ekf.1	0.37	0.18	0.62	0.05	0.01	0.12	0.32	81.97	('8607@uc003ekh.1uc010hss.1@uc003ekf.1.B.1_8607@uc003ekh.1uc010hss.1@uc003ekf.1.B.0', '8607@uc003ekh.1uc010hss.1@uc003ekf.1.A.0')	(0,0):111,(0,1):3,(1,0):20	0:20,1:3	(0,0):149,(0,1):9,(1,0):5	0:5,1:9	chr3	NA	(127838171, 127842427)	(127872757, 127842642)	RUVBL1
AFE	1785@uc002mpx.1@uc002mps.1uc002mpt.1uc002mpu.1uc002mpv.1uc010dxl.1	0.27	0.16	0.4	0.66	0.49	0.82	-0.39	68.88	('1785@uc002mpx.1@uc002mps.1uc002mpt.1uc002mpu.1uc002mpv.1uc010dxl.1.A.0_1785@uc002mpx.1@uc002mps.1uc002mpt.1uc002mpu.1uc002mpv.1uc010dxl.1.A.1', '1785@uc002mpx.1@uc002mps.1uc002mpt.1uc002mpu.1uc002mpv.1uc010dxl.1.B.0')	(0,0):4898,(0,1):15,(1,0):26	0:26,1:15	(0,0):5606,(0,1):6,(1,0):56	0:56,1:6	chr19	NA	(10933900, 10828755)	(10935897, 10829079)	DNM2
AFE	6625@uc002pmh.1@uc002pmn.1uc002pmo.1	0.39	0.37	0.4	0.25	0.24	0.27	0.14	1000000000000	('6625@uc002pmh.1@uc002pmn.1uc002pmo.1.B.0', '6625@uc002pmh.1@uc002pmn.1uc002pmo.1.A.0_6625@uc002pmh.1@uc002pmn.1uc002pmo.1.A.1_6625@uc002pmh.1@uc002pmn.1uc002pmo.1.A.2_6625@uc002pmh.1@uc002pmn.1uc002pmo.1.A.3_6625@uc002pmh.1@uc002pmn.1uc002pmo.1.A.4_6625@uc002pmh.1@uc002pmn.1uc002pmo.1.A.5_6625@uc002pmh.1@uc002pmn.1uc002pmo.1.A.6_6625@uc002pmh.1@uc002pmn.1uc002pmo.1.A.7_6625@uc002pmh.1@uc002pmn.…	(0,0):4838,(0,1):1388,(1,0):1780,(1,1):5	0:1782,1:1391	(0,0):3489,(0,1):1585,(1,0):1099,(1,1):3	0:1101,1:1586	chr19	NA	(49605819, 49588465)	(49607992, 49610969)	SNRNP70
AFE	6597@uc002mqh.2@uc002mqe.2	0.26	0.21	0.33	0.5	0.41	0.58	-0.24	300093	('6597@uc002mqh.2@uc002mqe.2.A.0_6597@uc002mqh.2@uc002mqe.2.A.1', '6597@uc002mqh.2@uc002mqe.2.B.0_6597@uc002mqh.2@uc002mqe.2.B.1')	(0,0):3226,(0,1):81,(1,0):69	0:69,1:81	(0,0):3476,(0,1):40,(1,0):97	0:97,1:40	chr19	NA	(11129690, 11071598)	(11132643, 11095049)	SMARCA4
AFE	11100@uc002oqf.2@uc002oqd.2	0.29	0.22	0.37	0.45	0.38	0.52	-0.16	10.3	('11100@uc002oqf.2@uc002oqd.2.A.0', '11100@uc002oqf.2@uc002oqd.2.B.0_11100@uc002oqf.2@uc002oqd.2.B.1')	(0,0):5209,(0,1):67,(1,0):50	0:50,1:67	(0,0):8079,(0,1):72,(1,0):110	0:110,1:72	chr19	NA	(41808298, 41770327)	(41808854, 41774250)	HNRNPUL1
AFE	3609@uc002mpq.1@uc002mpk.1uc002mpl.1uc002mpm.1uc002mpn.1uc002mpo.1	0.09	0.06	0.13	0.29	0.21	0.41	-0.2	4009.33	('3609@uc002mpq.1@uc002mpk.1uc002mpl.1uc002mpm.1uc002mpn.1uc002mpo.1.A.0', '3609@uc002mpq.1@uc002mpk.1uc002mpl.1uc002mpm.1uc002mpn.1uc002mpo.1.B.0_3609@uc002mpq.1@uc002mpk.1uc002mpl.1uc002mpm.1uc002mpn.1uc002mpo.1.B.1')	(0,0):7661,(0,1):35,(1,0):69	0:69,1:35	(0,0):12388,(0,1):19,(1,0):159	0:159,1:19	chr19	NA	(10796604, 10764988)	(10798384, 10781284)	ILF3
AFE	6597@uc002mqh.2@uc010dxo.1uc002mqf.2	0.24	0.19	0.31	0.48	0.4	0.58	-0.24	4622.66	('6597@uc002mqh.2@uc010dxo.1uc002mqf.2.A.0_6597@uc002mqh.2@uc010dxo.1uc002mqf.2.A.1', '6597@uc002mqh.2@uc010dxo.1uc002mqf.2.B.0_6597@uc002mqh.2@uc010dxo.1uc002mqf.2.B.1')	(0,0):3218,(0,1):89,(1,0):69	0:69,1:89	(0,0):3472,(0,1):44,(1,0):97	0:97,1:44	chr19	NA	(11129690, 11071598)	(11132643, 11095049)	SMARCA4
AFE	6625@uc002pml.1@uc002pmn.1uc002pmo.1	0.38	0.37	0.4	0.25	0.23	0.26	0.13	1000000000000	('6625@uc002pml.1@uc002pmn.1uc002pmo.1.B.0', '6625@uc002pml.1@uc002pmn.1uc002pmo.1.A.0_6625@uc002pml.1@uc002pmn.1uc002pmo.1.A.1_6625@uc002pml.1@uc002pmn.1uc002pmo.1.A.2_6625@uc002pml.1@uc002pmn.1uc002pmo.1.A.3_6625@uc002pml.1@uc002pmn.1uc002pmo.1.A.4_6625@uc002pml.1@uc002pmn.1uc002pmo.1.A.5_6625@uc002pml.1@uc002pmn.1uc002pmo.1.A.6_6625@uc002pml.1@uc002pmn.1uc002pmo.1.A.7_6625@uc002pml.1@uc002pmn.…	(0,0):4831,(0,1):1395,(1,0):1780,(1,1):5	0:1783,1:1397	(0,0):3457,(0,1):1617,(1,0):1099,(1,1):3	0:1099,1:1620	chr19	NA	(49605819, 49588465)	(49607992, 49610969)	SNRNP70
AFE	30000@uc002muo.1@uc002mur.1	0.37	0.29	0.47	0.17	0.09	0.26	0.2	35.52	('30000@uc002muo.1@uc002mur.1.B.2_30000@uc002muo.1@uc002mur.1.B.1_30000@uc002muo.1@uc002mur.1.B.0', '30000@uc002muo.1@uc002mur.1.A.1_30000@uc002muo.1@uc002mur.1.A.0')	(0,0):1946,(0,1):74,(1,0):45	0:45,1:74	(0,0):1490,(0,1):60,(1,0):12	0:12,1:60	chr19	NA	(12831693, 12817384)	(12834738, 12821587)	TNPO2
AFE	6625@uc002pmn.1uc002pmo.1@uc002pmi.1uc002pmk.1	0.49	0.46	0.52	0.33	0.3	0.35	0.16	1000000000000	('6625@uc002pmn.1uc002pmo.1@uc002pmi.1uc002pmk.1.A.0', '6625@uc002pmn.1uc002pmo.1@uc002pmi.1uc002pmk.1.B.0_6625@uc002pmn.1uc002pmo.1@uc002pmi.1uc002pmk.1.B.1')	(0,0):5221,(0,1):358,(1,0):1785	0:1785,1:358	(0,0):4085,(0,1):437,(1,0):1102	0:1102,1:437	chr19	NA	(49605819, 49588465)	(49607992, 49589818)	SNRNP70
AFE	10025@uc010drw.1@uc002lqd.1uc002lqe.2uc002lqf.2	0.33	0.21	0.45	0.11	0.06	0.18	0.22	42.76	('10025@uc010drw.1@uc002lqd.1uc002lqe.2uc002lqf.2.A.0', '10025@uc010drw.1@uc002lqd.1uc002lqe.2uc002lqf.2.B.1_10025@uc010drw.1@uc002lqd.1uc002lqe.2uc002lqf.2.B.0')	(0,0):463,(0,1):26,(1,0):24	0:24,1:26	(0,0):727,(0,1):51,(1,0):11	0:11,1:51	chr19	NA	(885770, 890963)	(886201, 893218)	MED16
AFE	11100@uc002oqf.2@uc002oqb.2uc010ehm.1	0.7	0.63	0.76	0.55	0.48	0.61	0.15	13.01	('11100@uc002oqf.2@uc002oqb.2uc010ehm.1.B.0', '11100@uc002oqf.2@uc002oqb.2uc010ehm.1.A.0')	(0,0):5168,(0,1):50,(1,0):130	0:130,1:50	(0,0):8034,(0,1):110,(1,0):143	0:143,1:110	chr19	NA	(41770120, 41808298)	(41770703, 41808854)	HNRNPUL1
AFE	1500@uc001nlt.2uc001nls.2uc001nmi.2uc001nlq.2uc001nlo.2@uc001nlf.1	0.36	0.31	0.4	0.26	0.22	0.29	0.1	23.91	('1500@uc001nlt.2uc001nls.2uc001nmi.2uc001nlq.2uc001nlo.2@uc001nlf.1.B.0_1500@uc001nlt.2uc001nls.2uc001nmi.2uc001nlq.2uc001nlo.2@uc001nlf.1.B.1_1500@uc001nlt.2uc001nls.2uc001nmi.2uc001nlq.2uc001nlo.2@uc001nlf.1.B.2_1500@uc001nlt.2uc001nls.2uc001nmi.2uc001nlq.2uc001nlo.2@uc001nlf.1.B.3', '1500@uc001nlt.2uc001nls.2uc001nmi.2uc001nlq.2uc001nlo.2@uc001nlf.1.A.0_1500@uc001nlt.2uc001nls.2uc001nmi.2uc00…	(0,0):5898,(0,1):213,(1,0):194	0:194,1:213	(0,0):6140,(0,1):325,(1,0):185	0:185,1:325	chr11	NA	(57480042, 57529234)	(57559145, 57563201)	NA
AFE	5936@uc001oiv.2@uc009yrh.1uc001oit.1uc009yri.1uc009yrk.1	0.49	0.44	0.55	0.61	0.56	0.67	-0.12	10.94	('5936@uc001oiv.2@uc009yrh.1uc001oit.1uc009yri.1uc009yrk.1.A.0_5936@uc001oiv.2@uc009yrh.1uc001oit.1uc009yri.1uc009yrk.1.A.1', '5936@uc001oiv.2@uc009yrh.1uc001oit.1uc009yri.1uc009yrk.1.B.0')	(0,0):2325,(0,1):100,(1,0):584	0:584,1:100	(0,0):2835,(0,1):85,(1,0):814	0:814,1:85	chr11	NA	(66406138, 66384097)	(66408662, 66384528)	NA
AFE	144132@uc009yfg.1@uc001mdw.2	0.9	0.71	1	0.42	0.24	0.64	0.48	25.5	('144132@uc009yfg.1@uc001mdw.2.A.0_144132@uc009yfg.1@uc001mdw.2.A.1_144132@uc009yfg.1@uc001mdw.2.A.2_144132@uc009yfg.1@uc001mdw.2.A.3_144132@uc009yfg.1@uc001mdw.2.A.4_144132@uc009yfg.1@uc001mdw.2.A.5', '144132@uc009yfg.1@uc001mdw.2.B.0')	(0,0):174,(1,0):12	00:12:00	(0,0):249,(0,1):10,(1,0):12	0:12,1:10	chr11	NA	(6589286, 6567896)	(6592653, 6568896)	DNHD1
AFE	1500@uc001nlw.2@uc001nlf.1	0.38	0.33	0.44	0.26	0.23	0.3	0.12	477.6	('1500@uc001nlw.2@uc001nlf.1.B.0_1500@uc001nlw.2@uc001nlf.1.B.1_1500@uc001nlw.2@uc001nlf.1.B.2_1500@uc001nlw.2@uc001nlf.1.B.3', '1500@uc001nlw.2@uc001nlf.1.A.0_1500@uc001nlw.2@uc001nlf.1.A.1')	(0,0):5965,(0,1):146,(1,0):194	0:194,1:146	(0,0):6220,(0,1):245,(1,0):185	0:185,1:245	chr11	NA	(57480042, 57529234)	(57559145, 57563201)	NA
AFE	89797@uc009yhy.1@uc001mpr.2uc009yhw.1	0.59	0.51	0.67	0.36	0.26	0.46	0.23	37.39	('89797@uc009yhy.1@uc001mpr.2uc009yhw.1.B.0', '89797@uc009yhy.1@uc001mpr.2uc009yhw.1.A.0_89797@uc009yhy.1@uc001mpr.2uc009yhw.1.A.1_89797@uc009yhy.1@uc001mpr.2uc009yhw.1.A.2')	(0,0):2243,(0,1):50,(1,0):91	0:91,1:50	(0,0):1208,(0,1):46,(1,0):32	0:32,1:46	chr11	NA	(19734881, 20049137)	(19735508, 20065818)	NAV2
AFE	1500@uc001nlv.2@uc001nlf.1	0.39	0.34	0.44	0.28	0.24	0.32	0.11	28.15	('1500@uc001nlv.2@uc001nlf.1.B.0_1500@uc001nlv.2@uc001nlf.1.B.1_1500@uc001nlv.2@uc001nlf.1.B.2_1500@uc001nlv.2@uc001nlf.1.B.3', '1500@uc001nlv.2@uc001nlf.1.A.0_1500@uc001nlv.2@uc001nlf.1.A.1_1500@uc001nlv.2@uc001nlf.1.A.2')	(0,0):5934,(0,1):177,(1,0):194	0:194,1:177	(0,0):6185,(0,1):280,(1,0):185	0:185,1:280	chr11	NA	(57480042, 57529269)	(57559145, 57563201)	NA
AFE	56834@uc001nze.1uc001nzf.2@uc009ypj.1	0.82	0.74	0.89	0.59	0.49	0.67	0.23	3187.71	('56834@uc001nze.1uc001nzf.2@uc009ypj.1.A.0_56834@uc001nze.1uc001nzf.2@uc009ypj.1.A.1', '56834@uc001nze.1uc001nzf.2@uc009ypj.1.B.0')	(0,0):1447,(0,1):17,(1,0):97	0:97,1:17	(0,0):1472,(0,1):40,(1,0):71	0:71,1:40	chr11	NA	(64052529, 64037534)	(64054353, 64038133)	GPR137
AFE	90952@uc001qau.2@uc001qav.2uc009zbi.1	0.47	0.31	0.66	0.88	0.76	0.97	-0.41	1034.77	('90952@uc001qau.2@uc001qav.2uc009zbi.1.A.0', '90952@uc001qau.2@uc001qav.2uc009zbi.1.B.0')	(0,0):2304,(0,1):7,(1,0):83	0:83,1:7	(0,0):3135,(0,1):1,(1,0):210	0:210,1:1	chr11	NA	(124626437, 124631981)	(124627433, 124632223)	ESAM
AFE	3995@uc001nsm.1@uc001nsn.1	0.66	0.56	0.75	0.9	0.84	0.95	-0.24	45910.8	('3995@uc001nsm.1@uc001nsn.1.B.2_3995@uc001nsm.1@uc001nsn.1.B.1_3995@uc001nsm.1@uc001nsn.1.B.0', '3995@uc001nsm.1@uc001nsn.1.A.0')	(0,0):893,(0,1):31,(1,0):75	0:75,1:31	(0,0):903,(0,1):11,(1,0):129	0:129,1:11	chr11	NA	(61646784, 61658641)	(61659422, 61659006)	FADS3
AFE	26580@uc001nuq.1@uc001nut.2uc009yod.1	0.4	0.29	0.52	0.65	0.53	0.76	-0.25	23.44	('26580@uc001nuq.1@uc001nut.2uc009yod.1.B.1_26580@uc001nuq.1@uc001nut.2uc009yod.1.B.0', '26580@uc001nuq.1@uc001nut.2uc009yod.1.A.1_26580@uc001nuq.1@uc001nut.2uc009yod.1.A.0')	(0,0):272,(0,1):30,(1,0):40	0:40,1:30	(0,0):269,(0,1):19,(1,0):72	0:72,1:19	chr11	NA	(62474581, 62472773)	(62477008, 62473816)	BSCL2	GenAge
AFE	89797@uc009yhz.1@uc001mpr.2uc009yhw.1	0.52	0.43	0.61	0.26	0.18	0.34	0.26	65.66	('89797@uc009yhz.1@uc001mpr.2uc009yhw.1.B.0', '89797@uc009yhz.1@uc001mpr.2uc009yhw.1.A.0')	(0,0):3048,(0,1):52,(1,0):91	0:91,1:52	(0,0):1772,(0,1):58,(1,0):32	0:32,1:58	chr11	NA	(19734881, 20070274)	(19735508, 20070741)	NAV2
AFE	80781@uc002zhk.1@uc002zhj.1	0.56	0.52	0.6	0.41	0.35	0.47	0.15	1674.52	('80781@uc002zhk.1@uc002zhj.1.A.0_80781@uc002zhk.1@uc002zhj.1.A.1_80781@uc002zhk.1@uc002zhj.1.A.2', '80781@uc002zhk.1@uc002zhj.1.B.0_80781@uc002zhk.1@uc002zhj.1.B.1_80781@uc002zhk.1@uc002zhj.1.B.2')	(0,0):4091,(0,1):239,(1,0):649	0:649,1:239	(0,0):1504,(0,1):98,(1,0):144	0:144,1:98	chr21	NA	(46927414, 46924330)	(46930175, 46925345)	COL18A1
AFE	31@uc002hnm.1uc010cuz.1@uc002hno.1	0.45	0.31	0.58	0.09	0.05	0.13	0.36	1000000000000	('31@uc002hnm.1uc010cuz.1@uc002hno.1.B.0', '31@uc002hnm.1uc010cuz.1@uc002hno.1.A.2_31@uc002hnm.1uc010cuz.1@uc002hno.1.A.1_31@uc002hnm.1uc010cuz.1@uc002hno.1.A.0')	(0,0):138,(0,1):21,(1,0):27	0:27,1:21	(0,0):128,(0,1):123,(1,0):19	0:19,1:123	chr17	NA	(35766352, 35687113)	(35766902, 35716059)	ACACA
AFE	26284@uc002hdb.1@uc002hcx.1uc002hcy.1	0.21	0.11	0.35	0.04	0.01	0.08	0.17	18.46	('26284@uc002hdb.1@uc002hcx.1uc002hcy.1.A.0', '26284@uc002hdb.1@uc002hcx.1uc002hcy.1.B.0')	(0,0):666,(0,1):18,(1,0):10	0:10,1:18	(0,0):876,(0,1):41,(1,0):3	0:3,1:41	chr17	NA	(27185056, 27182043)	(27185504, 27182335)	ERAL1
AFE	1453@uc002keh.1@uc002kef.1uc002kei.1uc002kej.1	0.07	0.05	0.1	0.24	0.17	0.32	-0.17	6.67835e+06	('1453@uc002keh.1@uc002kef.1uc002kei.1uc002kej.1.A.0', '1453@uc002keh.1@uc002kef.1uc002kei.1uc002kej.1.B.0')	(0,0):1420,(0,1):98,(1,0):71	0:71,1:98	(0,0):1264,(0,1):31,(1,0):86	0:86,1:31	chr17	NA	(80210892, 80231182)	(80212834, 80231573)	CSNK1D
AFE	10626@uc002gow.1@uc002gox.1	0.6	0.52	0.68	0.43	0.38	0.5	0.17	19.11	('10626@uc002gow.1@uc002gox.1.B.3_10626@uc002gow.1@uc002gox.1.B.2_10626@uc002gow.1@uc002gox.1.B.1_10626@uc002gow.1@uc002gox.1.B.0', '10626@uc002gow.1@uc002gox.1.A.1_10626@uc002gow.1@uc002gox.1.A.0')	(0,0):622,(0,1):40,(1,0):240	0:240,1:40	(0,0):724,(0,1):87,(1,0):264	0:264,1:87	chr17	NA	(15554405, 15539350)	(15586193, 15546225)	TRIM16
AFE	10493@uc010cyw.1@uc002icm.1	0.6	0.54	0.67	0.21	0.15	0.29	0.39	1000000000000	('10493@uc010cyw.1@uc002icm.1.B.0', '10493@uc010cyw.1@uc002icm.1.A.1_10493@uc010cyw.1@uc002icm.1.A.0')	(0,0):1585,(0,1):50,(1,0):283	0:283,1:50	(0,0):884,(0,1):38,(1,0):39	0:39,1:38	chr17	NA	(41173953, 41170609)	(41174459, 41172228)	VAT1
AFE	58191@uc002fyq.2@uc002fyr.2uc002fys.2	0.68	0.56	0.79	0.43	0.33	0.53	0.25	19.78	('58191@uc002fyq.2@uc002fyr.2uc002fys.2.B.0', '58191@uc002fyq.2@uc002fyr.2uc002fys.2.A.1_58191@uc002fyq.2@uc002fyr.2uc002fys.2.A.0')	(0,0):208,(0,1):13,(1,0):44	0:44,1:13	(0,0):397,(0,1):37,(1,0):42	0:42,1:37	chr17	NA	(4642556, 4638387)	(4643223, 4639675)	CXCL16
AFE	10626@uc002gow.1@uc002gor.1	0.67	0.59	0.74	0.5	0.44	0.56	0.17	34.48	('10626@uc002gow.1@uc002gor.1.B.0', '10626@uc002gow.1@uc002gor.1.A.1_10626@uc002gow.1@uc002gor.1.A.0')	(0,0):537,(0,1):40,(1,0):238	0:238,1:40	(0,0):593,(0,1):87,(1,0):258	0:258,1:87	chr17	NA	(15554405, 15539350)	(15555260, 15546225)	TRIM16
AFE	5914@uc002hun.1@uc002hum.1	0.48	0.38	0.58	0.69	0.6	0.78	-0.21	13.58	('5914@uc002hun.1@uc002hum.1.A.0', '5914@uc002hun.1@uc002hum.1.B.0')	(0,0):135,(0,1):33,(1,0):53	0:53,1:33	(0,0):160,(0,1):30,(1,0):115	0:115,1:30	chr17	NA	(38498342, 38487109)	(38499119, 38487648)	RARA
AFE	124565@uc002jzy.1@uc002jzz.1uc002kab.1	0.04	0.02	0.07	0.22	0.1	0.4	-0.18	10.03	('124565@uc002jzy.1@uc002jzz.1uc002kab.1.A.0', '124565@uc002jzy.1@uc002jzz.1uc002kab.1.B.0')	(0,0):292,(0,1):78,(1,0):7	0:7,1:78	(0,0):149,(0,1):14,(1,0):8	0:8,1:14	chr17	NA	(79258650, 79268623)	(79259514, 79269096)	SLC38A10
AFE	1107@uc002gjj.2@uc002gjh.2	0.45	0.4	0.49	0.31	0.28	0.35	0.14	6.57017e+06	('1107@uc002gjj.2@uc002gjh.2.A.0', '1107@uc002gjj.2@uc002gjh.2.B.0_1107@uc002gjj.2@uc002gjh.2.B.1_1107@uc002gjj.2@uc002gjh.2.B.2_1107@uc002gjj.2@uc002gjh.2.B.3_1107@uc002gjj.2@uc002gjh.2.B.4')	(0,0):3399,(0,1):212,(1,0):204	0:204,1:212	(0,0):5387,(0,1):442,(1,0):237	0:237,1:442	chr17	NA	(7812819, 7807143)	(7813909, 7809307)	CHD3
AFE	2273@uc004ezr.1@uc004ezl.1	0.59	0.52	0.66	0.75	0.69	0.82	-0.16	21.38	('2273@uc004ezr.1@uc004ezl.1.A.0_2273@uc004ezr.1@uc004ezl.1.A.1', '2273@uc004ezr.1@uc004ezl.1.B.0_2273@uc004ezr.1@uc004ezl.1.B.1_2273@uc004ezr.1@uc004ezl.1.B.2')	(0,0):1190,(0,1):68,(1,0):122	0:122,1:68	(0,0):938,(0,1):37,(1,0):147	0:147,1:37	chrX	NA	(135289902, 135229680)	(135290800, 135288747)	FHL1
AFE	7466@uc003giz.1@uc003gix.1	0.12	0.09	0.15	0.33	0.24	0.43	-0.21	438052	('7466@uc003giz.1@uc003gix.1.A.0_7466@uc003giz.1@uc003gix.1.A.1', '7466@uc003giz.1@uc003gix.1.B.0_7466@uc003giz.1@uc003gix.1.B.1')	(0,0):909,(0,1):202,(1,0):82	0:82,1:202	(0,0):432,(0,1):33,(1,0):51	0:51,1:33	chr4	NA	(6290214, 6271577)	(6293094, 6279414)	WFS1
AFE	10336@uc003gbg.1uc003gbh.1@uc003gbe.1	0.23	0.2	0.28	0.54	0.48	0.6	-0.31	1000000000000	('10336@uc003gbg.1uc003gbh.1@uc003gbe.1.A.0', '10336@uc003gbg.1uc003gbh.1@uc003gbe.1.B.0_10336@uc003gbg.1uc003gbh.1@uc003gbe.1.B.1_10336@uc003gbg.1uc003gbh.1@uc003gbe.1.B.2_10336@uc003gbg.1uc003gbh.1@uc003gbe.1.B.3')	(0,0):587,(0,1):143,(1,0):144	0:144,1:143	(0,0):563,(0,1):78,(1,0):306	0:306,1:78	chr4	NA	(727673, 699573)	(728816, 727578)	PCGF3
AFE	8654@uc003idg.1@uc003idh.1	0.88	0.65	0.99	0.45	0.21	0.69	0.43	15.12	('8654@uc003idg.1@uc003idh.1.A.1_8654@uc003idg.1@uc003idh.1.A.0', '8654@uc003idg.1@uc003idh.1.B.0')	(0,0):67,(1,0):27	00:27:00	(0,0):16,(0,1):3,(1,0):9	0:9,1:3	chr4	NA	(120527864, 120549675)	(120549202, 120549981)	PDE5A
AFE	7466@uc003giz.1@uc003giy.1	0.12	0.09	0.15	0.35	0.25	0.45	-0.23	694007	('7466@uc003giz.1@uc003giy.1.A.0_7466@uc003giz.1@uc003giy.1.A.1', '7466@uc003giz.1@uc003giy.1.B.0_7466@uc003giz.1@uc003giy.1.B.1')	(0,0):913,(0,1):198,(1,0):82	0:82,1:198	(0,0):434,(0,1):31,(1,0):51	0:51,1:31	chr4	NA	(6290214, 6271577)	(6293094, 6279414)	WFS1
AFE	2580@uc003gbl.2@uc003gbm.2uc003gbn.2uc010ibk.1	0.43	0.29	0.59	0.12	0.02	0.28	0.31	15.97	('2580@uc003gbl.2@uc003gbm.2uc003gbn.2uc010ibk.1.B.0', '2580@uc003gbl.2@uc003gbm.2uc003gbn.2uc010ibk.1.A.1_2580@uc003gbl.2@uc003gbm.2uc003gbn.2uc010ibk.1.A.0')	(0,0):458,(0,1):11,(1,0):16	0:16,1:11	(0,0):286,(0,1):11,(1,0):2	0:2,1:11	chr4	NA	(925831, 898425)	(926174, 905575)	GAK
AFE	2580@uc003gbk.2@uc003gbm.2uc003gbn.2uc010ibk.1	0.32	0.19	0.46	0.08	0.02	0.17	0.24	11.47	('2580@uc003gbk.2@uc003gbm.2uc003gbn.2uc010ibk.1.B.0', '2580@uc003gbk.2@uc003gbm.2uc003gbn.2uc010ibk.1.A.1_2580@uc003gbk.2@uc003gbm.2uc003gbn.2uc010ibk.1.A.0')	(0,0):4710,(0,1):27,(1,0):16	0:16,1:27	(0,0):3910,(0,1):26,(1,0):2	0:2,1:26	chr4	NA	(925831, 844724)	(926174, 845762)	GAK
AFE	10336@uc003gbg.1uc003gbh.1@uc010ibh.1	0.27	0.23	0.32	0.63	0.56	0.69	-0.36	1000000000000	('10336@uc003gbg.1uc003gbh.1@uc010ibh.1.A.0', '10336@uc003gbg.1uc003gbh.1@uc010ibh.1.B.0_10336@uc003gbg.1uc003gbh.1@uc010ibh.1.B.1_10336@uc003gbg.1uc003gbh.1@uc010ibh.1.B.2_10336@uc003gbg.1uc003gbh.1@uc010ibh.1.B.3')	(0,0):608,(0,1):122,(1,0):144	0:144,1:122	(0,0):584,(0,1):57,(1,0):306	0:306,1:57	chr4	NA	(727673, 699573)	(728816, 727578)	PCGF3
AFE	2580@uc010ibi.1@uc003gbm.2uc003gbn.2uc010ibk.1	0.73	0.63	0.83	0.93	0.84	0.98	-0.2	19.94	('2580@uc010ibi.1@uc003gbm.2uc003gbn.2uc010ibk.1.A.0', '2580@uc010ibi.1@uc003gbm.2uc003gbn.2uc010ibk.1.B.0')	(0,0):3625,(0,1):16,(1,0):86	0:86,1:16	(0,0):2955,(0,1):2,(1,0):87	0:87,1:2	chr4	NA	(860744, 925831)	(861220, 926174)	GAK
AFE	23327@uc010dpn.1@uc002lhd.1	0.13	0.08	0.2	0.48	0.3	0.65	-0.35	126.63	('23327@uc010dpn.1@uc002lhd.1.B.0_23327@uc010dpn.1@uc002lhd.1.B.1_23327@uc010dpn.1@uc002lhd.1.B.2_23327@uc010dpn.1@uc002lhd.1.B.3_23327@uc010dpn.1@uc002lhd.1.B.4_23327@uc010dpn.1@uc002lhd.1.B.5_23327@uc010dpn.1@uc002lhd.1.B.6', '23327@uc010dpn.1@uc002lhd.1.A.0_23327@uc010dpn.1@uc002lhd.1.A.1')	(0,0):3676,(0,1):36,(1,0):19	0:19,1:36	(0,0):1504,(0,1):8,(1,0):23	0:23,1:8	chr18	NA	(55816565, 56033231)	(55989718, 56050551)	NEDD4L
AFE	51807@uc002znx.1@uc002znr.2	0.54	0.44	0.65	0.31	0.26	0.37	0.23	814.99	('51807@uc002znx.1@uc002znr.2.B.0_51807@uc002znx.1@uc002znr.2.B.1_51807@uc002znx.1@uc002znr.2.B.2', '51807@uc002znx.1@uc002znr.2.A.0')	(0,0):3021,(0,1):27,(1,0):56	0:56,1:27	(0,0):3922,(0,1):122,(1,0):96	0:96,1:122	chr22	NA	(18560686, 18609121)	(18604468, 18609801)	NA
AFE	5905@uc010gyk.1@uc003azs.1	0.15	0.12	0.19	0.05	0.03	0.07	0.1	991.24	('5905@uc010gyk.1@uc003azs.1.B.0', '5905@uc010gyk.1@uc003azs.1.A.2_5905@uc010gyk.1@uc003azs.1.A.1_5905@uc010gyk.1@uc003azs.1.A.0')	(0,0):6169,(0,1):61,(1,0):109	0:109,1:61	(0,0):5088,(0,1):56,(1,0):29	0:29,1:56	chr22	NA	(41676937, 41645733)	(41678518, 41649036)	RANGAP1
AFE	23786@uc002zna.1@uc010gqy.1	0.83	0.8	0.86	0.62	0.58	0.66	0.21	1000000000000	('23786@uc002zna.1@uc010gqy.1.A.0_23786@uc002zna.1@uc010gqy.1.A.1', '23786@uc002zna.1@uc010gqy.1.B.0_23786@uc002zna.1@uc010gqy.1.B.1_23786@uc002zna.1@uc010gqy.1.B.2_23786@uc002zna.1@uc010gqy.1.B.3')	(0,0):2725,(0,1):77,(1,0):2370	0:2370,1:77	(0,0):1757,(0,1):130,(1,0):1332	0:1332,1:130	chr22	NA	(18189551, 18121485)	(18211989, 18185152)	BCL2L13
AFE	10521@uc003avw.2@uc003avy.2uc003avx.2	0.62	0.58	0.66	0.76	0.71	0.81	-0.14	2664.7	('10521@uc003avw.2@uc003avy.2uc003avx.2.A.0', '10521@uc003avw.2@uc003avy.2uc003avx.2.B.0')	(0,0):11654,(0,1):129,(1,0):515	0:515,1:129	(0,0):13419,(0,1):63,(1,0):503	0:503,1:63	chr22	NA	(38883878, 38901956)	(38884535, 38902345)	DDX17
AFE	23786@uc002zna.1@uc002zmz.1	0.8	0.74	0.85	0.62	0.54	0.7	0.18	66.45	('23786@uc002zna.1@uc002zmz.1.A.0_23786@uc002zna.1@uc002zmz.1.A.1', '23786@uc002zna.1@uc002zmz.1.B.0_23786@uc002zna.1@uc002zmz.1.B.1')	(0,0):2431,(0,1):25,(1,0):2370	0:2370,1:25	(0,0):1397,(0,1):34,(1,0):1332	0:1332,1:34	chr22	NA	(18189551, 18171752)	(18211989, 18185152)	BCL2L13
AFE	10521@uc010gxp.1@uc003avy.2uc003avx.2	0.56	0.52	0.61	0.69	0.64	0.74	-0.13	96.4	('10521@uc010gxp.1@uc003avy.2uc003avx.2.A.0', '10521@uc010gxp.1@uc003avy.2uc003avx.2.B.0')	(0,0):8533,(0,1):129,(1,0):3629	0:3629,1:129	(0,0):10790,(0,1):63,(1,0):3118	0:3118,1:63	chr22	NA	(38883884, 38901956)	(38888120, 38902345)	DDX17
AFE	23786@uc002zna.1@uc002zmx.1	0.82	0.79	0.85	0.64	0.6	0.68	0.18	1000000000000	('23786@uc002zna.1@uc002zmx.1.A.0_23786@uc002zna.1@uc002zmx.1.A.1', '23786@uc002zna.1@uc002zmx.1.B.0_23786@uc002zna.1@uc002zmx.1.B.1_23786@uc002zna.1@uc002zmx.1.B.2_23786@uc002zna.1@uc002zmx.1.B.3_23786@uc002zna.1@uc002zmx.1.B.4')	(0,0):2706,(0,1):96,(1,0):2370	0:2370,1:96	(0,0):1742,(0,1):145,(1,0):1332	0:1332,1:145	chr22	NA	(18189551, 18121485)	(18211989, 18185152)	BCL2L13
AFE	1375@uc003bmt.1@uc003bmu.1	0.51	0.43	0.59	0.73	0.65	0.8	-0.22	1670.84	('1375@uc003bmt.1@uc003bmu.1.B.1_1375@uc003bmt.1@uc003bmu.1.B.0', '1375@uc003bmt.1@uc003bmu.1.A.1_1375@uc003bmt.1@uc003bmu.1.A.0')	(0,0):438,(0,1):57,(1,0):106,(1,1):13	0:113,1:63	(0,0):525,(0,1):31,(1,0):154,(1,1):14	0:165,1:34	chr22	NA	(51020178, 51018994)	(51021394, 51021253)	CHKB,CHKB-CPT1B
AFE	55704@uc002rys.2@uc002ryu.1uc002ryw.2	0.89	0.8	0.96	0.62	0.53	0.71	0.27	368.32	('55704@uc002rys.2@uc002ryu.1uc002ryw.2.B.0', '55704@uc002rys.2@uc002ryu.1uc002ryw.2.A.1_55704@uc002rys.2@uc002ryu.1uc002ryw.2.A.0')	(0,0):532,(0,1):4,(1,0):286	0:286,1:4	(0,0):657,(0,1):28,(1,0):390	0:390,1:28	chr2	NA	(55561230, 55549664)	(55562300, 55555568)	CCDC88A
AFE	57162@uc002scr.2@uc002sct.2	0.13	0.09	0.17	0.41	0.3	0.54	-0.28	2.94794e+07	('57162@uc002scr.2@uc002sct.2.A.1_57162@uc002scr.2@uc002sct.2.A.0', '57162@uc002scr.2@uc002sct.2.B.1_57162@uc002scr.2@uc002sct.2.B.0')	(0,0):563,(0,1):52,(1,0):40	0:40,1:52	(0,0):618,(0,1):15,(1,0):56	0:56,1:15	chr2	NA	(64323259, 64335374)	(64325364, 64371605)	PELI1
AFE	10494@uc002wbk.1uc002wbl.1@uc002wbm.1	0.37	0.29	0.46	0.86	0.73	0.94	-0.49	1000000000000	('10494@uc002wbk.1uc002wbl.1@uc002wbm.1.A.0', '10494@uc002wbk.1uc002wbl.1@uc002wbm.1.B.0')	(0,0):3370,(0,1):42,(1,0):137	0:137,1:42	(0,0):2793,(0,1):4,(1,0):161	0:161,1:4	chr2	NA	(242438672, 242447421)	(242439456, 242447721)	STK25
AFE	23190@uc002tus.1@uc002tur.1	0.59	0.52	0.66	0.81	0.74	0.87	-0.22	8325.56	('23190@uc002tus.1@uc002tur.1.A.0_23190@uc002tus.1@uc002tur.1.A.1_23190@uc002tus.1@uc002tur.1.A.2_23190@uc002tus.1@uc002tur.1.A.3', '23190@uc002tus.1@uc002tur.1.B.0')	(0,0):1768,(0,1):53,(1,0):371	0:371,1:53	(0,0):2077,(0,1):21,(1,0):455	0:455,1:21	chr2	NA	(136511109, 136499189)	(136528305, 136499581)	UBXN4
AFE	55704@uc002ryt.1@uc002rys.2	0.77	0.61	0.91	0.48	0.39	0.58	0.29	13.92	('55704@uc002ryt.1@uc002rys.2.A.1_55704@uc002ryt.1@uc002rys.2.A.0', '55704@uc002ryt.1@uc002rys.2.B.1_55704@uc002ryt.1@uc002rys.2.B.0')	(0,0):1451,(0,1):4,(1,0):139	0:139,1:4	(0,0):2054,(0,1):28,(1,0):231	0:231,1:28	chr2	NA	(55522733, 55549664)	(55524049, 55555568)	CCDC88A
AFE	6711@uc002rxx.1@uc002rxu.1	0.65	0.54	0.76	0.91	0.85	0.96	-0.26	1.48668e+07	('6711@uc002rxx.1@uc002rxu.1.A.0', '6711@uc002rxx.1@uc002rxu.1.B.0_6711@uc002rxx.1@uc002rxu.1.B.1')	(0,0):151,(0,1):21,(1,0):61	0:61,1:21	(0,0):165,(0,1):8,(1,0):129	0:129,1:8	chr2	NA	(54785531, 54683454)	(54786024, 54753703)	SPTBN1
AFE	55704@uc002rys.2@uc002ryr.1uc002ryv.1	0.79	0.63	0.91	0.47	0.38	0.57	0.32	143.58	('55704@uc002rys.2@uc002ryr.1uc002ryv.1.B.0', '55704@uc002rys.2@uc002ryr.1uc002ryv.1.A.1_55704@uc002rys.2@uc002ryr.1uc002ryv.1.A.0')	(0,0):1850,(0,1):4,(1,0):102	0:102,1:4	(0,0):2515,(0,1):28,(1,0):148	0:148,1:28	chr2	NA	(55646153, 55549664)	(55646963, 55555568)	CCDC88A
AFE	9639@uc003wpv.2@uc003wpt.2	0.51	0.23	0.8	0.06	0.02	0.16	0.45	47.26	('9639@uc003wpv.2@uc003wpt.2.A.0', '9639@uc003wpv.2@uc003wpt.2.B.0_9639@uc003wpv.2@uc003wpt.2.B.1')	(0,0):487,(0,1):2,(1,0):8	0:8,1:2	(0,0):485,(0,1):14,(1,0):2	0:2,1:14	chr8	NA	(1824217, 1806921)	(1824900, 1808350)	ARHGEF10
AFE	9639@uc003wpv.2@uc003wpu.2	0.43	0.16	0.73	0.04	0.01	0.12	0.39	35.6	('9639@uc003wpv.2@uc003wpu.2.A.0', '9639@uc003wpv.2@uc003wpu.2.B.0')	(0,0):486,(0,1):2,(1,0):8	0:8,1:2	(0,0):485,(0,1):14,(1,0):2	0:2,1:14	chr8	NA	(1824217, 1808063)	(1824900, 1808350)	ARHGEF10
AFE	6867@uc010lwp.1uc003xmf.2@uc003xmb.2	0.01	0	0.03	0.17	0.11	0.23	-0.16	1000000000000	('6867@uc010lwp.1uc003xmf.2@uc003xmb.2.B.0_6867@uc010lwp.1uc003xmf.2@uc003xmb.2.B.1_6867@uc010lwp.1uc003xmf.2@uc003xmb.2.B.2', '6867@uc010lwp.1uc003xmf.2@uc003xmb.2.A.0')	(0,0):118,(0,1):100,(1,0):1	0:1,1:100	(0,0):529,(0,1):72,(1,0):28	0:28,1:72	chr8	NA	(38586008, 38644722)	(38603011, 38645261)	TACC1
AFE	9639@uc003wpv.2@uc010lrd.1	0.6	0.29	0.89	0.08	0.02	0.22	0.52	12.94	('9639@uc003wpv.2@uc010lrd.1.A.0', '9639@uc003wpv.2@uc010lrd.1.B.0_9639@uc003wpv.2@uc010lrd.1.B.1')	(0,0):487,(0,1):2,(1,0):8	0:8,1:2	(0,0):485,(0,1):14,(1,0):2	0:2,1:14	chr8	NA	(1824217, 1806817)	(1824900, 1808350)	ARHGEF10
AFE	23213@uc003xyi.1@uc003xyg.2	0.59	0.4	0.77	0.25	0.24	0.27	0.34	103.84	('23213@uc003xyi.1@uc003xyg.2.B.0_23213@uc003xyi.1@uc003xyg.2.B.1_23213@uc003xyi.1@uc003xyg.2.B.2_23213@uc003xyi.1@uc003xyg.2.B.3', '23213@uc003xyi.1@uc003xyg.2.A.0_23213@uc003xyi.1@uc003xyg.2.A.1_23213@uc003xyi.1@uc003xyg.2.A.2_23213@uc003xyi.1@uc003xyg.2.A.3_23213@uc003xyi.1@uc003xyg.2.A.4')	(0,0):245,(0,1):8,(1,0):19	0:19,1:8	(0,0):36056,(0,1):1910,(1,0):1179	0:1179,1:1910	chr8	NA	(70405028, 70540007)	(70476382, 70553076)	SULF1
AFE	27145@uc003pib.1@uc003phy.1uc003pia.1	0.99	0.97	1	0.86	0.79	0.91	0.13	26449.7	('27145@uc003pib.1@uc003phy.1uc003pia.1.A.1_27145@uc003pib.1@uc003phy.1uc003pia.1.A.0', '27145@uc003pib.1@uc003phy.1uc003pia.1.B.1_27145@uc003pib.1@uc003phy.1uc003pia.1.B.0')	(0,0):1639,(0,1):2,(1,0):1703	0:1703,1:2	(0,0):477,(0,1):15,(1,0):561	0:561,1:15	chr6	NA	(76022113, 76124413)	(76044506, 76203496)	FILIP1
AFE	896@uc003orn.1uc003oro.1@uc003orp.1	0.5	0.4	0.61	0.95	0.9	0.98	-0.45	1000000000000	('896@uc003orn.1uc003oro.1@uc003orp.1.B.1_896@uc003orn.1uc003oro.1@uc003orp.1.B.0', '896@uc003orn.1uc003oro.1@uc003orp.1.A.0')	(0,0):464,(0,1):37,(1,0):47	0:47,1:37	(0,0):248,(0,1):3,(1,0):86	0:86,1:3	chr6	NA	(41908108, 41909190)	(42016426, 41909552)	CCND3
AFE	5269@uc003mui.1@uc003mul.1	0.42	0.23	0.66	0.07	0.01	0.16	0.35	258.36	('5269@uc003mui.1@uc003mul.1.A.0', '5269@uc003mui.1@uc003mul.1.B.1_5269@uc003mui.1@uc003mul.1.B.0')	(0,0):1254,(0,1):3,(1,0):12	0:12,1:3	(0,0):1744,(0,1):9,(1,0):2	0:2,1:9	chr6	NA	(2954826, 2959402)	(2956116, 2962342)	SERPINB6
AFE	7407@uc003rjr.1@uc003rjq.1	0.5	0.43	0.59	0.29	0.22	0.37	0.21	219.77	('7407@uc003rjr.1@uc003rjq.1.B.1_7407@uc003rjr.1@uc003rjq.1.B.0', '7407@uc003rjr.1@uc003rjq.1.A.1_7407@uc003rjr.1@uc003rjq.1.A.0')	(0,0):4125,(0,1):45,(1,0):157	0:157,1:45	(0,0):4544,(0,1):52,(1,0):73	0:73,1:52	chr6	NA	(31762608, 31747385)	(31763712, 31747947)	VARS
AFE	6890@uc003sfz.1@uc003ocg.1	0.93	0.91	0.95	0.74	0.68	0.78	0.19	1000000000000	('6890@uc003sfz.1@uc003ocg.1.B.0', '6890@uc003sfz.1@uc003ocg.1.A.0')	(0,0):596116,(0,1):53,(1,0):708	0:708,1:53	(0,0):626599,(0,1):83,(1,0):232	0:232,1:83	chr6	NA	(32820816, 4061871)	(32821748, 4062803)	TAP1
AFE	7407@uc003nxf.1@uc003nxe.1	0.51	0.42	0.59	0.29	0.22	0.37	0.22	510.96	('7407@uc003nxf.1@uc003nxe.1.B.1_7407@uc003nxf.1@uc003nxe.1.B.0', '7407@uc003nxf.1@uc003nxe.1.A.1_7407@uc003nxf.1@uc003nxe.1.A.0')	(0,0):4125,(0,1):45,(1,0):157	0:157,1:45	(0,0):4544,(0,1):52,(1,0):73	0:73,1:52	chr6	NA	(31762608, 31747385)	(31763712, 31747947)	VARS
AFE	221527@uc003scm.1@uc003rkp.1	0.14	0.07	0.25	0.02	0	0.04	0.12	17.62	('221527@uc003scm.1@uc003rkp.1.A.1_221527@uc003scm.1@uc003rkp.1.A.0', '221527@uc003scm.1@uc003rkp.1.B.1_221527@uc003scm.1@uc003rkp.1.B.0')	(0,0):34494,(0,1):44,(1,0):6	0:6,1:44	(0,0):35963,(0,1):157,(1,0):1	0:1,1:157	chr6	NA	(31669006, 31867394)	(31671385, 31869769)	NA
AFE	4439@uc003nwy.1@uc003rjk.1	0.95	0.89	0.98	0.64	0.55	0.72	0.31	1000000000000	('4439@uc003nwy.1@uc003rjk.1.A.0', '4439@uc003nwy.1@uc003rjk.1.B.0')	(0,0):554637,(0,1):2,(1,0):59	0:59,1:2	(0,0):585934,(0,1):35,(1,0):64	0:64,1:35	chr6	NA	(31723115, 3224217)	(31726070, 3227164)	MSH5,MSH5-SAPCD1
AFE	23345@uc010kiy.1@uc010kiv.1uc003qos.2	0.88	0.71	0.97	0.38	0.11	0.68	0.5	56.58	('23345@uc010kiy.1@uc010kiv.1uc003qos.2.B.0', '23345@uc010kiy.1@uc010kiv.1uc003qos.2.A.0')	(0,0):1617,(0,1):1,(1,0):21	0:21,1:1	(0,0):207,(0,1):2,(1,0):1	0:1,1:2	chr6	NA	(152639216, 152623004)	(152639479, 152623239)	SYNE1
AFE	2651@uc003mzd.1@uc003mzc.2	0.16	0.11	0.22	0.04	0.02	0.06	0.12	23998.4	('2651@uc003mzd.1@uc003mzc.2.A.0', '2651@uc003mzd.1@uc003mzc.2.B.0')	(0,0):156,(0,1):124,(1,0):25	0:25,1:124	(0,0):122,(0,1):216,(1,0):8	0:8,1:216	chr6	NA	(10555949, 10528589)	(10557575, 10530069)	GCNT2
AFE	23345@uc003qoq.2@uc003qov.2	0.15	0.07	0.24	0.48	0.27	0.71	-0.33	11.88	('23345@uc003qoq.2@uc003qov.2.B.0', '23345@uc003qoq.2@uc003qov.2.A.1_23345@uc003qoq.2@uc003qov.2.A.0')	(0,0):13144,(0,1):38,(1,0):8	0:8,1:38	(0,0):2875,(0,1):7,(1,0):8	0:8,1:7	chr6	NA	(152702141, 152501271)	(152702497, 152510542)	SYNE1
AFE	23345@uc010kiv.1uc003qos.2@uc003qov.2	0.18	0.08	0.31	0.68	0.36	0.94	-0.5	21.28	('23345@uc010kiv.1uc003qos.2@uc003qov.2.B.0', '23345@uc010kiv.1uc003qos.2@uc003qov.2.A.0')	(0,0):607,(0,1):21,(1,0):8	0:8,1:21	(0,0):431,(0,1):1,(1,0):8	0:8,1:1	chr6	NA	(152702141, 152639216)	(152702497, 152639479)	SYNE1
AFE	2651@uc003mzd.1@uc010joo.1	0.15	0.1	0.2	0.04	0.02	0.07	0.11	247.93	('2651@uc003mzd.1@uc010joo.1.A.0', '2651@uc003mzd.1@uc010joo.1.B.0_2651@uc003mzd.1@uc010joo.1.B.1_2651@uc003mzd.1@uc010joo.1.B.2')	(0,0):223,(0,1):134,(1,0):25	0:25,1:134	(0,0):218,(0,1):183,(1,0):8	0:8,1:183	chr6	NA	(10555949, 10521568)	(10557575, 10530069)	GCNT2
AFE	23345@uc010kiv.1uc003qos.2@uc010kja.1	0.03	0.02	0.05	0.43	0.16	0.82	-0.4	24.59	('23345@uc010kiv.1uc003qos.2@uc010kja.1.B.4_23345@uc010kiv.1uc003qos.2@uc010kja.1.B.3_23345@uc010kiv.1uc003qos.2@uc010kja.1.B.2_23345@uc010kiv.1uc003qos.2@uc010kja.1.B.1_23345@uc010kiv.1uc003qos.2@uc010kja.1.B.0', '23345@uc010kiv.1uc003qos.2@uc010kja.1.A.0')	(0,0):588,(0,1):21,(1,0):27	0:27,1:21	(0,0):404,(0,1):1,(1,0):35	0:35,1:1	chr6	NA	(152688353, 152639216)	(152702497, 152639479)	SYNE1
AFE	4855@uc003sey.1@uc003rnh.1	0.29	0.23	0.35	0.55	0.5	0.6	-0.26	1000000000000	('4855@uc003sey.1@uc003rnh.1.B.0', '4855@uc003sey.1@uc003rnh.1.A.0')	(0,0):18378,(0,1):152,(1,0):62	0:62,1:152	(0,0):23035,(0,1):176,(1,0):212	0:212,1:176	chr6	NA	(32168894, 31937605)	(32171510, 31940221)	NA
AFE	23345@uc003qoq.2@uc010kja.1	0.03	0.02	0.04	0.19	0.09	0.38	-0.16	22.49	('23345@uc003qoq.2@uc010kja.1.B.4_23345@uc003qoq.2@uc010kja.1.B.3_23345@uc003qoq.2@uc010kja.1.B.2_23345@uc003qoq.2@uc010kja.1.B.1_23345@uc003qoq.2@uc010kja.1.B.0', '23345@uc003qoq.2@uc010kja.1.A.1_23345@uc003qoq.2@uc010kja.1.A.0')	(0,0):13125,(0,1):38,(1,0):27	0:27,1:38	(0,0):2848,(0,1):7,(1,0):35	0:35,1:7	chr6	NA	(152688353, 152501271)	(152702497, 152510542)	SYNE1
AFE	221395@uc010jzi.1@uc003oyo.2uc003oyp.2uc003oyr.2	0.15	0.1	0.22	0.8	0.55	0.95	-0.65	12503263224	('221395@uc010jzi.1@uc003oyo.2uc003oyp.2uc003oyr.2.B.1_221395@uc010jzi.1@uc003oyo.2uc003oyp.2uc003oyr.2.B.0', '221395@uc010jzi.1@uc003oyo.2uc003oyp.2uc003oyr.2.A.0')	(0,0):7661,(0,1):37,(1,0):25	0:25,1:37	(0,0):293,(0,1):1,(1,0):25	0:25,1:1	chr6	NA	(46874398, 46847555)	(46889714, 46847776)	GPR116
AFE	2651@uc003mzd.1@uc010jon.1	0.81	0.75	0.87	0.94	0.91	0.98	-0.13	136.31	('2651@uc003mzd.1@uc010jon.1.B.0_2651@uc003mzd.1@uc010jon.1.B.1_2651@uc003mzd.1@uc010jon.1.B.2', '2651@uc003mzd.1@uc010jon.1.A.0')	(0,0):222,(0,1):25,(1,0):135	0:135,1:25	(0,0):217,(0,1):8,(1,0):184	0:184,1:8	chr6	NA	(10521568, 10555949)	(10530500, 10557575)	GCNT2
AFE	5269@uc003mui.1@uc003muk.1	0.79	0.68	0.87	0.95	0.88	0.99	-0.16	10.37	('5269@uc003mui.1@uc003muk.1.B.0', '5269@uc003mui.1@uc003muk.1.A.0')	(0,0):1112,(0,1):12,(1,0):86	0:86,1:12	(0,0):1591,(0,1):2,(1,0):99	0:99,1:2	chr6	NA	(2959402, 2954826)	(2961561, 2956116)	SERPINB6
AFE	55681@uc009ztw.1@uc001thn.1	0.9	0.73	0.99	0.56	0.43	0.73	0.34	18.84	('55681@uc009ztw.1@uc001thn.1.A.0_55681@uc009ztw.1@uc001thn.1.A.1_55681@uc009ztw.1@uc001thn.1.A.2_55681@uc009ztw.1@uc001thn.1.A.3', '55681@uc009ztw.1@uc001thn.1.B.0_55681@uc009ztw.1@uc001thn.1.B.1')	(0,0):651,(0,1):1,(1,0):134	0:134,1:1	(0,0):514,(0,1):10,(1,0):130	0:130,1:10	chr12	NA	(100660955, 100661549)	(100704971, 100676925)	SCYL2
AFE	51347@uc001twv.1@uc001tww.1	0.35	0.21	0.49	0.03	0	0.09	0.32	1.75593e+06	('51347@uc001twv.1@uc001tww.1.B.3_51347@uc001twv.1@uc001tww.1.B.2_51347@uc001twv.1@uc001tww.1.B.1_51347@uc001twv.1@uc001tww.1.B.0', '51347@uc001twv.1@uc001tww.1.A.1_51347@uc001twv.1@uc001tww.1.A.0')	(0,0):560,(0,1):20,(1,0):13	0:13,1:20	(0,0):406,(0,1):39	0:0,1:39	chr12	NA	(118673363, 118619176)	(118677077, 118628350)	TAOK3
AFE	586@uc001rgc.1@uc001rgd.2uc001rge.2	0.24	0.14	0.34	0.51	0.4	0.64	-0.27	40.99	('586@uc001rgc.1@uc001rgd.2uc001rge.2.B.0', '586@uc001rgc.1@uc001rgd.2uc001rge.2.A.0')	(0,0):254,(0,1):51,(1,0):16	0:16,1:51	(0,0):331,(0,1):29,(1,0):34	0:34,1:29	chr12	NA	(25101861, 25054897)	(25102308, 25055322)	BCAT1
AFE	4193@uc009zrf.1@uc001sui.1uc009zqw.1uc001suk.1uc009zqx.1	0.94	0.89	0.97	0.77	0.67	0.86	0.17	13.11	('4193@uc009zrf.1@uc001sui.1uc009zqw.1uc001suk.1uc009zqx.1.A.0_4193@uc009zrf.1@uc001sui.1uc009zqw.1uc001suk.1uc009zqx.1.A.1_4193@uc009zrf.1@uc001sui.1uc009zqw.1uc001suk.1uc009zqx.1.A.2', '4193@uc009zrf.1@uc001sui.1uc009zqw.1uc001suk.1uc009zqx.1.B.0')	(0,0):4880,(0,1):5,(1,0):1018	0:1018,1:5	(0,0):2027,(0,1):10,(1,0):443	0:443,1:10	chr12	NA	(69202988, 69201980)	(69234214, 69202271)	MDM2	FRIDMAN_SENESCENCE_UP:GenAge:REACTOME_CELLULAR_SENESCENCE
AFE	51347@uc001tww.1@uc001twx.1	0.16	0.08	0.29	0.02	0	0.05	0.14	35.25	('51347@uc001tww.1@uc001twx.1.A.3_51347@uc001tww.1@uc001twx.1.A.2_51347@uc001tww.1@uc001twx.1.A.1_51347@uc001tww.1@uc001twx.1.A.0', '51347@uc001tww.1@uc001twx.1.B.2_51347@uc001tww.1@uc001twx.1.B.1_51347@uc001tww.1@uc001twx.1.B.0')	(0,0):975,(0,1):17,(1,0):13	0:13,1:17	(0,0):1636,(0,1):22	0:0,1:22	chr12	NA	(118673363, 118693253)	(118677077, 118797412)	TAOK3
AFE	10376@uc001rtn.1@uc001rto.1	0.73	0.68	0.78	0.89	0.86	0.92	-0.16	1000000000000	('10376@uc001rtn.1@uc001rto.1.A.2_10376@uc001rtn.1@uc001rto.1.A.1_10376@uc001rtn.1@uc001rto.1.A.0', '10376@uc001rtn.1@uc001rto.1.B.0')	(0,0):35026,(0,1):69,(1,0):5610	0:5610,1:69	(0,0):24349,(0,1):37,(1,0):9825	0:9825,1:37	chr12	NA	(49521566, 49580394)	(49525304, 49580616)	NA
AFE	10376@uc001rtk.1@uc001rto.1	0.1	0.07	0.13	0.29	0.22	0.37	-0.19	8.02642e+06	('10376@uc001rtk.1@uc001rto.1.A.1_10376@uc001rtk.1@uc001rto.1.A.0', '10376@uc001rtk.1@uc001rto.1.B.0')	(0,0):27350,(0,1):69,(1,0):42	0:42,1:69	(0,0):12980,(0,1):37,(1,0):88	0:88,1:37	chr12	NA	(49523283, 49580394)	(49524157, 49580616)	NA
AFE	27343@uc001kte.1@uc001kti.1	0.54	0.37	0.7	0.12	0.06	0.22	0.42	7.57376e+06	('27343@uc001kte.1@uc001kti.1.A.0', '27343@uc001kte.1@uc001kti.1.B.1_27343@uc001kte.1@uc001kti.1.B.0')	(0,0):558,(0,1):10,(1,0):26	0:26,1:10	(0,0):830,(0,1):40,(1,0):10	0:10,1:40	chr10	NA	(103343265, 103347003)	(103344096, 103347916)	POLL
AFE	27343@uc001kte.1@uc001ktj.1uc001ktf.2uc001ktk.1	0.34	0.23	0.46	0.11	0.06	0.18	0.23	30.35	('27343@uc001kte.1@uc001ktj.1uc001ktf.2uc001ktk.1.A.0', '27343@uc001kte.1@uc001ktj.1uc001ktf.2uc001ktk.1.B.1_27343@uc001kte.1@uc001ktj.1uc001ktf.2uc001ktk.1.B.0')	(0,0):551,(0,1):25,(1,0):26	0:26,1:25	(0,0):834,(0,1):42,(1,0):10	0:10,1:42	chr10	NA	(103343265, 103347003)	(103344096, 103347973)	POLL
AFE	23268@uc001kqh.2@uc001kqj.2	0.37	0.22	0.58	0.09	0.05	0.15	0.28	143.84	('23268@uc001kqh.2@uc001kqj.2.A.0', '23268@uc001kqh.2@uc001kqj.2.B.1_23268@uc001kqh.2@uc001kqj.2.B.0')	(0,0):2217,(0,1):7,(1,0):75	0:75,1:7	(0,0):1704,(0,1):20,(1,0):39	0:39,1:20	chr10	NA	(101689365, 101731737)	(101690753, 101769676)	DNMBP
AFE	27343@uc001kte.1@uc001ktg.1uc001kth.1	0.62	0.5	0.72	0.89	0.82	0.94	-0.27	205.1	('27343@uc001kte.1@uc001ktg.1uc001kth.1.B.0', '27343@uc001kte.1@uc001ktg.1uc001kth.1.A.0')	(0,0):506,(0,1):26,(1,0):47	0:47,1:26	(0,0):761,(0,1):10,(1,0):91	0:91,1:10	chr10	NA	(103347003, 103343265)	(103347883, 103344096)	POLL
AFE	83440@uc002avi.2@uc002avf.2uc002avg.2	0.22	0.11	0.39	0.84	0.52	0.99	-0.62	76.55	('83440@uc002avi.2@uc002avf.2uc002avg.2.A.1_83440@uc002avi.2@uc002avf.2uc002avg.2.A.0', '83440@uc002avi.2@uc002avf.2uc002avg.2.B.0')	(0,0):220,(0,1):6,(1,0):10,(1,1):7	0:13,1:10	(0,0):123,(1,0):16,(1,1):1	00:17:00	chr15	NA	(73067213, 73075800)	(73076072, 73076126)	ADPGK
AFE	81488@uc002aes.1@uc002aev.1	0.28	0.05	0.58	0.78	0.57	0.94	-0.5	19.94	('81488@uc002aes.1@uc002aev.1.A.0_81488@uc002aes.1@uc002aev.1.A.1_81488@uc002aes.1@uc002aev.1.A.2', '81488@uc002aes.1@uc002aev.1.B.0')	(0,0):574,(0,1):5,(1,0):2	0:2,1:5	(0,0):923,(0,1):2,(1,0):14	0:14,1:2	chr15	NA	(57972896, 57998901)	(58001556, 57999339)	NA
AFE	7168@uc010bgp.1@uc00298.uc002all.1	0.26	0.2	0.33	0.64	0.53	0.74	-0.38	165365000000	('7168@uc010bgp.1@uc00301.uc002all.1.A.0_7168@uc010bgp.1@uc00302.uc002all.1.A.1', '7168@uc010bgp.1@uc00303.uc002all.1.B.0')	(0,0):12394,(0,1):85,(1,0):52	0:52,1:85	(0,0):6179,(0,1):22,(1,0):71	0:71,1:22	chr15	NA	(63340636, 63334838)	(63351879, 63335142)	NA
AFE	25831@uc001wra.1@uc001wrc.1	0.81	0.76	0.87	0.93	0.89	0.96	-0.12	18	('25831@uc001wra.1@uc001wrc.1.A.4_25831@uc001wra.1@uc001wrc.1.A.3_25831@uc001wra.1@uc001wrc.1.A.2_25831@uc001wra.1@uc001wrc.1.A.1_25831@uc001wra.1@uc001wrc.1.A.0', '25831@uc001wra.1@uc001wrc.1.B.1_25831@uc001wra.1@uc001wrc.1.B.0')	(0,0):7444,(0,1):32,(1,0):373	0:373,1:32	(0,0):7784,(0,1):11,(1,0):398	0:398,1:11	chr14	NA	(31583492, 31675003)	(31592876, 31676689)	HECTD1
AFE	9112@uc001yrb.1@uc001yqz.1	0.6	0.27	0.86	0.05	0.02	0.1	0.55	169.08	('9112@uc001yrb.1@uc001yqz.1.B.0_9112@uc001yrb.1@uc001yqz.1.B.1_9112@uc001yrb.1@uc001yqz.1.B.2_9112@uc001yrb.1@uc001yqz.1.B.3_9112@uc001yrb.1@uc001yqz.1.B.4', '9112@uc001yrb.1@uc001yqz.1.A.0_9112@uc001yrb.1@uc001yqz.1.A.1')	(0,0):1283,(0,1):1,(1,0):12	0:12,1:1	(0,0):1962,(0,1):14,(1,0):6	0:6,1:14	chr14	NA	(105905009, 105924607)	(105916521, 105926794)	MTA1
AFE	79711@uc001wmu.1@uc001wmz.1	0.67	0.64	0.7	0.55	0.51	0.59	0.12	2803.43	('79711@uc001wmu.1@uc001wmz.1.B.1_79711@uc001wmu.1@uc001wmz.1.B.0', '79711@uc001wmu.1@uc001wmz.1.A.9_79711@uc001wmu.1@uc001wmz.1.A.8_79711@uc001wmu.1@uc001wmz.1.A.7_79711@uc001wmu.1@uc001wmz.1.A.6_79711@uc001wmu.1@uc001wmz.1.A.5_79711@uc001wmu.1@uc001wmz.1.A.4_79711@uc001wmu.1@uc001wmz.1.A.3_79711@uc001wmu.1@uc001wmz.1.A.2_79711@uc001wmu.1@uc001wmz.1.A.1_79711@uc001wmu.1@uc001wmz.1.A.0')	(0,0):1071,(0,1):227,(1,0):531	0:531,1:227	(0,0):747,(0,1):240,(1,0):334	0:334,1:240	chr14	NA	(24657925, 24655335)	(24659797, 24658002)	NA
AFE	1778@uc001ykt.1@uc001yks.1	0.71	0.62	0.81	0.92	0.83	0.97	-0.21	25.86	('1778@uc001ykt.1@uc001yks.1.A.0_1778@uc001ykt.1@uc001yks.1.A.1', '1778@uc001ykt.1@uc001yks.1.B.0')	(0,0):20878,(0,1):17,(1,0):272	0:272,1:17	(0,0):14944,(0,1):3,(1,0):251	0:251,1:3	chr14	NA	(102481442, 102430981)	(102482826, 102431284)	DYNC1H1
AFE	23034@uc001xbg.1@uc001xbe.2	0.6	0.49	0.7	0.91	0.8	0.98	-0.31	328.21	('23034@uc001xbg.1@uc001xbe.2.B.0_23034@uc001xbg.1@uc001xbe.2.B.1', '23034@uc001xbg.1@uc001xbe.2.A.0_23034@uc001xbg.1@uc001xbe.2.A.1')	(0,0):1675,(0,1):20,(1,0):297	0:297,1:20	(0,0):957,(0,1):1,(1,0):191	0:191,1:1	chr14	NA	(55154715, 55221551)	(55170587, 55227212)	SAMD4A
AFE	79711@uc001wmu.1@uc001wmv.1	0.37	0.33	0.41	0.49	0.45	0.53	-0.12	13201.6	('79711@uc001wmu.1@uc001wmv.1.A.9_79711@uc001wmu.1@uc001wmv.1.A.8_79711@uc001wmu.1@uc001wmv.1.A.7_79711@uc001wmu.1@uc001wmv.1.A.6_79711@uc001wmu.1@uc001wmv.1.A.5_79711@uc001wmu.1@uc001wmv.1.A.4_79711@uc001wmu.1@uc001wmv.1.A.3_79711@uc001wmu.1@uc001wmv.1.A.2_79711@uc001wmu.1@uc001wmv.1.A.1_79711@uc001wmu.1@uc001wmv.1.A.0', '79711@uc001wmu.1@uc001wmv.1.B.0')	(0,0):593,(0,1):361,(1,0):227	0:227,1:361	(0,0):471,(0,1):228,(1,0):240	0:240,1:228	chr14	NA	(24655335, 24657925)	(24658002, 24659014)	IPO4
AFE	22985@uc001wip.2@uc001wit.2uc010akg.1	0.35	0.24	0.48	0.08	0.03	0.17	0.27	15146.7	('22985@uc001wip.2@uc001wit.2uc010akg.1.B.0', '22985@uc001wip.2@uc001wit.2uc010akg.1.A.0')	(0,0):2205,(0,1):20,(1,0):22	0:22,1:20	(0,0):3424,(0,1):34,(1,0):5	0:5,1:34	chr14	NA	(23564184, 23540334)	(23564823, 23540747)	ACIN1
ALE	9414@uc004ahb.1@uc010mom.1	0.41	0.38	0.44	0.66	0.62	0.7	-0.25	1000000000000	('9414@uc004ahb.1@uc010mom.1.B.0', '9414@uc004ahb.1@uc010mom.1.A.0')	(0,0):10359,(0,1):321,(1,0):1184	0:1184,1:321	(0,0):9997,(0,1):127,(1,0):1330	0:1330,1:127	chr9	NA	(71867731, 71835803)	(71870118, 71836412)	TJP2
ALE	8434@uc003zyu.2@uc003zyv.1uc003zyw.1	0.83	0.79	0.87	0.7	0.65	0.75	0.13	3087.5	('8434@uc003zyu.2@uc003zyv.1uc003zyw.1.B.0', '8434@uc003zyu.2@uc003zyv.1uc003zyw.1.A.0')	(0,0):2090,(0,1):51,(1,0):446	0:446,1:51	(0,0):1805,(0,1):99,(1,0):410	0:410,1:99	chr9	NA	(36122821, 36085172)	(36124448, 36086191)	RECK
ALE	5998@uc004bhr.1uc00141.uc004bia.1	0.81	0.79	0.82	0.68	0.66	0.7	0.13	1000000000000	('5998@uc004bhr.1uc00145.uc004bia.1.B.0', '5998@uc004bhr.1uc00144.uc004bia.1.A.0')	(0,0):14549,(0,1):368,(1,0):2081	0:2081,1:368	(0,0):22594,(0,1):781,(1,0):2246	0:2246,1:781	chr9	NA	(116359048, 116303600)	(116360018, 116304371)	NA
ALE	9414@uc004ahb.1@uc004ahe.1uc004ahf.1uc010mol.1	0.63	0.6	0.66	0.83	0.81	0.86	-0.2	1000000000000	('9414@uc004ahb.1@uc004ahe.1uc004ahf.1uc010mol.1.B.0', '9414@uc004ahb.1@uc004ahe.1uc004ahf.1uc010mol.1.A.0')	(0,0):10474,(0,1):321,(1,0):1069	0:1069,1:321	(0,0):10083,(0,1):127,(1,0):1244	0:1244,1:127	chr9	NA	(71869125, 71835803)	(71870120, 71836412)	TJP2
ALE	8434@uc010mld.1@uc003zyv.1uc003zyw.1	0.84	0.79	0.88	0.68	0.63	0.73	0.16	6434.74	('8434@uc010mld.1@uc003zyv.1uc003zyw.1.B.0', '8434@uc010mld.1@uc003zyv.1uc003zyw.1.A.0')	(0,0):2091,(0,1):39,(1,0):446	0:446,1:39	(0,0):1804,(0,1):88,(1,0):410	0:410,1:88	chr9	NA	(36122821, 36085263)	(36124448, 36086131)	RECK
ALE	221927@uc003smj.1@uc003smh.2uc003smi.1	0.17	0.13	0.21	0.3	0.25	0.34	-0.13	60	('221927@uc003smj.1@uc003smh.2uc003smi.1.A.0', '221927@uc003smj.1@uc003smh.2uc003smi.1.B.0')	(0,0):942,(0,1):168,(1,0):61	0:61,1:168	(0,0):1196,(0,1):202,(1,0):154	0:154,1:202	chr7	NA	(2582148, 2577513)	(2583596, 2578398)	BRAT1
ALE	84629@uc010ksx.1@uc003soi.2	0.22	0.18	0.26	0.11	0.08	0.14	0.11	20049.2	('84629@uc010ksx.1@uc003soi.2.A.0', '84629@uc010ksx.1@uc003soi.2.B.0')	(0,0):3022,(0,1):238,(1,0):73	0:73,1:238	(0,0):3816,(0,1):377,(1,0):49	0:49,1:377	chr7	NA	(5427303, 5346423)	(5428967, 5347943)	TNRC18
ALE	222255@uc003vdi.2@uc003vde.2	0.47	0.38	0.57	0.71	0.6	0.81	-0.24	35.49	('222255@uc003vdi.2@uc003vde.2.B.0', '222255@uc003vdi.2@uc003vde.2.A.0')	(0,0):349,(0,1):33,(1,0):82	0:82,1:33	(0,0):325,(0,1):16,(1,0):109	0:109,1:16	chr7	NA	(105245221, 105400636)	(105248337, 105401909)	ATXN7L1
ALE	24146@uc003uyi.2@uc003uyg.1uc003uyh.1	0.53	0.33	0.72	0.18	0.08	0.31	0.35	21.43	('24146@uc003uyi.2@uc003uyg.1uc003uyh.1.A.0', '24146@uc003uyi.2@uc003uyg.1uc003uyh.1.B.0')	(0,0):78,(0,1):6,(1,0):13	0:13,1:6	(0,0):109,(0,1):17,(1,0):6	0:6,1:17	chr7	NA	(100877079, 100875374)	(100877723, 100875796)	CLDN15
ALE	352954@uc003uuc.1@uc003uua.2	0.88	0.83	0.92	0.67	0.6	0.73	0.21	1.47777e+07	('352954@uc003uuc.1@uc003uua.2.A.0_352954@uc003uuc.1@uc003uua.2.A.1_352954@uc003uuc.1@uc003uua.2.A.2_352954@uc003uuc.1@uc003uua.2.A.3_352954@uc003uuc.1@uc003uua.2.A.4', '352954@uc003uuc.1@uc003uua.2.B.0_352954@uc003uuc.1@uc003uua.2.B.1')	(0,0):1224,(0,1):21,(1,0):239	0:239,1:21	(0,0):609,(0,1):51,(1,0):158	0:158,1:51	chr7	NA	(99806561, 99798283)	(99821321, 99821321)	GATS
ALE	56996@uc003uwo.1@uc02348.uc003uwv.1	0.78	0.67	0.88	0.55	0.46	0.64	0.23	16.85	('56996@uc003uwo.1@uc02352.uc003uwv.1.B.0', '56996@uc003uwo.1@uc02351.uc003uwv.1.A.0')	(0,0):1823,(0,1):10,(1,0):375	0:375,1:10	(0,0):1742,(0,1):34,(1,0):424	0:424,1:34	chr7	NA	(100463341, 100454490)	(100464634, 100454798)	NA
ALE	83463@uc003mgc.1uc003mgb.1@uc010jkk.1	0.86	0.76	0.93	0.62	0.53	0.71	0.24	443.23	('83463@uc003mgc.1uc003mgb.1@uc010jkk.1.B.0', '83463@uc003mgc.1uc003mgb.1@uc010jkk.1.A.0')	(0,0):725,(0,1):6,(1,0):208	0:208,1:6	(0,0):903,(0,1):31,(1,0):257	0:257,1:31	chr5	NA	(176732501, 176734211)	(176734196, 176734704)	MXD3
ALE	56111@uc003ljp.1@uc0656.uc003lla.1	0.15	0.13	0.16	0.03	0.03	0.04	0.12	1000000000000	('56111@uc003ljp.1@uc0659.uc003lla.1.A.0', '56111@uc003ljp.1@uc0660.uc003lla.1.B.0')	(0,0):11765,(0,1):2474,(1,0):535	0:535,1:2474	(0,0):6794,(0,1):1506,(1,0):64	0:64,1:1506	chr5	NA	(140734768, 140890514)	(140737296, 140892546)	NA
ALE	56099@uc003lkm.1@uc0992.uc003lla.1	0.07	0.06	0.07	0.19	0.17	0.2	-0.12	1000000000000	('56099@uc003lkm.1@uc0995.uc003lla.1.A.0', '56099@uc003lkm.1@uc0996.uc003lla.1.B.0')	(0,0):5900,(0,1):2474,(1,0):240	0:240,1:2474	(0,0):4079,(0,1):1506,(1,0):473	0:473,1:1506	chr5	NA	(140797282, 140890514)	(140799996, 140892546)	NA
ALE	57396@uc010jkw.1@uc003mji.2	0.74	0.58	0.87	0.38	0.21	0.58	0.36	20.98	('57396@uc010jkw.1@uc003mji.2.B.0', '57396@uc010jkw.1@uc003mji.2.A.0')	(0,0):90,(0,1):6,(1,0):36	0:36,1:6	(0,0):42,(0,1):10,(1,0):11	0:11,1:10	chr5	NA	(178044345, 178046839)	(178045779, 178047674)	CLK4
ALE	11083@uc002ydv.1uc002ydw.1uc002ydx.1@uc002ydr.1uc002yds.1	0.68	0.63	0.73	0.43	0.39	0.47	0.25	1000000000000	('11083@uc002ydv.1uc002ydw.1uc002ydx.1@uc002ydr.1uc002yds.1.B.0', '11083@uc002ydv.1uc002ydw.1uc002ydx.1@uc002ydr.1uc002yds.1.A.0')	(0,0):2235,(0,1):80,(1,0):849	0:849,1:80	(0,0):1723,(0,1):172,(1,0):646	0:646,1:172	chr20	NA	(61509090, 61536355)	(61513766, 61537452)	DIDO1
ALE	8904@uc010gfk.1@uc002725.uc002xdm.1	0.19	0.13	0.25	0.05	0.03	0.08	0.14	18185.7	('8904@uc010gfk.1@uc002728.uc002xdm.1.A.0', '8904@uc010gfk.1@uc002729.uc002xdm.1.B.0')	(0,0):1765,(0,1):50,(1,0):37	0:37,1:50	(0,0):2631,(0,1):116,(1,0):20	0:20,1:116	chr20	NA	(34218443, 34213966)	(34219095, 34214303)	NA
ALE	51614@uc002xcq.1@uc002xcr.1	0.69	0.52	0.86	0.26	0.13	0.42	0.43	440.57	('51614@uc002xcq.1@uc002xcr.1.A.0', '51614@uc002xcq.1@uc002xcr.1.B.0')	(0,0):1038,(0,1):5,(1,0):40	0:40,1:5	(0,0):1172,(0,1):12,(1,0):12	0:12,1:12	chr20	NA	(34130571, 34136561)	(34133155, 34137537)	ERGIC3
ALE	11083@uc002ydv.1uc002ydw.1uc002ydx.1@uc002ydt.1uc002ydu.1	0.36	0.3	0.42	0.2	0.17	0.24	0.16	37066.9	('11083@uc002ydv.1uc002ydw.1uc002ydx.1@uc002ydt.1uc002ydu.1.B.0', '11083@uc002ydv.1uc002ydw.1uc002ydx.1@uc002ydt.1uc002ydu.1.A.0')	(0,0):1168,(0,1):80,(1,0):183	0:183,1:80	(0,0):1036,(0,1):172,(1,0):182	0:182,1:172	chr20	NA	(61518569, 61536355)	(61522507, 61537452)	DIDO1
ALE	51150@uc001adj.1@uc001adi.2	0.91	0.88	0.95	0.8	0.74	0.86	0.11	12.29	('51150@uc001adj.1@uc001adi.2.B.0', '51150@uc001adj.1@uc001adi.2.A.0')	(0,0):4680,(0,1):21,(1,0):368	0:368,1:21	(0,0):2922,(0,1):29,(1,0):197	0:197,1:29	chr1	NA	(1152288, 1158104)	(1153184, 1158737)	SDF4
ALE	10806@uc001hzy.1@uc001hzw.1uc001hzx.1	0.28	0.18	0.41	0.06	0.03	0.1	0.22	5174.54	('10806@uc001hzy.1@uc001hzw.1uc001hzx.1.A.0', '10806@uc001hzy.1@uc001hzw.1uc001hzx.1.B.0')	(0,0):1207,(0,1):16,(1,0):38	0:38,1:16	(0,0):696,(0,1):35,(1,0):14	0:14,1:35	chr1	NA	(243468314, 243663058)	(243469386, 243663393)	SDCCAG8
ALE	50809@uc001beb.1@uc001bea.1	0.12	0.06	0.19	0.47	0.31	0.63	-0.35	33387.4	('50809@uc001beb.1@uc001bea.1.B.0', '50809@uc001beb.1@uc001bea.1.A.0')	(0,0):1734,(0,1):16,(1,0):15	0:15,1:16	(0,0):2041,(0,1):9,(1,0):56	0:56,1:9	chr1	NA	(21080551, 21102148)	(21081897, 21102498)	NA
ALE	23380@uc001hdx.1@uc001hdy.1	0.29	0.27	0.32	0.43	0.39	0.46	-0.14	1000000000000	('23380@uc001hdx.1@uc001hdy.1.B.0', '23380@uc001hdx.1@uc001hdy.1.A.0')	(0,0):1127,(0,1):435,(1,0):530	0:530,1:435	(0,0):1060,(0,1):313,(1,0):688	0:688,1:313	chr1	NA	(206634382, 206628224)	(206637783, 206629505)	SRGAP2
ALE	90806@uc001hkb.1@uc001hjz.1uc001hka.1	0.97	0.91	1	0.82	0.74	0.89	0.15	21.17	('90806@uc001hkb.1@uc001hjz.1uc001hka.1.B.0', '90806@uc001hkb.1@uc001hjz.1uc001hka.1.A.0')	(0,0):893,(0,1):1,(1,0):344	0:344,1:1	(0,0):968,(0,1):13,(1,0):395	0:395,1:13	chr1	NA	(213165524, 213179881)	(213168534, 213180540)	ANGEL2
ALE	9344@uc002dva.1uc010bzm.1uc002dvd.1@uc002dvc.1	0.61	0.58	0.64	0.5	0.47	0.53	0.11	1.91166e+06	('9344@uc002dva.1uc010bzm.1uc002dvd.1@uc002dvc.1.A.0', '9344@uc002dva.1uc010bzm.1uc002dvd.1@uc002dvc.1.B.0')	(0,0):2384,(0,1):331,(1,0):977	0:977,1:331	(0,0):2333,(0,1):424,(1,0):818	0:818,1:424	chr16	NA	(29997586, 30002368)	(29999719, 30003581)	TAOK2
ALE	8558@uc010cip.1@uc010cio.1uc002foh.2uc002fof.1uc002foe.1	0.43	0.37	0.48	0.25	0.22	0.29	0.18	1902224264	('8558@uc010cip.1@uc010cio.1uc002foh.2uc002fof.1uc002foe.1.A.0', '8558@uc010cip.1@uc010cio.1uc002foh.2uc002fof.1uc002foe.1.B.0')	(0,0):735,(0,1):139,(1,0):141	0:141,1:139	(0,0):1245,(0,1):345,(1,0):157	0:157,1:345	chr16	NA	(89759682, 89762003)	(89760640, 89762762)	CDK10
ALE	23594@uc002eeg.1@uc010cbe.1	0.1	0.01	0.36	0.49	0.24	0.73	-0.39	17.44	('23594@uc002eeg.1@uc010cbe.1.A.0', '23594@uc002eeg.1@uc010cbe.1.B.0')	(0,0):20,(0,1):5	0:0,1:5	(0,0):59,(0,1):4,(1,0):9	0:9,1:4	chr16	NA	(46727005, 46729474)	(46728576, 46730131)	ORC6
ALE	2175@uc002foy.1@uc002fou.1	0.99	0.96	1	0.82	0.76	0.88	0.17	73895036772	('2175@uc002foy.1@uc002fou.1.B.0', '2175@uc002foy.1@uc002fou.1.A.0')	(0,0):664,(1,0):115	0.0798611	(0,0):1681,(0,1):23,(1,0):167	0:167,1:23	chr16	NA	(89803959, 89864794)	(89805116, 89865640)	FANCA
ALE	51283@uc002dcm.1uc002dcn.1@uc002dco.1uc002dcp.1	0.81	0.78	0.84	0.66	0.63	0.69	0.15	1000000000000	('51283@uc002dcm.1uc002dcn.1@uc002dco.1uc002dcp.1.B.0', '51283@uc002dcm.1uc002dcn.1@uc002dco.1uc002dcp.1.A.0')	(0,0):2437,(0,1):111,(1,0):847	0:847,1:111	(0,0):2183,(0,1):255,(1,0):871	0:871,1:255	chr16	NA	(14761492, 14743661)	(14762694, 14744428)	BFAR
ALE	2175@uc002fov.1uc002fow.1uc002fox.1uc010ciu.1@uc002fou.1	0.98	0.92	1	0.81	0.74	0.87	0.17	92.56	('2175@uc002fov.1uc002fow.1uc002fox.1uc010ciu.1@uc002fou.1.B.0', '2175@uc002fov.1uc002fow.1uc002fox.1uc010ciu.1@uc002fou.1.A.0')	(0,0):658,(1,0):115	0.0798611	(0,0):1664,(0,1):21,(1,0):167	0:167,1:21	chr16	NA	(89803959, 89864767)	(89805116, 89865487)	FANCA
ALE	8558@uc010cip.1@uc002fob.2	0.67	0.59	0.74	0.51	0.44	0.57	0.16	12.65	('8558@uc010cip.1@uc002fob.2.A.0', '8558@uc010cip.1@uc002fob.2.B.0')	(0,0):297,(0,1):40,(1,0):141	0:141,1:40	(0,0):394,(0,1):87,(1,0):157	0:157,1:87	chr16	NA	(89759682, 89760581)	(89760640, 89761221)	CDK10
ALE	5261@uc002dzl.1@uc002dzk.1	0.39	0.29	0.5	0.19	0.12	0.27	0.2	18.13	('5261@uc002dzl.1@uc002dzk.1.A.0', '5261@uc002dzl.1@uc002dzk.1.B.1_5261@uc002dzl.1@uc002dzk.1.B.0')	(0,0):532,(0,1):33,(1,0):36	0:36,1:33	(0,0):617,(0,1):47,(1,0):18	0:18,1:47	chr16	NA	(30762427, 30768125)	(30763234, 30768682)	PHKG2
ALE	3038@uc010cfh.1uc002ewl.1@uc002ewk.1	0.14	0.11	0.17	0.03	0.02	0.04	0.11	1000000000000	('3038@uc010cfh.1uc002ewl.1@uc002ewk.1.A.0', '3038@uc010cfh.1uc002ewl.1@uc002ewk.1.B.0')	(0,0):810,(0,1):77,(1,0):234	0:234,1:77	(0,0):747,(0,1):133,(1,0):83	0:83,1:133	chr16	NA	(69148246, 69152258)	(69151570, 69152619)	HAS3
ALE	8558@uc010cip.1@uc002fog.2uc002fod.1	0.42	0.37	0.49	0.27	0.23	0.31	0.15	6030.03	('8558@uc010cip.1@uc002fog.2uc002fod.1.A.0', '8558@uc010cip.1@uc002fog.2uc002fod.1.B.0')	(0,0):767,(0,1):107,(1,0):141	0:141,1:107	(0,0):1353,(0,1):237,(1,0):157	0:157,1:237	chr16	NA	(89759682, 89762137)	(89760640, 89762762)	CDK10
ALE	79674@uc003fbm.2uc003fbn.2@uc003fbj.1uc003fbk.1uc010hvu.1	0.59	0.48	0.69	0.16	0.11	0.21	0.43	1000000000000	('79674@uc003fbm.2uc003fbn.2@uc003fbj.1uc003fbk.1uc010hvu.1.A.0', '79674@uc003fbm.2uc003fbn.2@uc003fbj.1uc003fbk.1uc010hvu.1.B.0')	(0,0):30824,(0,1):25,(1,0):73	0:73,1:25	(0,0):13826,(0,1):93,(1,0):35	0:35,1:93	chr3	NA	(157177415, 156978698)	(157178144, 156979159)	VEPH1
ALE	8607@uc003ekh.1uc010hss.1@uc003eke.1uc003ekf.1	0.6	0.47	0.73	0.84	0.78	0.9	-0.24	33.89	('8607@uc003ekh.1uc010hss.1@uc003eke.1uc003ekf.1.A.0', '8607@uc003ekh.1uc010hss.1@uc003eke.1uc003ekf.1.B.0')	(0,0):20914,(0,1):20,(1,0):33	0:33,1:20	(0,0):15772,(0,1):15,(1,0):87	0:87,1:15	chr3	NA	(127799803, 127783626)	(127800252, 127784063)	RUVBL1
ALE	10181@uc003cyf.2@uc003cyg.1uc003cyh.1	0.29	0.26	0.32	0.17	0.15	0.19	0.12	1000000000000	('10181@uc003cyf.2@uc003cyg.1uc003cyh.1.A.0', '10181@uc003cyf.2@uc003cyg.1uc003cyh.1.B.0')	(0,0):4728,(0,1):273,(1,0):520	0:520,1:273	(0,0):5931,(0,1):430,(1,0):420	0:420,1:430	chr3	NA	(50137415, 50155764)	(50139614, 50156392)	RBM5
ALE	23218@uc003cqq.1@uc003cqp.2uc010hjm.1uc010hjn.1uc010hjo.1	0.53	0.42	0.64	0.91	0.83	0.96	-0.38	1000000000000	('23218@uc003cqq.1@uc003cqp.2uc010hjm.1uc010hjn.1uc010hjo.1.A.0', '23218@uc003cqq.1@uc003cqp.2uc010hjm.1uc010hjn.1uc010hjo.1.B.0')	(0,0):3728,(0,1):28,(1,0):45	0:45,1:28	(0,0):5663,(0,1):6,(1,0):94	0:94,1:6	chr3	NA	(47036522, 47050709)	(47037123, 47051193)	NBEAL2
ALE	3556@uc003fsk.1uc003fsl.1uc010hzf.1@uc003fsm.1uc010hzg.1uc003fso.1	0.9	0.81	0.97	0.67	0.57	0.77	0.23	15.14	('3556@uc003fsk.1uc003fsl.1uc010hzf.1@uc003fsm.1uc010hzg.1uc003fso.1.B.0', '3556@uc003fsk.1uc003fsl.1uc010hzf.1@uc003fsm.1uc010hzg.1uc003fso.1.A.0')	(0,0):211,(0,1):4,(1,0):170	0:170,1:4	(0,0):188,(0,1):17,(1,0):142	0:142,1:17	chr3	NA	(190366127, 190347139)	(190369301, 190348073)	IL1RAP
ALE	22906@uc003cla.1@uc003cky.1	0.42	0.39	0.44	0.26	0.24	0.28	0.16	1000000000000	('22906@uc003cla.1@uc003cky.1.A.0', '22906@uc003cla.1@uc003cky.1.B.0')	(0,0):2457,(0,1):1112,(1,0):798	0:798,1:1112	(0,0):1819,(0,1):1305,(1,0):449	0:449,1:1305	chr3	NA	(42251259, 42264434)	(42254109, 42267268)	TRAK1
ALE	10057@uc010hxo.1@uc003fmf.1uc010hxl.1uc003fmg.1	0.47	0.42	0.53	0.31	0.26	0.36	0.16	611692	('10057@uc010hxo.1@uc003fmf.1uc010hxl.1uc003fmg.1.A.0', '10057@uc010hxo.1@uc003fmf.1uc010hxl.1uc003fmg.1.B.0')	(0,0):1364,(0,1):106,(1,0):298	0:298,1:106	(0,0):1101,(0,1):123,(1,0):170	0:170,1:123	chr3	NA	(183701541, 183637724)	(183705705, 183639189)	ABCC5
ALE	9310@uc002oza.2uc002ozb.2@uc010eji.1	0.28	0.21	0.37	0.11	0.08	0.14	0.17	52037.7	('9310@uc002oza.2uc002ozb.2@uc010eji.1.A.0', '9310@uc002oza.2uc002ozb.2@uc010eji.1.B.0')	(0,0):484,(0,1):37,(1,0):91	0:91,1:37	(0,0):312,(0,1):81,(1,0):61	0:61,1:81	chr19	NA	(44790501, 44740263)	(44793349, 44740882)	ZNF235
ALE	4013@uc001pzr.1uc001pzs.1@uc001pzt.1uc001pzu.1	0.74	0.61	0.86	0.46	0.36	0.56	0.28	22.03	('4013@uc001pzr.1uc001pzs.1@uc001pzt.1uc001pzu.1.B.0', '4013@uc001pzr.1uc001pzs.1@uc001pzt.1uc001pzu.1.A.0')	(0,0):323,(0,1):9,(1,0):56	0:56,1:9	(0,0):312,(0,1):38,(1,0):67	0:67,1:38	chr11	NA	(124016573, 123994944)	(124017618, 123995543)	VWA5A
ALE	51111@uc001ono.1uc001onp.1@uc009yse.1uc001onm.1uc001onn.1uc009ysf.1	0.68	0.63	0.73	0.56	0.51	0.6	0.12	36.03	('51111@uc001ono.1uc001onp.1@uc009yse.1uc001onm.1uc001onn.1uc009ysf.1.B.0', '51111@uc001ono.1uc001onp.1@uc009yse.1uc001onm.1uc001onn.1uc009ysf.1.A.0')	(0,0):622,(0,1):93,(1,0):451	0:451,1:93	(0,0):597,(0,1):166,(1,0):485	0:485,1:166	chr11	NA	(67923507, 67933186)	(67926638, 67934645)	SUV420H1
ALE	54014@uc002yxm.1@uc002yxl.1	0.63	0.58	0.68	0.51	0.47	0.54	0.12	22.66	('54014@uc002yxm.1@uc002yxl.1.B.0_54014@uc002yxm.1@uc002yxl.1.B.1', '54014@uc002yxm.1@uc002yxl.1.A.0')	(0,0):1726,(0,1):88,(1,0):536	0:536,1:88	(0,0):2389,(0,1):224,(1,0):831	0:831,1:224	chr21	NA	(40562148, 40668365)	(40569341, 40670508)	BRWD1
ALE	3275@uc002zjw.2@uc002zjx.1uc002zjy.1uc010gqm.1	0.63	0.6	0.67	0.52	0.48	0.56	0.11	2069.5	('3275@uc002zjw.2@uc002zjx.1uc002zjy.1uc010gqm.1.A.0', '3275@uc002zjw.2@uc002zjx.1uc002zjy.1uc010gqm.1.B.0')	(0,0):1719,(0,1):177,(1,0):814	0:814,1:177	(0,0):1755,(0,1):230,(1,0):659	0:659,1:230	chr21	NA	(48078657, 48084207)	(48080055, 48084863)	PRMT2
ALE	7307@uc002zdc.1@uc010gpi.1	0.6	0.52	0.68	0.41	0.35	0.49	0.19	24.33	('7307@uc002zdc.1@uc010gpi.1.A.0', '7307@uc002zdc.1@uc010gpi.1.B.0')	(0,0):1146,(0,1):40,(1,0):155	0:155,1:40	(0,0):2005,(0,1):69,(1,0):124	0:124,1:69	chr21	NA	(44517750, 44513073)	(44521542, 44514673)	U2AF1
ALE	51747@uc002isq.2@uc002isr.1	0.48	0.43	0.52	0.37	0.33	0.4	0.11	283.84	('51747@uc002isq.2@uc002isr.1.A.0', '51747@uc002isq.2@uc002isr.1.B.1_51747@uc002isq.2@uc002isr.1.B.0')	(0,0):1411,(0,1):219,(1,0):264	0:264,1:219	(0,0):1484,(0,1):333,(1,0):259	0:259,1:333	chr17	NA	(48828108, 48827862)	(48828977, 48830072)	LUC7L3
ALE	2321@uc001usc.2@uc010aap.1uc010aaq.1uc001usa.2uc001usb.2	0.64	0.59	0.69	0.49	0.45	0.53	0.15	3153.95	('2321@uc001usc.2@uc010aap.1uc010aaq.1uc001usa.2uc001usb.2.B.0', '2321@uc001usc.2@uc010aap.1uc010aaq.1uc001usa.2uc001usb.2.A.0')	(0,0):3886,(0,1):94,(1,0):324	0:324,1:94	(0,0):5193,(0,1):219,(1,0):410	0:410,1:219	chr13	NA	(28876389, 28963568)	(28877505, 28964241)	FLT1	GenAge
ALE	2321@uc010aar.1@uc010aap.1uc010aaq.1uc001usa.2uc001usb.2	0.98	0.95	0.99	0.87	0.82	0.91	0.11	328285	('2321@uc010aar.1@uc010aap.1uc010aaq.1uc001usa.2uc001usb.2.B.0', '2321@uc010aar.1@uc010aap.1uc010aaq.1uc001usa.2uc001usb.2.A.0')	(0,0):1721,(0,1):2,(1,0):324	0:324,1:2	(0,0):1863,(0,1):24,(1,0):410	0:410,1:24	chr13	NA	(28876389, 28942234)	(28877505, 28942800)	FLT1	GenAge
ALE	2098@uc001vbp.1@uc001vbn.1uc010acq.1uc001vbo.1	0.58	0.33	0.86	0.14	0.08	0.22	0.44	72.63	('2098@uc001vbp.1@uc001vbn.1uc010acq.1uc001vbo.1.A.0', '2098@uc001vbp.1@uc001vbn.1uc010acq.1uc001vbo.1.B.0')	(0,0):380,(0,1):2,(1,0):87	0:87,1:2	(0,0):513,(0,1):15,(1,0):81	0:81,1:15	chr13	NA	(47349523, 47345391)	(47351758, 47345631)	ESD
ALE	3920@uc010nqp.1@uc004ess.2	0.78	0.77	0.79	0.9	0.89	0.91	-0.12	1000000000000	('3920@uc010nqp.1@uc004ess.2.A.0', '3920@uc010nqp.1@uc004ess.2.B.0')	(0,0):8071,(0,1):944,(1,0):3826	0:3826,1:944	(0,0):4403,(0,1):336,(1,0):3499	0:3499,1:336	chrX	NA	(119570349, 119560003)	(119573148, 119562481)	LAMP2
ALE	5303@uc004eam.1@uc004eao.1	0.12	0.06	0.21	0.4	0.27	0.56	-0.28	38.72	('5303@uc004eam.1@uc004eao.1.B.0', '5303@uc004eam.1@uc004eao.1.A.0')	(0,0):64,(0,1):19,(1,0):9	0:9,1:19	(0,0):414,(0,1):13,(1,0):34	0:34,1:13	chrX	NA	(71482557, 71417218)	(71484812, 71417941)	PIN4
ALE	3920@uc010nqp.1@uc004est.2	0.25	0.24	0.26	0.12	0.11	0.13	0.13	1000000000000	('3920@uc010nqp.1@uc004est.2.B.0', '3920@uc010nqp.1@uc004est.2.A.0')	(0,0):6499,(0,1):3826,(1,0):2516	0:2516,1:3826	(0,0):3804,(0,1):3499,(1,0):935	0:935,1:3499	chrX	NA	(119560003, 119570349)	(119565317, 119573148)	LAMP2
ALE	11107@uc010inf.1@uc003idn.1uc003ido.1	0.75	0.49	0.93	0.2	0.07	0.41	0.55	41.09	('11107@uc010inf.1@uc003idn.1uc003ido.1.A.0', '11107@uc010inf.1@uc003idn.1uc003ido.1.B.0')	(0,0):67,(0,1):2,(1,0):7	0:7,1:2	(0,0):134,(0,1):16,(1,0):3	0:3,1:16	chr4	NA	(121737218, 121615929)	(121737729, 121616430)	PRDM5
ALE	118@uc003gfu.1@uc003gft.2	0.33	0.27	0.39	0.16	0.13	0.2	0.17	3.46086e+07	('118@uc003gfu.1@uc003gft.2.A.0', '118@uc003gfu.1@uc003gft.2.B.0')	(0,0):2094,(0,1):69,(1,0):266	0:266,1:69	(0,0):1907,(0,1):97,(1,0):146	0:146,1:97	chr4	NA	(2899911, 2906491)	(2904664, 2907258)	ADD1
ALE	11107@uc010inf.1@uc010ine.1	0.31	0.09	0.56	0.82	0.64	0.94	-0.51	48.47	('11107@uc010inf.1@uc010ine.1.B.0_11107@uc010inf.1@uc010ine.1.B.1', '11107@uc010inf.1@uc010ine.1.A.0')	(0,0):66,(0,1):7,(1,0):3	0:3,1:7	(0,0):129,(0,1):3,(1,0):21	0:21,1:3	chr4	NA	(121615929, 121737218)	(121631568, 121737729)	PRDM5
ALE	84617@uc002kqv.1uc002kqw.1uc002kqx.1@uc002kqy.2	0.88	0.86	0.89	0.7	0.68	0.72	0.18	1000000000000	('84617@uc002kqv.1uc002kqw.1uc002kqx.1@uc002kqy.2.A.0', '84617@uc002kqv.1uc002kqw.1uc002kqx.1@uc002kqy.2.B.0')	(0,0):4703,(0,1):272,(1,0):5370	0:5370,1:272	(0,0):3117,(0,1):621,(1,0):4008	0:4008,1:621	chr18	NA	(12325066, 12329145)	(12326568, 12329822)	TUBB6
ALE	23177@uc002sdj.2@uc002sdl.2uc002sdk.2	0.45	0.42	0.49	0.57	0.55	0.59	-0.12	1000000000000	('23177@uc002sdj.2@uc002sdl.2uc002sdk.2.B.1_23177@uc002sdj.2@uc002sdl.2uc002sdk.2.B.0', '23177@uc002sdj.2@uc002sdl.2uc002sdk.2.A.0')	(0,0):1006,(0,1):348,(1,0):379	0:379,1:348	(0,0):1778,(0,1):606,(1,0):1070	0:1070,1:606	chr2	NA	(65309670, 65298588)	(65314142, 65301312)	CEP68
ALE	4065@uc002ubc.2@uc002uba.1uc002ubb.2uc010fos.1	0.43	0.39	0.48	0.67	0.65	0.7	-0.24	1000000000000	('4065@uc002ubc.2@uc002uba.1uc002ubb.2uc010fos.1.B.0', '4065@uc002ubc.2@uc002uba.1uc002ubb.2uc010fos.1.A.0')	(0,0):926,(0,1):179,(1,0):247	0:247,1:179	(0,0):2469,(0,1):375,(1,0):1393	0:1393,1:375	chr2	NA	(160625364, 160659868)	(160628564, 160661733)	NA
ALE	8837@uc002uwy.2@uc002uxb.2uc002uxc.2uc002uxd.2uc010fsx.1uc002uxg.1	0.44	0.39	0.49	0.31	0.27	0.36	0.13	1732.77	('8837@uc002uwy.2@uc002uxb.2uc002uxc.2uc002uxd.2uc010fsx.1uc002uxg.1.A.0', '8837@uc002uwy.2@uc002uxb.2uc002uxc.2uc002uxd.2uc010fsx.1uc002uxg.1.B.0')	(0,0):4939,(0,1):112,(1,0):1268	0:1268,1:112	(0,0):2893,(0,1):104,(1,0):668	0:668,1:104	chr2	NA	(202000921, 202028558)	(202004600, 202029003)	CFLAR
ALE	8828@uc002vau.1uc002vav.1@uc002vaw.1uc002vax.1uc002vay.1	0.44	0.43	0.46	0.66	0.63	0.68	-0.22	1000000000000	('8828@uc002vau.1uc002vav.1@uc002vaw.1uc002vax.1uc002vay.1.B.0', '8828@uc002vau.1uc002vav.1@uc002vaw.1uc002vax.1uc002vay.1.A.0')	(0,0):11933,(0,1):1215,(1,0):4375	0:4375,1:1215	(0,0):4851,(0,1):397,(1,0):3416	0:3416,1:397	chr2	NA	(206659478, 206640970)	(206662857, 206641880)	NRP2
ALE	6672@uc002vqq.1uc002vqr.1uc002vqv.1@uc002vqu.1uc010fxp.1	0.57	0.53	0.62	0.28	0.25	0.32	0.29	1000000000000	('6672@uc002vqq.1uc002vqr.1uc002vqv.1@uc002vqu.1uc010fxp.1.B.0', '6672@uc002vqq.1uc002vqr.1uc002vqv.1@uc002vqu.1uc010fxp.1.A.0')	(0,0):6326,(0,1):146,(1,0):1688	0:1688,1:146	(0,0):1676,(0,1):149,(1,0):504	0:504,1:149	chr2	NA	(231407551, 231334730)	(231410317, 231335232)	SP100
ALE	84168@uc002sfe.1@uc002sfg.1	0.59	0.55	0.64	0.89	0.76	0.98	-0.3	1974.25	('84168@uc002sfe.1@uc002sfg.1.B.0', '84168@uc002sfe.1@uc002sfg.1.A.0')	(0,0):960,(0,1):124,(1,0):822	0:822,1:124	(0,0):101,(0,1):2,(1,0):98	0:98,1:2	chr2	NA	(69472357, 69372458)	(69476302, 69373488)	ANTXR1
ALE	10190@uc002taa.1@uc002szz.1	0.96	0.94	0.98	0.86	0.83	0.9	0.1	8521412193	('10190@uc002taa.1@uc002szz.1.B.0', '10190@uc002taa.1@uc002szz.1.A.0')	(0,0):960,(0,1):13,(1,0):453	0:453,1:13	(0,0):850,(0,1):50,(1,0):396	0:396,1:50	chr2	NA	(99935487, 99938006)	(99936262, 99938672)	TXNDC9
ALE	6672@uc002vqq.1uc002vqr.1uc002vqv.1@uc002vqt.1	0.32	0.28	0.37	0.1	0.08	0.13	0.22	1000000000000	('6672@uc002vqq.1uc002vqr.1uc002vqv.1@uc002vqt.1.B.0', '6672@uc002vqq.1uc002vqr.1uc002vqv.1@uc002vqt.1.A.0')	(0,0):1817,(0,1):146,(1,0):284	0:284,1:146	(0,0):648,(0,1):149,(1,0):70	0:70,1:149	chr2	NA	(231379810, 231334730)	(231381242, 231335232)	SP100
ALE	4133@uc002vdc.1@uc001962.uc002vdi.1	0.57	0.54	0.59	0.7	0.68	0.72	-0.13	1000000000000	('4133@uc002vdc.1@uc001966.uc002vdi.1.B.0', '4133@uc002vdc.1@uc001965.uc002vdi.1.A.0')	(0,0):2205,(0,1):615,(1,0):859	0:859,1:615	(0,0):2887,(0,1):621,(1,0):1547	0:1547,1:621	chr2	NA	(210594906, 210557349)	(210598834, 210561074)	NA
ALE	9208@uc002vxd.1uc002vxe.1uc002vxf.1@uc002vxc.1	0.23	0.22	0.25	0.38	0.36	0.4	-0.15	1000000000000	('9208@uc002vxd.1uc002vxe.1uc002vxf.1@uc002vxc.1.A.0', '9208@uc002vxd.1uc002vxe.1uc002vxf.1@uc002vxc.1.B.0')	(0,0):3405,(0,1):848,(1,0):925	0:925,1:848	(0,0):3311,(0,1):738,(1,0):1603	0:1603,1:738	chr2	NA	(238671246, 238688065)	(238673906, 238688954)	LRRFIP1
ALE	8828@uc002vat.1uc010fud.1@uc002vau.1uc002vav.1	0.7	0.67	0.73	0.57	0.53	0.62	0.13	1261.23	('8828@uc002vat.1uc010fud.1@uc002vau.1uc002vav.1.B.0', '8828@uc002vat.1uc010fud.1@uc002vau.1uc002vav.1.A.0')	(0,0):8336,(0,1):211,(1,0):1215	0:1215,1:211	(0,0):3031,(0,1):121,(1,0):397	0:397,1:121	chr2	NA	(206640970, 206607927)	(206641880, 206608422)	NRP2
ALE	3551@uc010lxh.1@uc003xow.1uc003xox.1uc010lxj.1	0.24	0.2	0.28	0.13	0.1	0.16	0.11	959.27	('3551@uc010lxh.1@uc003xow.1uc003xox.1uc010lxj.1.A.0', '3551@uc010lxh.1@uc003xow.1uc003xox.1uc010lxj.1.B.0')	(0,0):1228,(0,1):354,(1,0):115	0:115,1:354	(0,0):1368,(0,1):415,(1,0):64	0:64,1:415	chr8	NA	(42176788, 42188432)	(42178362, 42189965)	IKBKB	GenAge
ALE	7919@uc003ryl.1uc003rym.1@uc003ryh.1	0.75	0.7	0.8	0.61	0.57	0.65	0.14	551.69	('7919@uc003ryl.1uc003rym.1@uc003ryh.1.A.0', '7919@uc003ryl.1uc003rym.1@uc003ryh.1.B.0_7919@uc003ryl.1uc003rym.1@uc003ryh.1.B.1')	(0,0):3796,(0,1):46,(1,0):1993	0:1993,1:46	(0,0):4659,(0,1):110,(1,0):2524	0:2524,1:110	chr6	NA	(31500190, 31497996)	(31503262, 31498726)	ATP6V1G2-DDX39B,DDX39B
ALE	2968@uc010kpj.1@uc003rwq.1uc003rwr.1	0.43	0.26	0.63	0.8	0.62	0.95	-0.37	12.68	('2968@uc010kpj.1@uc003rwq.1uc003rwr.1.B.0', '2968@uc010kpj.1@uc003rwq.1uc003rwr.1.A.0')	(0,0):428,(0,1):7,(1,0):27	0:27,1:7	(0,0):535,(0,1):2,(1,0):51	0:51,1:2	chr6	NA	(30881588, 30879461)	(30882814, 30879841)	GTF2H4
ALE	7919@uc003rgj.1uc003rgk.1@uc003rgf.1	0.75	0.69	0.81	0.61	0.56	0.66	0.14	159.53	('7919@uc003rgj.1uc003rgk.1@uc003rgf.1.A.0', '7919@uc003rgj.1uc003rgk.1@uc003rgf.1.B.0_7919@uc003rgj.1uc003rgk.1@uc003rgf.1.B.1')	(0,0):3796,(0,1):46,(1,0):1993	0:1993,1:46	(0,0):4659,(0,1):110,(1,0):2524	0:2524,1:110	chr6	NA	(31500190, 31497996)	(31503262, 31498726)	ATP6V1G2-DDX39B,DDX39B
ALE	7919@uc003ntw.1uc003ntx.1@uc003nts.1	0.75	0.69	0.8	0.61	0.57	0.66	0.14	290.58	('7919@uc003ntw.1uc003ntx.1@uc003nts.1.A.0', '7919@uc003ntw.1uc003ntx.1@uc003nts.1.B.0_7919@uc003ntw.1uc003ntx.1@uc003nts.1.B.1')	(0,0):3796,(0,1):46,(1,0):1993	0:1993,1:46	(0,0):4659,(0,1):110,(1,0):2524	0:2524,1:110	chr6	NA	(31500190, 31497996)	(31503262, 31498726)	ATP6V1G2-DDX39B,DDX39B
ALE	3115@uc003sgn.1@uc003rpb.1	0.17	0.03	0.41	0.65	0.39	0.86	-0.48	23.77	('3115@uc003sgn.1@uc003rpb.1.A.1_3115@uc003sgn.1@uc003rpb.1.A.0', '3115@uc003sgn.1@uc003rpb.1.B.1_3115@uc003sgn.1@uc003rpb.1.B.0')	(0,0):23090,(0,1):8,(1,0):1	0:1,1:8	(0,0):29080,(0,1):4,(1,0):8	0:8,1:4	chr6	NA	(33053996, 33248252)	(33054976, 33249232)	HLA-DPB1
ALE	5134@uc003qxy.1uc003qxz.1@uc003qxv.1uc003qxw.1	0.43	0.34	0.54	0.25	0.2	0.31	0.18	24.5	('5134@uc003qxy.1uc003qxz.1@uc003qxv.1uc003qxw.1.A.0', '5134@uc003qxy.1uc003qxz.1@uc003qxv.1uc003qxw.1.B.0')	(0,0):784,(0,1):27,(1,0):163	0:163,1:27	(0,0):1081,(0,1):61,(1,0):165	0:165,1:61	chr6	NA	(170890835, 170886450)	(170892276, 170886805)	PDCD2
ALE	4939@uc001tuh.1@uc001tui.1	0.09	0.08	0.1	0.21	0.15	0.28	-0.12	33.26	('4939@uc001tuh.1@uc001tui.1.A.0', '4939@uc001tuh.1@uc001tui.1.B.0')	(0,0):9762,(0,1):2432,(1,0):272	0:272,1:2432	(0,0):402,(0,1):104,(1,0):29	0:29,1:104	chr12	NA	(113424843, 113446892)	(113426610, 113448503)	OAS2
ALE	4939@uc001tuh.1@uc001tuj.1	0.1	0.09	0.11	0.24	0.17	0.33	-0.14	142.6	('4939@uc001tuh.1@uc001tuj.1.A.0', '4939@uc001tuh.1@uc001tuj.1.B.0')	(0,0):13771,(0,1):1829,(1,0):272	0:272,1:1829	(0,0):547,(0,1):68,(1,0):29	0:29,1:68	chr12	NA	(113424843, 113448179)	(113426610, 113449528)	OAS2
ALE	7112@uc001tfh.1@uc001tfj.1uc001tfk.1	0.46	0.4	0.53	0.26	0.24	0.28	0.2	1000000000000	('7112@uc001tfh.1@uc001tfj.1uc001tfk.1.A.0', '7112@uc001tfh.1@uc001tfj.1uc001tfk.1.B.0')	(0,0):460,(0,1):94,(1,0):103	0:103,1:94	(0,0):2443,(0,1):848,(1,0):381	0:381,1:848	chr12	NA	(98926601, 98941351)	(98928321, 98942735)	TMPO
ALE	6895@uc009znb.1@uc001sds.1	0.2	0.14	0.28	0.06	0.02	0.09	0.14	138.82	('6895@uc009znb.1@uc001sds.1.A.0', '6895@uc009znb.1@uc001sds.1.B.1_6895@uc009znb.1@uc001sds.1.B.0')	(0,0):450,(0,1):88,(1,0):24	0:24,1:88	(0,0):643,(0,1):146,(1,0):9	0:9,1:146	chr12	NA	(53897497, 53899433)	(53898179, 53900215)	TARBP2
ALE	9815@uc001tpw.1@uc001535.uc001tpv.1	0.9	0.87	0.93	0.74	0.69	0.78	0.16	1000000000000	('9815@uc001tpw.1@uc001539.uc001tpv.1.B.0', '9815@uc001tpw.1@uc001538.uc001tpv.1.A.0')	(0,0):2028,(0,1):26,(1,0):1367	0:1367,1:26	(0,0):1442,(0,1):70,(1,0):1074	0:1074,1:70	chr12	NA	(110367609, 110385867)	(110370995, 110386651)	NA
ALE	121457@uc001tfx.1@uc001tfv.1uc001tfw.1	0.36	0.34	0.39	0.25	0.23	0.27	0.11	1000000000000	('121457@uc001tfx.1@uc001tfv.1uc001tfw.1.A.0', '121457@uc001tfx.1@uc001tfv.1uc001tfw.1.B.0')	(0,0):1502,(0,1):529,(1,0):948	0:948,1:529	(0,0):919,(0,1):566,(1,0):597	0:597,1:566	chr12	NA	(99018030, 99007182)	(99020544, 99008118)	IKBIP
ALE	6895@uc009znb.1@uc00892.uc001sdu.1	0.23	0.15	0.33	0.06	0.03	0.09	0.17	1501.57	('6895@uc009znb.1@uc00895.uc001sdu.1.A.0', '6895@uc009znb.1@uc00896.uc001sdu.1.B.0')	(0,0):496,(0,1):42,(1,0):24	0:24,1:42	(0,0):708,(0,1):81,(1,0):9	0:9,1:81	chr12	NA	(53897497, 53899775)	(53898179, 53900215)	NA
ALE	5532@uc001juh.1uc001jui.1@uc001jue.1uc001juf.1uc001jug.1	0.61	0.56	0.66	0.75	0.71	0.79	-0.14	180.34	('5532@uc001juh.1uc001jui.1@uc001jue.1uc001juf.1uc001jug.1.B.0', '5532@uc001juh.1uc001jui.1@uc001jue.1uc001juf.1uc001jug.1.A.0')	(0,0):647,(0,1):123,(1,0):322	0:322,1:123	(0,0):597,(0,1):94,(1,0):470	0:470,1:94	chr10	NA	(75196612, 75203560)	(75198178, 75204580)	PPP3CB
ALE	56647@uc001lja.2@uc001ljd.2	0.63	0.36	0.87	0.16	0.06	0.29	0.47	358.89	('56647@uc001lja.2@uc001ljd.2.A.0', '56647@uc001lja.2@uc001ljd.2.B.0')	(0,0):2063,(0,1):3,(1,0):9	0:9,1:3	(0,0):1681,(0,1):18,(1,0):5	0:5,1:18	chr10	NA	(127522341, 127541694)	(127523209, 127542264)	BCCIP
ALE	145781@uc002aei.1uc3319.uc002aeu.2	0.75	0.69	0.8	0.53	0.49	0.58	0.22	1000000000000	('145781@uc002aei.1uc3323.uc002aeu.2.B.0', '145781@uc002aei.1uc3322.uc002aeu.2.A.0')	(0,0):1285,(0,1):42,(1,0):463	0:463,1:42	(0,0):1750,(0,1):179,(1,0):764	0:764,1:179	chr15	NA	(58006734, 57976600)	(58009753, 57977562)	NA
ALE	8650@uc001xoh.1@uc001xof.1	0.14	0.08	0.21	0.03	0.01	0.06	0.11	146.11	('8650@uc001xoh.1@uc001xof.1.A.0', '8650@uc001xoh.1@uc001xof.1.B.0')	(0,0):489,(0,1):26,(1,0):36	0:36,1:26	(0,0):449,(0,1):24,(1,0):5	0:5,1:24	chr14	NA	(73752933, 73750789)	(73754022, 73751082)	NUMB
ALE	6430@uc001xln.1@uc001xll.1uc001xlo.1uc001xlp.1uc001xlq.1	0.33	0.31	0.36	0.18	0.17	0.2	0.15	1000000000000	('6430@uc001xln.1@uc001xll.1uc001xlo.1uc001xlp.1uc001xlq.1.A.0', '6430@uc001xln.1@uc001xll.1uc001xlo.1uc001xlp.1uc001xlq.1.B.0')	(0,0):3275,(0,1):587,(1,0):743	0:743,1:587	(0,0):4226,(0,1):1008,(1,0):568	0:568,1:1008	chr14	NA	(70235515, 70237911)	(70237257, 70238722)	SRSF5
MXE	chr9:136857459:136857571:+@chr9:136861643:136861711:+@chr9:136861775:136861843:+@chr9:136866638:136866871:+	0.79	0.75	0.84	0.92	0.88	0.94	-0.13	18161.1	('chr9:136857459:136857571:+@chr9:136861643:136861711:+@chr9:136861775:136861843:+@chr9:136866638:136866871:+.A.up_chr9:136857459:136857571:+@chr9:136861643:136861711:+@chr9:136861775:136861843:+@chr9:136866638:136866871:+.A.mxe1_chr9:136857459:136857571:+@chr9:136861643:136861711:+@chr9:136861775:136861843:+@chr9:136866638:136866871:+.A.dn', 'chr9:136857459:136857571:+@chr9:136861643:136861711:+…	(0,0):1645,(0,1):69,(1,0):271,(1,1):282	0:502,1:120	(0,0):1205,(0,1):28,(1,0):317,(1,1):245	0:534,1:56	chr9	NA	(137717638, 137717638)	(137727050, 137727050)	COL5A1
MXE	chr5:175721211:175721577:-@chr5:175719420:175719527:-@chr5:175718568:175718665:-@chr5:175715180:175715358:-	0.54	0.45	0.63	0.79	0.72	0.86	-0.25	1412.64	('chr5:175721211:175721577:-@chr5:175719420:175719527:-@chr5:175718568:175718665:-@chr5:175715180:175715358:-.A.dn_chr5:175721211:175721577:-@chr5:175719420:175719527:-@chr5:175718568:175718665:-@chr5:175715180:175715358:-.A.mxe1_chr5:175721211:175721577:-@chr5:175719420:175719527:-@chr5:175718568:175718665:-@chr5:175715180:175715358:-.A.up', 'chr5:175721211:175721577:-@chr5:175719420:175719527:-…	(0,0):586,(0,1):21,(1,0):82,(1,1):148	0:141,1:110	(0,0):636,(0,1):19,(1,0):159,(1,1):111	0:237,1:52	chr5	NA	(175782574, 175782574)	(175788971, 175788971)	KIAA1191
MXE	chr1:204011125:204011237:-@chr1:204010584:204010842:-@chr1:204007223:204007404:-@chr1:204006484:204006605:-	0.72	0.63	0.81	0.48	0.38	0.58	0.24	80.19	('chr1:204011125:204011237:-@chr1:204010584:204010842:-@chr1:204007223:204007404:-@chr1:204006484:204006605:-.A.dn_chr1:204011125:204011237:-@chr1:204010584:204010842:-@chr1:204007223:204007404:-@chr1:204006484:204006605:-.A.mxe1_chr1:204011125:204011237:-@chr1:204010584:204010842:-@chr1:204007223:204007404:-@chr1:204006484:204006605:-.A.up', 'chr1:204011125:204011237:-@chr1:204010584:204010842:-…	(0,0):681,(0,1):23,(1,0):85	0:85,1:23	(0,0):502,(0,1):37,(1,0):47,(1,1):1	0:47,1:38	chr1	NA	(205739861, 205739861)	(205744614, 205744614)	RAB7L1
MXE	chr1:149256912:149257004:+@chr1:149257567:149257769:+@chr1:149264615:149264773:+@chr1:149266333:149266427:+	0.79	0.44	0.98	0.24	0.06	0.49	0.55	14.27	('chr1:149256912:149257004:+@chr1:149257567:149257769:+@chr1:149264615:149264773:+@chr1:149266333:149266427:+.A.up_chr1:149256912:149257004:+@chr1:149257567:149257769:+@chr1:149264615:149264773:+@chr1:149266333:149266427:+.A.mxe1_chr1:149256912:149257004:+@chr1:149257567:149257769:+@chr1:149264615:149264773:+@chr1:149266333:149266427:+.A.dn', 'chr1:149256912:149257004:+@chr1:149257567:149257769:+…	(0,0):57,(1,0):4	00:04:00	(0,0):112,(0,1):9,(1,0):3	0:3,1:9	chr1	NA	(150990288, 150990288)	(150999803, 150999803)	PRUNE
MXE	chr19:54860700:54860944:-@chr19:54859743:54859915:-@chr19:54859656:54859742:-@chr19:54858257:54858583:-	0.6	0.53	0.67	0.75	0.69	0.81	-0.15	11.48	('chr19:54860700:54860944:-@chr19:54859743:54859915:-@chr19:54859656:54859742:-@chr19:54858257:54858583:-.A.dn_chr19:54860700:54860944:-@chr19:54859743:54859915:-@chr19:54859656:54859742:-@chr19:54858257:54858583:-.A.mxe1_chr19:54860700:54860944:-@chr19:54859743:54859915:-@chr19:54859656:54859742:-@chr19:54858257:54858583:-.A.up', 'chr19:54860700:54860944:-@chr19:54859743:54859915:-@chr19:5485965…	(0,0):567,(0,1):58,(1,0):125,(1,1):17	0:127,1:73	(0,0):496,(0,1):36,(1,0):160,(1,1):24	0:173,1:47	chr19	NA	(50166445, 50166445)	(50169132, 50169132)	IRF3
MXE	chr2:63921579:63921870:+@chr2:63922697:63922842:+@chr2:63935522:63935574:+@chr2:63936944:63937071:+	0.15	0.07	0.23	0.02	0	0.05	0.13	10.36	('chr2:63921579:63921870:+@chr2:63922697:63922842:+@chr2:63935522:63935574:+@chr2:63936944:63937071:+.A.up_chr2:63921579:63921870:+@chr2:63922697:63922842:+@chr2:63935522:63935574:+@chr2:63936944:63937071:+.A.mxe1_chr2:63921579:63921870:+@chr2:63922697:63922842:+@chr2:63935522:63935574:+@chr2:63936944:63937071:+.A.dn', 'chr2:63921579:63921870:+@chr2:63922697:63922842:+@chr2:63935522:63935574:+@ch…	(0,0):266,(0,1):40,(1,0):10,(1,1):11	0:12,1:49	(0,0):224,(0,1):53,(1,0):1,(1,1):22	0:1,1:75	chr2	NA	(64068075, 64068075)	(64083567, 64083567)	UGP2
MXE	chr2:86643938:86644130:-@chr2:86609852:86610031:-@chr2:86600858:86600994:-@chr2:86590992:86591113:-	0.69	0.64	0.73	0.81	0.77	0.85	-0.12	249.75	('chr2:86643938:86644130:-@chr2:86609852:86610031:-@chr2:86600858:86600994:-@chr2:86590992:86591113:-.A.dn_chr2:86643938:86644130:-@chr2:86609852:86610031:-@chr2:86600858:86600994:-@chr2:86590992:86591113:-.A.mxe1_chr2:86643938:86644130:-@chr2:86609852:86610031:-@chr2:86600858:86600994:-@chr2:86590992:86591113:-.A.up', 'chr2:86643938:86644130:-@chr2:86609852:86610031:-@chr2:86600858:86600994:-@ch…	(0,0):739,(0,1):53,(1,0):306,(1,1):76	0:311,1:124	(0,0):663,(0,1):40,(1,0):344,(1,1):35	0:348,1:71	chr2	NA	(86737481, 86737481)	(86790619, 86790619)	CHMP3
MXE	chr2:242096531:242096753:-@chr2:242096094:242096223:-@chr2:242092126:242092184:-@chr2:242089445:242089796:-	0.68	0.62	0.73	0.89	0.84	0.93	-0.21	1000000000000	('chr2:242096531:242096753:-@chr2:242096094:242096223:-@chr2:242092126:242092184:-@chr2:242089445:242089796:-.A.dn_chr2:242096531:242096753:-@chr2:242096094:242096223:-@chr2:242092126:242092184:-@chr2:242089445:242089796:-.A.mxe1_chr2:242096531:242096753:-@chr2:242096094:242096223:-@chr2:242092126:242092184:-@chr2:242089445:242089796:-.A.up', 'chr2:242096531:242096753:-@chr2:242096094:242096223:-…	(0,0):910,(0,1):43,(1,0):206,(1,1):65	0:223,1:91	(0,0):468,(0,1):14,(1,0):185,(1,1):17	0:197,1:19	chr2	NA	(242440772, 242440772)	(242448080, 242448080)	STK25
MXE	chr2:188127172:188127464:-@chr2:188102336:188102457:-@chr2:188093514:188093590:-@chr2:188086588:188086618:-	0.79	0.73	0.84	0.9	0.87	0.93	-0.11	28.59	('chr2:188127172:188127464:-@chr2:188102336:188102457:-@chr2:188093514:188093590:-@chr2:188086588:188086618:-.A.dn_chr2:188127172:188127464:-@chr2:188102336:188102457:-@chr2:188093514:188093590:-@chr2:188086588:188086618:-.A.mxe1_chr2:188127172:188127464:-@chr2:188102336:188102457:-@chr2:188093514:188093590:-@chr2:188086588:188086618:-.A.up', 'chr2:188127172:188127464:-@chr2:188102336:188102457:-…	(0,0):771,(0,1):42,(1,0):205,(1,1):89	0:266,1:70	(0,0):1411,(0,1):37,(1,0):496,(1,1):266	0:729,1:70	chr2	NA	(188378343, 188378343)	(188419219, 188419219)	TFPI
MXE	chr12:67290900:67291090:+@chr12:67304718:67304920:+@chr12:67321081:67321200:+@chr12:67328746:67329298:+	0.19	0.1	0.29	0.45	0.31	0.6	-0.26	41.45	('chr12:67290900:67291090:+@chr12:67304718:67304920:+@chr12:67321081:67321200:+@chr12:67328746:67329298:+.A.up_chr12:67290900:67291090:+@chr12:67304718:67304920:+@chr12:67321081:67321200:+@chr12:67328746:67329298:+.A.mxe1_chr12:67290900:67291090:+@chr12:67304718:67304920:+@chr12:67321081:67321200:+@chr12:67328746:67329298:+.A.dn', 'chr12:67290900:67291090:+@chr12:67304718:67304920:+@chr12:6732108…	(0,0):276,(0,1):39,(1,0):12,(1,1):15	0:12,1:54	(0,0):193,(0,1):18,(1,0):17,(1,1):2	0:17,1:20	chr12	NA	(69004633, 69004633)	(69043031, 69043031)	RAP1B
MXE	chr14:22467546:22467664:-@chr14:22467175:22467290:-@chr14:22466575:22466663:-@chr14:22465751:22465863:-	0.21	0.13	0.32	0.45	0.34	0.56	-0.24	25.36	('chr14:22467546:22467664:-@chr14:22467175:22467290:-@chr14:22466575:22466663:-@chr14:22465751:22465863:-.A.dn_chr14:22467546:22467664:-@chr14:22467175:22467290:-@chr14:22466575:22466663:-@chr14:22465751:22465863:-.A.mxe1_chr14:22467546:22467664:-@chr14:22467175:22467290:-@chr14:22466575:22466663:-@chr14:22465751:22465863:-.A.up', 'chr14:22467546:22467664:-@chr14:22467175:22467290:-@chr14:2246657…	(0,0):168,(0,1):32,(1,0):12,(1,1):12	0:12,1:44	(0,0):286,(0,1):31,(1,0):37,(1,1):13	0:40,1:41	chr14	NA	(23395911, 23395911)	(23397824, 23397824)	PRMT5
RI	chr9:34627264:34627417:-@chr9:34626994:34627109:-	0.67	0.33	0.95	0.12	0.05	0.24	0.55	156.18	('chr9:34627264:34627417:-@chr9:34626994:34627109:-.A.withRI', 'chr9:34627264:34627417:-@chr9:34626994:34627109:-.B.dn_chr9:34627264:34627417:-@chr9:34626994:34627109:-.B.up')	(0,0):73,(1,0):6,(1,1):3	00:09:00	(0,0):110,(0,1):5,(1,0):5,(1,1):12	0:5,1:17	chr9	NA	(34636994, 34636994)	(34637417, 34637417)	SIGMAR1
RI	chr9:71190531:71190683:+@chr9:71192894:71193186:+	0.74	0.6	0.87	0.46	0.35	0.59	0.28	17.66	('chr9:71190531:71190683:+@chr9:71192894:71193186:+.A.withRI', 'chr9:71190531:71190683:+@chr9:71192894:71193186:+.B.up_chr9:71190531:71190683:+@chr9:71192894:71193186:+.B.dn')	(0,0):279,(0,1):6,(1,0):233,(1,1):6	0:237,1:8	(0,0):142,(0,1):15,(1,0):160,(1,1):7	0:162,1:20	chr9	NA	(72000711, 72000711)	(72003366, 72003366)	FAM189A2
RI	chr7:72789828:72790001:-@chr7:72789487:72789657:-	0.42	0.2	0.65	0.08	0.02	0.16	0.34	18.75	('chr7:72789828:72790001:-@chr7:72789487:72789657:-.A.withRI', 'chr7:72789828:72790001:-@chr7:72789487:72789657:-.B.dn_chr7:72789828:72790001:-@chr7:72789487:72789657:-.B.up')	(0,0):15,(0,1):4,(1,0):9,(1,1):2	0:9,1:6	(0,0):29,(0,1):17,(1,0):3,(1,1):4	0:3,1:21	chr7	NA	(73151551, 73151551)	(73152065, 73152065)	ABHD11
RI	chr20:33682237:33682370:-@chr20:33681775:33681826:-	0.76	0.47	0.97	0.25	0.11	0.48	0.51	19.54	('chr20:33682237:33682370:-@chr20:33681775:33681826:-.A.withRI', 'chr20:33682237:33682370:-@chr20:33681775:33681826:-.B.dn_chr20:33682237:33682370:-@chr20:33681775:33681826:-.B.up')	(0,0):74,(1,0):32	00:32:00	(0,0):109,(0,1):4,(1,0):17,(1,1):1	0:17,1:5	chr20	NA	(34218361, 34218361)	(34218956, 34218956)	CPNE1
RI	chr1:20847585:20847716:+@chr1:20848106:20848311:+	0.61	0.5	0.71	0.34	0.26	0.43	0.27	404.73	('chr1:20847585:20847716:+@chr1:20848106:20848311:+.A.withRI', 'chr1:20847585:20847716:+@chr1:20848106:20848311:+.B.up_chr1:20847585:20847716:+@chr1:20848106:20848311:+.B.dn')	(0,0):215,(0,1):21,(1,0):135,(1,1):1	0:135,1:22	(0,0):228,(0,1):38,(1,0):77,(1,1):4	0:77,1:42	chr1	NA	(20974998, 20974998)	(20975724, 20975724)	PINK1
RI	chr1:25444228:25444379:-@chr1:25442628:25443302:-	0.5	0.42	0.59	0.33	0.27	0.4	0.17	19.14	('chr1:25444228:25444379:-@chr1:25442628:25443302:-.A.withRI', 'chr1:25444228:25444379:-@chr1:25442628:25443302:-.B.dn_chr1:25444228:25444379:-@chr1:25442628:25443302:-.B.up')	(0,0):552,(0,1):5,(1,0):249,(1,1):320	0:421,1:153	(0,0):313,(0,1):6,(1,0):154,(1,1):299	0:264,1:195	chr1	NA	(25570041, 25570041)	(25571792, 25571792)	C1orf63
RI	chr1:20847585:20847712:+@chr1:20848075:20848311:+	0.55	0.46	0.65	0.28	0.21	0.35	0.27	2.85176e+06	('chr1:20847585:20847712:+@chr1:20848075:20848311:+.A.withRI', 'chr1:20847585:20847712:+@chr1:20848075:20848311:+.B.up_chr1:20847585:20847712:+@chr1:20848075:20848311:+.B.dn')	(0,0):206,(0,1):30,(1,0):129,(1,1):7	0:135,1:31	(0,0):210,(0,1):56,(1,0):73,(1,1):8	0:75,1:62	chr1	NA	(20974998, 20974998)	(20975724, 20975724)	PINK1
RI	chr1:154152284:154152379:-@chr1:154149460:154150735:-	0.35	0.29	0.41	0.21	0.17	0.26	0.14	28.14	('chr1:154152284:154152379:-@chr1:154149460:154150735:-.A.withRI', 'chr1:154152284:154152379:-@chr1:154149460:154150735:-.B.dn_chr1:154152284:154152379:-@chr1:154149460:154150735:-.B.up')	(0,0):533,(0,1):9,(1,0):189,(1,1):395	0:304,1:289	(0,0):375,(0,1):13,(1,0):104,(1,1):350	0:193,1:274	chr1	NA	(155882836, 155882836)	(155885755, 155885755)	KIAA0907
RI	chr1:154152288:154152379:-@chr1:154149460:154150735:-	0.31	0.26	0.36	0.19	0.15	0.23	0.12	357.74	('chr1:154152288:154152379:-@chr1:154149460:154150735:-.A.withRI', 'chr1:154152288:154152379:-@chr1:154149460:154150735:-.B.dn_chr1:154152288:154152379:-@chr1:154149460:154150735:-.B.up')	(0,0):513,(0,1):29,(1,0):189,(1,1):395	0:311,1:302	(0,0):353,(0,1):35,(1,0):104,(1,1):350	0:176,1:313	chr1	NA	(155882836, 155882836)	(155885755, 155885755)	KIAA0907
RI	chr16:65765566:65765744:+@chr16:65766025:65766348:+	0.36	0.24	0.51	0.69	0.47	0.87	-0.33	13.72	('chr16:65765566:65765744:+@chr16:65766025:65766348:+.A.withRI', 'chr16:65765566:65765744:+@chr16:65766025:65766348:+.B.up_chr16:65765566:65765744:+@chr16:65766025:65766348:+.B.dn')	(0,0):78,(0,1):18,(1,0):21,(1,1):8	0:23,1:24	(0,0):70,(0,1):4,(1,0):31,(1,1):18	0:44,1:9	chr16	NA	(67208065, 67208065)	(67208847, 67208847)	NOL3
RI	chr16:66421794:66421952:-@chr16:66421169:66421492:-	0.47	0.41	0.53	0.63	0.55	0.71	-0.16	13.35	('chr16:66421794:66421952:-@chr16:66421169:66421492:-.A.withRI', 'chr16:66421794:66421952:-@chr16:66421169:66421492:-.B.dn_chr16:66421794:66421952:-@chr16:66421169:66421492:-.B.up')	(0,0):252,(0,1):92,(1,0):189,(1,1):41	0:214,1:108	(0,0):156,(0,1):43,(1,0):166,(1,1):21	0:178,1:52	chr16	NA	(67863668, 67863668)	(67864451, 67864451)	CENPT
RI	chr16:88287183:88287376:+@chr16:88288082:88288141:+	0.91	0.77	0.99	0.55	0.41	0.7	0.36	538.12	('chr16:88287183:88287376:+@chr16:88288082:88288141:+.A.withRI', 'chr16:88287183:88287376:+@chr16:88288082:88288141:+.B.up_chr16:88287183:88287376:+@chr16:88288082:88288141:+.B.dn')	(0,0):161,(1,0):140,(1,1):1	0.0979167	(0,0):158,(0,1):10,(1,0):155,(1,1):2	0:157,1:10	chr16	NA	(89759682, 89759682)	(89760640, 89760640)	CDK10
RI	chr3:15054511:15054648:+@chr3:15055633:15055738:+	0.73	0.38	0.96	0.25	0.12	0.47	0.48	10.35	('chr3:15054511:15054648:+@chr3:15055633:15055738:+.A.withRI', 'chr3:15054511:15054648:+@chr3:15055633:15055738:+.B.up_chr3:15054511:15054648:+@chr3:15055633:15055738:+.B.dn')	(0,0):24,(1,0):28	00:28:00	(0,0):33,(0,1):4,(1,0):19	0:19,1:4	chr3	NA	(15079507, 15079507)	(15080734, 15080734)	NR2C2
RI	chr3:140551711:140551859:+@chr3:140552509:140552592:+	0.45	0.19	0.76	0.07	0.04	0.14	0.38	10.38	('chr3:140551711:140551859:+@chr3:140552509:140552592:+.A.withRI', 'chr3:140551711:140551859:+@chr3:140552509:140552592:+.B.up_chr3:140551711:140551859:+@chr3:140552509:140552592:+.B.dn')	(0,0):28,(0,1):2,(1,0):14	0:14,1:2	(0,0):30,(0,1):11,(1,0):13,(1,1):4	0:13,1:15	chr3	NA	(139069021, 139069021)	(139069902, 139069902)	MRPS22
RI	chr19:49368853:49368945:+@chr19:49371491:49373680:+	0.47	0.36	0.6	0.23	0.16	0.31	0.24	76.34	('chr19:49368853:49368945:+@chr19:49371491:49373680:+.A.withRI', 'chr19:49368853:49368945:+@chr19:49371491:49373680:+.B.up_chr19:49368853:49368945:+@chr19:49371491:49373680:+.B.dn')	(0,0):172,(0,1):8,(1,0):74,(1,1):102	0:117,1:67	(0,0):184,(0,1):12,(1,0):41,(1,1):122	0:66,1:109	chr19	NA	(44677013, 44677013)	(44681840, 44681840)	ZNF226
RI	chr19:3524690:3524798:+@chr19:3525339:3525584:+	0.58	0.42	0.74	0.28	0.19	0.38	0.3	30.27	('chr19:3524690:3524798:+@chr19:3525339:3525584:+.A.withRI', 'chr19:3524690:3524798:+@chr19:3525339:3525584:+.B.up_chr19:3524690:3524798:+@chr19:3525339:3525584:+.B.dn')	(0,0):123,(0,1):8,(1,0):63,(1,1):6	0:67,1:10	(0,0):134,(0,1):24,(1,0):54,(1,1):13	0:56,1:35	chr19	NA	(3573690, 3573690)	(3574584, 3574584)	HMG20B
RI	chr19:1562703:1562848:-@chr19:1562248:1562368:-	0.59	0.51	0.66	0.78	0.7	0.86	-0.19	47.64	('chr19:1562703:1562848:-@chr19:1562248:1562368:-.A.withRI', 'chr19:1562703:1562848:-@chr19:1562248:1562368:-.B.dn_chr19:1562703:1562848:-@chr19:1562248:1562368:-.B.up')	(0,0):435,(0,1):44,(1,0):332,(1,1):2	0:334,1:44	(0,0):521,(0,1):21,(1,0):442,(1,1):5	0:447,1:21	chr19	NA	(1611248, 1611248)	(1611848, 1611848)	TCF3	GenAge
RI	chr19:17235811:17235959:-@chr19:17234361:17234799:-	0.59	0.41	0.78	0.3	0.22	0.4	0.29	10.87	('chr19:17235811:17235959:-@chr19:17234361:17234799:-.A.withRI', 'chr19:17235811:17235959:-@chr19:17234361:17234799:-.B.dn_chr19:17235811:17235959:-@chr19:17234361:17234799:-.B.up')	(0,0):44,(0,1):6,(1,0):43,(1,1):8	0:48,1:9	(0,0):65,(0,1):24,(1,0):65,(1,1):36	0:70,1:55	chr19	NA	(17373361, 17373361)	(17374959, 17374959)	USHBP1
RI	chr19:4126677:4126934:-@chr19:4126025:4126148:-	0.17	0.03	0.37	0.68	0.44	0.9	-0.51	84.25	('chr19:4126677:4126934:-@chr19:4126025:4126148:-.A.withRI', 'chr19:4126677:4126934:-@chr19:4126025:4126148:-.B.dn_chr19:4126677:4126934:-@chr19:4126025:4126148:-.B.up')	(0,0):43,(0,1):5,(1,0):3	0:3,1:5	(0,0):41,(0,1):2,(1,0):20	0:20,1:2	chr19	NA	(4175025, 4175025)	(4175934, 4175934)	SIRT6	GenAge
RI	chr19:3524690:3524798:+@chr19:3525368:3525584:+	0.53	0.37	0.7	0.25	0.17	0.34	0.28	17.66	('chr19:3524690:3524798:+@chr19:3525368:3525584:+.A.withRI', 'chr19:3524690:3524798:+@chr19:3525368:3525584:+.B.up_chr19:3524690:3524798:+@chr19:3525368:3525584:+.B.dn')	(0,0):122,(0,1):9,(1,0):64,(1,1):5	0:68,1:10	(0,0):134,(0,1):24,(1,0):56,(1,1):11	0:62,1:29	chr19	NA	(3573690, 3573690)	(3574584, 3574584)	HMG20B
RI	chr11:72085676:72085888:-@chr11:72085242:72085347:-	0.17	0.08	0.29	0.02	0.01	0.05	0.15	116.96	('chr11:72085676:72085888:-@chr11:72085242:72085347:-.A.withRI', 'chr11:72085676:72085888:-@chr11:72085242:72085347:-.B.dn_chr11:72085676:72085888:-@chr11:72085242:72085347:-.B.up')	(0,0):49,(0,1):13,(1,0):9,(1,1):2	0:9,1:15	(0,0):78,(0,1):36,(1,0):2	0:2,1:36	chr11	NA	(72407594, 72407594)	(72408240, 72408240)	ARAP1
RI	chr11:67566989:67567074:+@chr11:67567414:67567540:+	0.53	0.39	0.7	0.9	0.74	0.99	-0.37	568.46	('chr11:67566989:67567074:+@chr11:67567414:67567540:+.A.withRI', 'chr11:67566989:67567074:+@chr11:67567414:67567540:+.B.up_chr11:67566989:67567074:+@chr11:67567414:67567540:+.B.dn')	(0,0):92,(0,1):8,(1,0):78	0:78,1:8	(0,0):48,(1,0):63	0.04375	chr11	NA	(67810413, 67810413)	(67810964, 67810964)	TCIRG1
RI	chr11:789815:790244:-@chr11:789185:789565:-	0.28	0.19	0.38	0.08	0.03	0.14	0.2	22.33	('chr11:789815:790244:-@chr11:789185:789565:-.A.withRI', 'chr11:789815:790244:-@chr11:789185:789565:-.B.dn_chr11:789815:790244:-@chr11:789185:789565:-.B.up')	(0,0):79,(0,1):42,(1,0):24,(1,1):21	0:27,1:60	(0,0):54,(0,1):45,(1,0):5,(1,1):19	0:6,1:63	chr11	NA	(799185, 799185)	(800244, 800244)	PIDD
RI	chr21:43347041:43347162:-@chr21:43346370:43346826:-	0.57	0.48	0.66	0.74	0.67	0.8	-0.17	10.6	('chr21:43347041:43347162:-@chr21:43346370:43346826:-.A.withRI', 'chr21:43347041:43347162:-@chr21:43346370:43346826:-.B.dn_chr21:43347041:43347162:-@chr21:43346370:43346826:-.B.up')	(0,0):90,(0,1):31,(1,0):96,(1,1):58	0:128,1:57	(0,0):153,(0,1):38,(1,0):230,(1,1):93	0:292,1:69	chr21	NA	(44473301, 44473301)	(44474093, 44474093)	CBS
RI	chr21:44576154:44576325:-@chr21:44574774:44575227:-	0.91	0.83	0.97	0.63	0.47	0.8	0.28	10.95	('chr21:44576154:44576325:-@chr21:44574774:44575227:-.A.withRI', 'chr21:44576154:44576325:-@chr21:44574774:44575227:-.B.dn_chr21:44576154:44576325:-@chr21:44574774:44575227:-.B.up')	(0,0):169,(0,1):3,(1,0):162,(1,1):20	0:181,1:4	(0,0):79,(0,1):7,(1,0):58,(1,1):14	0:68,1:11	chr21	NA	(45750346, 45750346)	(45751897, 45751897)	C21orf2
RI	chr17:7065995:7066345:+@chr17:7066710:7067280:+	0.49	0.46	0.52	0.37	0.33	0.41	0.12	837.26	('chr17:7065995:7066345:+@chr17:7066710:7067280:+.A.withRI', 'chr17:7065995:7066345:+@chr17:7066710:7067280:+.B.up_chr17:7065995:7066345:+@chr17:7066710:7067280:+.B.dn')	(0,0):2641,(0,1):369,(1,0):735,(1,1):855	0:1149,1:810	(0,0):1294,(0,1):224,(1,0):276,(1,1):422	0:460,1:462	chr17	NA	(7125271, 7125271)	(7126556, 7126556)	ACADVL
RI	chr17:77601567:77601720:-@chr17:77600842:77601007:-	0.39	0.3	0.47	0.21	0.16	0.27	0.18	182.33	('chr17:77601567:77601720:-@chr17:77600842:77601007:-.A.withRI', 'chr17:77601567:77601720:-@chr17:77600842:77601007:-.B.dn_chr17:77601567:77601720:-@chr17:77600842:77601007:-.B.up')	(0,0):200,(0,1):38,(1,0):139,(1,1):2	0:141,1:38	(0,0):234,(0,1):60,(1,0):93,(1,1):1	0:93,1:61	chr17	NA	(80007553, 80007553)	(80008431, 80008431)	RFNG
RI	chr17:59928590:59928649:-@chr17:59927129:59927353:-	0.78	0.73	0.82	0.58	0.53	0.64	0.2	2.22525e+08	('chr17:59928590:59928649:-@chr17:59927129:59927353:-.A.withRI', 'chr17:59928590:59928649:-@chr17:59927129:59927353:-.B.dn_chr17:59928590:59928649:-@chr17:59927129:59927353:-.B.up')	(0,0):3111,(0,1):51,(1,0):2913,(1,1):21	0:2929,1:56	(0,0):2230,(0,1):84,(1,0):2033,(1,1):26	0:2047,1:96	chr17	NA	(62496667, 62496667)	(62498187, 62498187)	DDX5
RI	chr17:7066710:7066908:+@chr17:7067176:7067280:+	0.53	0.49	0.57	0.4	0.35	0.45	0.13	131.95	('chr17:7066710:7066908:+@chr17:7067176:7067280:+.A.withRI', 'chr17:7066710:7066908:+@chr17:7067176:7067280:+.B.up_chr17:7066710:7066908:+@chr17:7067176:7067280:+.B.dn')	(0,0):735,(0,1):177,(1,0):723,(1,1):10	0:731,1:179	(0,0):333,(0,1):130,(1,0):321,(1,1):9	0:321,1:139	chr17	NA	(7125986, 7125986)	(7126556, 7126556)	ACADVL
RI	chr17:4734299:4734385:+@chr17:4734594:4734812:+	0.84	0.65	0.98	0.38	0.2	0.58	0.46	77.25	('chr17:4734299:4734385:+@chr17:4734594:4734812:+.A.withRI', 'chr17:4734299:4734385:+@chr17:4734594:4734812:+.B.up_chr17:4734299:4734385:+@chr17:4734594:4734812:+.B.dn')	(0,0):66,(0,1):1,(1,0):35,(1,1):6	0:39,1:3	(0,0):84,(0,1):4,(1,0):15,(1,1):8	0:16,1:11	chr17	NA	(4793517, 4793517)	(4794030, 4794030)	MINK1	REACTOME_CELLULAR_SENESCENCE
RI	chrX:153233143:153233258:-@chrX:153232471:153232603:-	0.37	0.32	0.43	0.22	0.18	0.26	0.15	35158.1	('chrX:153233143:153233258:-@chrX:153232471:153232603:-.A.withRI', 'chrX:153233143:153233258:-@chrX:153232471:153232603:-.B.dn_chrX:153233143:153233258:-@chrX:153232471:153232603:-.B.up')	(0,0):978,(0,1):80,(1,0):458,(1,1):5	0:458,1:85	(0,0):823,(0,1):90,(1,0):257,(1,1):8	0:258,1:97	chrX	NA	(153579277, 153579277)	(153580064, 153580064)	FLNA
RI	chrX:153232471:153233258:-@chrX:153231593:153231769:-	0.31	0.29	0.33	0.15	0.13	0.17	0.16	1000000000000	('chrX:153232471:153233258:-@chrX:153231593:153231769:-.A.withRI', 'chrX:153232471:153233258:-@chrX:153231593:153231769:-.B.dn_chrX:153232471:153233258:-@chrX:153231593:153231769:-.B.up')	(0,0):4004,(0,1):569,(1,0):634,(1,1):501	0:790,1:914	(0,0):3310,(0,1):570,(1,0):236,(1,1):281	0:275,1:812	chrX	NA	(153578399, 153578399)	(153580064, 153580064)	FLNA
RI	chr18:13047584:13047732:+@chr18:13049081:13049311:+	0.34	0.18	0.56	0.04	0.01	0.08	0.3	212.57	('chr18:13047584:13047732:+@chr18:13049081:13049311:+.A.withRI', 'chr18:13047584:13047732:+@chr18:13049081:13049311:+.B.up_chr18:13047584:13047732:+@chr18:13049081:13049311:+.B.dn')	(0,0):34,(0,1):5,(1,0):19	0:19,1:5	(0,0):30,(0,1):15,(1,0):4,(1,1):1	0:4,1:16	chr18	NA	(13057584, 13057584)	(13059311, 13059311)	CEP192
RI	chr22:37218007:37218066:-@chr22:37213830:37214066:-	0.67	0.6	0.74	0.35	0.31	0.39	0.32	1000000000000	('chr22:37218007:37218066:-@chr22:37213830:37214066:-.A.withRI', 'chr22:37218007:37218066:-@chr22:37213830:37214066:-.B.dn_chr22:37218007:37218066:-@chr22:37213830:37214066:-.B.up')	(0,0):3417,(0,1):31,(1,0):3593,(1,1):36	0:3617,1:43	(0,0):2631,(0,1):92,(1,0):3049,(1,1):69	0:3072,1:138	chr22	NA	(38883884, 38883884)	(38888120, 38888120)	DDX17
RI	chr22:49367044:49367652:-@chr22:49366715:49366848:-	0.52	0.38	0.67	0.16	0.1	0.24	0.36	357708	('chr22:49367044:49367652:-@chr22:49366715:49366848:-.A.withRI', 'chr22:49367044:49367652:-@chr22:49366715:49366848:-.B.dn_chr22:49367044:49367652:-@chr22:49366715:49366848:-.B.up')	(0,0):142,(0,1):17,(1,0):39,(1,1):79	0:70,1:65	(0,0):196,(0,1):42,(1,0):17,(1,1):128	0:43,1:144	chr22	NA	(51019849, 51019849)	(51020786, 51020786)	CHKB,CHKB-CPT1B
RI	chr2:38830175:38830351:-@chr2:38829225:38829299:-	0.44	0.33	0.56	0.25	0.2	0.32	0.19	10.26	('chr2:38830175:38830351:-@chr2:38829225:38829299:-.A.withRI', 'chr2:38830175:38830351:-@chr2:38829225:38829299:-.B.dn_chr2:38830175:38830351:-@chr2:38829225:38829299:-.B.up')	(0,0):350,(0,1):20,(1,0):221,(1,1):1	0:221,1:21	(0,0):614,(0,1):54,(1,0):280,(1,1):3	0:281,1:56	chr2	NA	(38975721, 38975721)	(38976847, 38976847)	SRSF7
RI	chr8:145629779:145629950:-@chr8:145628476:145628651:-	0.62	0.34	0.88	0.19	0.09	0.34	0.43	17.74	('chr8:145629779:145629950:-@chr8:145628476:145628651:-.A.withRI', 'chr8:145629779:145629950:-@chr8:145628476:145628651:-.B.dn_chr8:145629779:145629950:-@chr8:145628476:145628651:-.B.up')	(0,0):26,(0,1):2,(1,0):29	0:29,1:2	(0,0):14,(0,1):7,(1,0):12	0:12,1:7	chr8	NA	(145657668, 145657668)	(145659142, 145659142)	TONSL
RI	chr6:41859178:41859321:+@chr6:41859450:41859954:+	0.46	0.35	0.59	0.75	0.6	0.88	-0.29	16.62	('chr6:41859178:41859321:+@chr6:41859450:41859954:+.A.withRI', 'chr6:41859178:41859321:+@chr6:41859450:41859954:+.B.up_chr6:41859178:41859321:+@chr6:41859450:41859954:+.B.dn')	(0,0):83,(0,1):19,(1,0):37,(1,1):46	0:53,1:49	(0,0):57,(0,1):5,(1,0):34,(1,1):21	0:49,1:11	chr6	NA	(41751200, 41751200)	(41751976, 41751976)	PRICKLE4
RI	chr6:109880142:109880297:-@chr6:109879496:109879596:-	0.79	0.62	0.91	0.38	0.23	0.59	0.41	33.1	('chr6:109880142:109880297:-@chr6:109879496:109879596:-.A.withRI', 'chr6:109880142:109880297:-@chr6:109879496:109879596:-.B.dn_chr6:109880142:109880297:-@chr6:109879496:109879596:-.B.up')	(0,0):112,(0,1):3,(1,0):115,(1,1):1	0:116,1:3	(0,0):66,(0,1):9,(1,0):46	0:46,1:9	chr6	NA	(109772803, 109772803)	(109773604, 109773604)	MICAL1
RI	chr12:97511588:97511649:+@chr12:97511884:97512044:+	0.27	0.21	0.35	0.09	0.07	0.11	0.18	1000000000000	('chr12:97511588:97511649:+@chr12:97511884:97512044:+.A.withRI', 'chr12:97511588:97511649:+@chr12:97511884:97512044:+.B.up_chr12:97511588:97511649:+@chr12:97511884:97512044:+.B.dn')	(0,0):206,(0,1):46,(1,0):93,(1,1):3	0:94,1:48	(0,0):258,(0,1):135,(1,0):81,(1,1):10	0:81,1:145	chr12	NA	(98987457, 98987457)	(98987913, 98987913)	SLC25A3
RI	chr12:54619466:54619580:+@chr12:54620365:54620484:+	0.48	0.24	0.8	0.12	0.07	0.19	0.36	32.29	('chr12:54619466:54619580:+@chr12:54620365:54620484:+.A.withRI', 'chr12:54619466:54619580:+@chr12:54620365:54620484:+.B.up_chr12:54619466:54619580:+@chr12:54620365:54620484:+.B.dn')	(0,0):69,(0,1):3,(1,0):34	0:34,1:3	(0,0):73,(0,1):18,(1,0):34	0:34,1:18	chr12	NA	(56333199, 56333199)	(56334217, 56334217)	DGKA
RI	chr12:46465437:46465521:-@chr12:46464129:46464267:-	0.73	0.48	0.9	0.32	0.19	0.48	0.41	15.42	('chr12:46465437:46465521:-@chr12:46464129:46464267:-.A.withRI', 'chr12:46465437:46465521:-@chr12:46464129:46464267:-.B.dn_chr12:46465437:46465521:-@chr12:46464129:46464267:-.B.up')	(0,0):135,(0,1):1,(1,0):134,(1,1):1	0:135,1:1	(0,0):115,(0,1):7,(1,0):96,(1,1):2	0:96,1:9	chr12	NA	(48177862, 48177862)	(48179254, 48179254)	HDAC7
RI	chr12:112745397:112745509:-@chr12:112744245:112744834:-	0.22	0.12	0.37	0.71	0.54	0.87	-0.49	85.85	('chr12:112745397:112745509:-@chr12:112744245:112744834:-.A.withRI', 'chr12:112745397:112745509:-@chr12:112744245:112744834:-.B.dn_chr12:112745397:112745509:-@chr12:112744245:112744834:-.B.up')	(0,0):52,(0,1):10,(1,0):13,(1,1):33	0:17,1:39	(0,0):77,(0,1):4,(1,0):53,(1,1):40	0:81,1:16	chr12	NA	(114259862, 114259862)	(114261126, 114261126)	RBM19
RI	chr12:55779344:55779490:-@chr12:55779065:55779128:-	0.67	0.45	0.87	0.29	0.15	0.51	0.38	12.06	('chr12:55779344:55779490:-@chr12:55779065:55779128:-.A.withRI', 'chr12:55779344:55779490:-@chr12:55779065:55779128:-.B.dn_chr12:55779344:55779490:-@chr12:55779065:55779128:-.B.up')	(0,0):85,(0,1):2,(1,0):47,(1,1):3	0:48,1:4	(0,0):73,(0,1):6,(1,0):13	0:13,1:6	chr12	NA	(57492798, 57492798)	(57493223, 57493223)	STAT6
RI	chr15:32439604:32439702:-@chr15:32439082:32439238:-	0.82	0.53	1	0.24	0.1	0.42	0.58	435.43	('chr15:32439604:32439702:-@chr15:32439082:32439238:-.A.withRI', 'chr15:32439604:32439702:-@chr15:32439082:32439238:-.B.dn_chr15:32439604:32439702:-@chr15:32439082:32439238:-.B.up')	(0,0):36,(1,0):17	00:17:00	(0,0):35,(0,1):7,(1,0):13,(1,1):1	0:13,1:8	chr15	NA	(34651790, 34651790)	(34652410, 34652410)	LPCAT4
RI	chr14:69305268:69305439:+@chr14:69306937:69307010:+	0.71	0.59	0.82	0.45	0.35	0.55	0.26	160.06	('chr14:69305268:69305439:+@chr14:69306937:69307010:+.A.withRI', 'chr14:69305268:69305439:+@chr14:69306937:69307010:+.B.up_chr14:69305268:69305439:+@chr14:69306937:69307010:+.B.dn')	(0,0):997,(0,1):12,(1,0):742,(1,1):1	0:743,1:12	(0,0):877,(0,1):26,(1,0):566,(1,1):2	0:567,1:27	chr14	NA	(70235515, 70235515)	(70237257, 70237257)	SRSF5
SE	chr9:36180853:36181270:+@chr9:36188981:36189093:+@chr9:36194065:36194176:+	0.58	0.54	0.62	0.73	0.66	0.81	-0.15	31.31	('chr9:36180853:36181270:+@chr9:36188981:36189093:+@chr9:36194065:36194176:+.A.up_chr9:36180853:36181270:+@chr9:36188981:36189093:+@chr9:36194065:36194176:+.A.se_chr9:36180853:36181270:+@chr9:36188981:36189093:+@chr9:36194065:36194176:+.A.dn', 'chr9:36180853:36181270:+@chr9:36188981:36189093:+@chr9:36194065:36194176:+.B.up_chr9:36180853:36181270:+@chr9:36188981:36189093:+@chr9:36194065:36194176:+…	(0,0):1192,(0,1):74,(1,0):477,(1,1):519	0:690,1:380	(0,0):712,(0,1):6,(1,0):150,(1,1):148	0:248,1:56	chr9	NA	(36190853, 36190853)	(36204176, 36204176)	CLTA
SE	chr9:35068602:35068733:-@chr9:35068138:35068340:-@chr9:35067261:35067396:-	0.23	0.1	0.41	0.69	0.5	0.89	-0.46	86.42	('chr9:35068602:35068733:-@chr9:35068138:35068340:-@chr9:35067261:35067396:-.A.dn_chr9:35068602:35068733:-@chr9:35068138:35068340:-@chr9:35067261:35067396:-.A.se_chr9:35068602:35068733:-@chr9:35068138:35068340:-@chr9:35067261:35067396:-.A.up', 'chr9:35068602:35068733:-@chr9:35068138:35068340:-@chr9:35067261:35067396:-.B.dn_chr9:35068602:35068733:-@chr9:35068138:35068340:-@chr9:35067261:35067396:-…	(0,0):40,(0,1):5,(1,0):6,(1,1):2	0:6,1:7	(0,0):76,(0,1):3,(1,0):37,(1,1):1	0:37,1:4	chr9	NA	(35077261, 35077261)	(35078733, 35078733)	FANCG
SE	chr9:111938228:111940640:+@chr9:111958420:111958598:+@chr9:111970500:111974616:+	0.52	0.49	0.54	0.41	0.38	0.44	0.11	1000000000000	('chr9:111938228:111940640:+@chr9:111958420:111958598:+@chr9:111970500:111974616:+.A.up_chr9:111938228:111940640:+@chr9:111958420:111958598:+@chr9:111970500:111974616:+.A.se_chr9:111938228:111940640:+@chr9:111958420:111958598:+@chr9:111970500:111974616:+.A.dn', 'chr9:111938228:111940640:+@chr9:111958420:111958598:+@chr9:111970500:111974616:+.B.up_chr9:111938228:111940640:+@chr9:111958420:11195859…	(0,0):23144,(0,1):783,(1,0):1305,(1,1):23821	0:13515,1:12394	(0,0):8363,(0,1):394,(1,0):422,(1,1):10952	0:4631,1:7137	chr9	NA	(112898407, 112898407)	(112934795, 112934795)	AKAP2,PALM2-AKAP2
SE	chr9:33016811:33016988:+@chr9:33020438:33020665:+@chr9:33024214:33024328:+	0.74	0.7	0.78	0.87	0.82	0.91	-0.13	81.34	('chr9:33016811:33016988:+@chr9:33020438:33020665:+@chr9:33024214:33024328:+.A.up_chr9:33016811:33016988:+@chr9:33020438:33020665:+@chr9:33024214:33024328:+.A.se_chr9:33016811:33016988:+@chr9:33020438:33020665:+@chr9:33024214:33024328:+.A.dn', 'chr9:33016811:33016988:+@chr9:33020438:33020665:+@chr9:33024214:33024328:+.B.up_chr9:33016811:33016988:+@chr9:33020438:33020665:+@chr9:33024214:33024328:+…	(0,0):2584,(0,1):104,(1,0):1134,(1,1):30	0:1147,1:121	(0,0):1493,(0,1):24,(1,0):620,(1,1):10	0:625,1:29	chr9	NA	(33026811, 33026811)	(33034328, 33034328)	DNAJA1
SE	chr9:35093047:35093198:-@chr9:35092683:35092820:-@chr9:35092092:35092191:-	0.41	0.3	0.51	0.65	0.56	0.75	-0.24	74.09	('chr9:35093047:35093198:-@chr9:35092683:35092820:-@chr9:35092092:35092191:-.A.dn_chr9:35093047:35093198:-@chr9:35092683:35092820:-@chr9:35092092:35092191:-.A.se_chr9:35093047:35093198:-@chr9:35092683:35092820:-@chr9:35092092:35092191:-.A.up', 'chr9:35093047:35093198:-@chr9:35092683:35092820:-@chr9:35092092:35092191:-.B.dn_chr9:35093047:35093198:-@chr9:35092683:35092820:-@chr9:35092092:35092191:-…	(0,0):140,(0,1):1,(1,0):64,(1,1):67	0:86,1:46	(0,0):238,(1,0):162,(1,1):107	0:224,1:45	chr9	NA	(35102092, 35102092)	(35103198, 35103198)	STOML2
SE	chr9:130684212:130684350:+@chr9:130688115:130688221:+@chr9:130709257:130711421:+	0.71	0.63	0.79	0.91	0.83	0.97	-0.2	36.44	('chr9:130684212:130684350:+@chr9:130688115:130688221:+@chr9:130709257:130711421:+.A.up_chr9:130684212:130684350:+@chr9:130688115:130688221:+@chr9:130709257:130711421:+.A.se_chr9:130684212:130684350:+@chr9:130688115:130688221:+@chr9:130709257:130711421:+.A.dn', 'chr9:130684212:130684350:+@chr9:130688115:130688221:+@chr9:130709257:130711421:+.B.up_chr9:130684212:130684350:+@chr9:130688115:13068822…	(0,0):1994,(0,1):12,(1,0):146,(1,1):2229	0:1635,1:752	(0,0):2438,(0,1):3,(1,0):187,(1,1):3061	0:2912,1:339	chr9	NA	(131644391, 131644391)	(131671600, 131671600)	LRRC8A
SE	chr9:127509071:127509341:-@chr9:127474416:127474743:-@chr9:127471918:127472007:-	0.82	0.76	0.87	0.93	0.89	0.97	-0.11	11.79	('chr9:127509071:127509341:-@chr9:127474416:127474743:-@chr9:127471918:127472007:-.A.dn_chr9:127509071:127509341:-@chr9:127474416:127474743:-@chr9:127471918:127472007:-.A.se_chr9:127509071:127509341:-@chr9:127474416:127474743:-@chr9:127471918:127472007:-.A.up', 'chr9:127509071:127509341:-@chr9:127474416:127474743:-@chr9:127471918:127472007:-.B.dn_chr9:127509071:127509341:-@chr9:127474416:12747474…	(0,0):423,(0,1):31,(1,0):457,(1,1):9	0:464,1:33	(0,0):285,(0,1):8,(1,0):398,(1,1):3	0:401,1:8	chr9	NA	(128432097, 128432097)	(128469520, 128469520)	MAPKAP1
SE	chr9:101023650:101024110:-@chr9:101023082:101023240:-@chr9:101018528:101020939:-	0.08	0.04	0.13	0.21	0.13	0.29	-0.13	13.07	('chr9:101023650:101024110:-@chr9:101023082:101023240:-@chr9:101018528:101020939:-.A.dn_chr9:101023650:101024110:-@chr9:101023082:101023240:-@chr9:101018528:101020939:-.A.se_chr9:101023650:101024110:-@chr9:101023082:101023240:-@chr9:101018528:101020939:-.A.up', 'chr9:101023650:101024110:-@chr9:101023082:101023240:-@chr9:101018528:101020939:-.B.dn_chr9:101023650:101024110:-@chr9:101023082:10102324…	(0,0):903,(0,1):59,(1,0):10,(1,1):1020	0:112,1:977	(0,0):769,(0,1):40,(1,0):22,(1,1):911	0:224,1:749	chr9	NA	(101978707, 101978707)	(101984289, 101984289)	ALG2
SE	chr9:35090929:35091038:-@chr9:35090604:35090723:-@chr9:35089593:35090169:-	0.61	0.53	0.69	0.76	0.71	0.81	-0.15	17.66	('chr9:35090929:35091038:-@chr9:35090604:35090723:-@chr9:35089593:35090169:-.A.dn_chr9:35090929:35091038:-@chr9:35090604:35090723:-@chr9:35089593:35090169:-.A.se_chr9:35090929:35091038:-@chr9:35090604:35090723:-@chr9:35089593:35090169:-.A.up', 'chr9:35090929:35091038:-@chr9:35090604:35090723:-@chr9:35089593:35090169:-.B.dn_chr9:35090929:35091038:-@chr9:35090604:35090723:-@chr9:35089593:35090169:-…	(0,0):182,(0,1):17,(1,0):93,(1,1):49	0:106,1:53	(0,0):364,(0,1):28,(1,0):263,(1,1):87	0:307,1:71	chr9	NA	(35099593, 35099593)	(35101038, 35101038)	STOML2
SE	chr9:36180853:36181270:+@chr9:36188976:36189093:+@chr9:36194065:36194176:+	0.57	0.53	0.61	0.72	0.65	0.79	-0.15	25.18	('chr9:36180853:36181270:+@chr9:36188976:36189093:+@chr9:36194065:36194176:+.A.up_chr9:36180853:36181270:+@chr9:36188976:36189093:+@chr9:36194065:36194176:+.A.se_chr9:36180853:36181270:+@chr9:36188976:36189093:+@chr9:36194065:36194176:+.A.dn', 'chr9:36180853:36181270:+@chr9:36188976:36189093:+@chr9:36194065:36194176:+.B.up_chr9:36180853:36181270:+@chr9:36188976:36189093:+@chr9:36194065:36194176:+…	(0,0):1198,(0,1):87,(1,0):471,(1,1):506	0:693,1:371	(0,0):704,(0,1):9,(1,0):158,(1,1):145	0:247,1:65	chr9	NA	(36190853, 36190853)	(36204176, 36204176)	CLTA
SE	chr9:113433446:113433844:+@chr9:113444958:113445195:+@chr9:113449208:113449360:+	0.23	0.09	0.41	0.76	0.53	0.95	-0.53	2431.76	('chr9:113433446:113433844:+@chr9:113444958:113445195:+@chr9:113449208:113449360:+.A.up_chr9:113433446:113433844:+@chr9:113444958:113445195:+@chr9:113449208:113449360:+.A.se_chr9:113433446:113433844:+@chr9:113444958:113445195:+@chr9:113449208:113449360:+.A.dn', 'chr9:113433446:113433844:+@chr9:113444958:113445195:+@chr9:113449208:113449360:+.B.up_chr9:113433446:113433844:+@chr9:113444958:11344519…	(0,0):142,(0,1):10,(1,0):5	0:5,1:10	(0,0):229,(0,1):2,(1,0):14	0:14,1:2	chr9	NA	(114393625, 114393625)	(114409539, 114409539)	DNAJC25
SE	chr9:91123143:91123347:+@chr9:91124387:91124532:+@chr9:91130162:91130411:+	0.28	0.21	0.36	0.48	0.37	0.59	-0.2	12.9	('chr9:91123143:91123347:+@chr9:91124387:91124532:+@chr9:91130162:91130411:+.A.up_chr9:91123143:91123347:+@chr9:91124387:91124532:+@chr9:91130162:91130411:+.A.se_chr9:91123143:91123347:+@chr9:91124387:91124532:+@chr9:91130162:91130411:+.A.dn', 'chr9:91123143:91123347:+@chr9:91124387:91124532:+@chr9:91130162:91130411:+.B.up_chr9:91123143:91123347:+@chr9:91124387:91124532:+@chr9:91130162:91130411:+…	(0,0):111,(0,1):44,(1,0):38,(1,1):23	0:39,1:66	(0,0):165,(0,1):20,(1,0):46,(1,1):15	0:50,1:31	chr9	NA	(91933323, 91933323)	(91940591, 91940591)	SECISBP2
SE	chr9:133338716:133338932:+@chr9:133339662:133341743:+@chr9:133342952:133343157:+	0.94	0.89	0.97	0.82	0.77	0.87	0.12	287.61	('chr9:133338716:133338932:+@chr9:133339662:133341743:+@chr9:133342952:133343157:+.A.up_chr9:133338716:133338932:+@chr9:133339662:133341743:+@chr9:133342952:133343157:+.A.se_chr9:133338716:133338932:+@chr9:133339662:133341743:+@chr9:133342952:133343157:+.A.dn', 'chr9:133338716:133338932:+@chr9:133339662:133341743:+@chr9:133342952:133343157:+.B.up_chr9:133338716:133338932:+@chr9:133339662:13334174…	(0,0):1204,(0,1):7,(1,0):1252,(1,1):2	0:1254,1:7	(0,0):1425,(0,1):34,(1,0):1751,(1,1):3	0:1754,1:34	chr9	NA	(134348895, 134348895)	(134353336, 134353336)	PRRC2B
SE	chr9:139592898:139593208:-@chr9:139590582:139590675:-@chr9:139589860:139590440:-	0.27	0.16	0.41	0.57	0.39	0.76	-0.3	14.07	('chr9:139592898:139593208:-@chr9:139590582:139590675:-@chr9:139589860:139590440:-.A.dn_chr9:139592898:139593208:-@chr9:139590582:139590675:-@chr9:139589860:139590440:-.A.se_chr9:139592898:139593208:-@chr9:139590582:139590675:-@chr9:139589860:139590440:-.A.up', 'chr9:139592898:139593208:-@chr9:139590582:139590675:-@chr9:139589860:139590440:-.B.dn_chr9:139592898:139593208:-@chr9:139590582:13959067…	(0,0):209,(0,1):21,(1,0):13,(1,1):54	0:23,1:65	(0,0):146,(0,1):3,(1,0):14,(1,1):30	0:27,1:20	chr9	NA	(140470039, 140470039)	(140473387, 140473387)	WDR85
SE	chr7:56113289:56113373:+@chr7:56113551:56113695:+@chr7:56114715:56115892:+	0.62	0.57	0.68	0.74	0.7	0.79	-0.12	17.95	('chr7:56113289:56113373:+@chr7:56113551:56113695:+@chr7:56114715:56115892:+.A.up_chr7:56113289:56113373:+@chr7:56113551:56113695:+@chr7:56114715:56115892:+.A.se_chr7:56113289:56113373:+@chr7:56113551:56113695:+@chr7:56114715:56115892:+.A.dn', 'chr7:56113289:56113373:+@chr7:56113551:56113695:+@chr7:56114715:56115892:+.B.up_chr7:56113289:56113373:+@chr7:56113551:56113695:+@chr7:56114715:56115892:+…	(0,0):1371,(0,1):48,(1,0):269,(1,1):1280	0:1063,1:534	(0,0):1531,(0,1):44,(1,0):431,(1,1):1764	0:1696,1:543	chr7	NA	(56145795, 56145795)	(56148398, 56148398)	SUMF2
SE	chr7:44050764:44050944:+@chr7:44057954:44058070:+@chr7:44062881:44063027:+	0.37	0.3	0.43	0.55	0.47	0.63	-0.18	30.47	('chr7:44050764:44050944:+@chr7:44057954:44058070:+@chr7:44062881:44063027:+.A.up_chr7:44050764:44050944:+@chr7:44057954:44058070:+@chr7:44062881:44063027:+.A.se_chr7:44050764:44050944:+@chr7:44057954:44058070:+@chr7:44062881:44063027:+.A.dn', 'chr7:44050764:44050944:+@chr7:44057954:44058070:+@chr7:44062881:44063027:+.B.up_chr7:44050764:44050944:+@chr7:44057954:44058070:+@chr7:44062881:44063027:+…	(0,0):800,(0,1):7,(1,0):105,(1,1):120	0:120,1:112	(0,0):736,(0,1):7,(1,0):135,(1,1):83	0:162,1:63	chr7	NA	(44084239, 44084239)	(44096502, 44096502)	DBNL
SE	chr7:27102259:27102532:+@chr7:27105218:27105510:+@chr7:27105923:27106409:+	0.15	0.07	0.24	0.38	0.26	0.51	-0.23	14.5	('chr7:27102259:27102532:+@chr7:27105218:27105510:+@chr7:27105923:27106409:+.A.up_chr7:27102259:27102532:+@chr7:27105218:27105510:+@chr7:27105923:27106409:+.A.se_chr7:27102259:27102532:+@chr7:27105218:27105510:+@chr7:27105923:27106409:+.A.dn', 'chr7:27102259:27102532:+@chr7:27105218:27105510:+@chr7:27105923:27106409:+.B.up_chr7:27102259:27102532:+@chr7:27105218:27105510:+@chr7:27105923:27106409:+…	(0,0):617,(0,1):29,(1,0):9,(1,1):27	0:11,1:54	(0,0):396,(0,1):19,(1,0):22,(1,1):24	0:34,1:31	chr7	NA	(27135734, 27135734)	(27139884, 27139884)	HOTAIRM1
SE	chr7:101892166:101892329:-@chr7:101887056:101887162:-@chr7:101883673:101885433:-	0.53	0.38	0.69	0.81	0.69	0.91	-0.28	12.76	('chr7:101892166:101892329:-@chr7:101887056:101887162:-@chr7:101883673:101885433:-.A.dn_chr7:101892166:101892329:-@chr7:101887056:101887162:-@chr7:101883673:101885433:-.A.se_chr7:101892166:101892329:-@chr7:101887056:101887162:-@chr7:101883673:101885433:-.A.up', 'chr7:101892166:101892329:-@chr7:101887056:101887162:-@chr7:101883673:101885433:-.B.dn_chr7:101892166:101892329:-@chr7:101887056:10188716…	(0,0):141,(0,1):9,(1,0):21,(1,1):122	0:100,1:52	(0,0):194,(0,1):5,(1,0):44,(1,1):177	0:160,1:66	chr7	NA	(102096668, 102096668)	(102105324, 102105324)	ALKBH4
SE	chr7:150462420:150462588:+@chr7:150466163:150466333:+@chr7:150467999:150468136:+	0.34	0.25	0.45	0.71	0.6	0.82	-0.37	2.6678e+06	('chr7:150462420:150462588:+@chr7:150466163:150466333:+@chr7:150467999:150468136:+.A.up_chr7:150462420:150462588:+@chr7:150466163:150466333:+@chr7:150467999:150468136:+.A.se_chr7:150462420:150462588:+@chr7:150466163:150466333:+@chr7:150467999:150468136:+.A.dn', 'chr7:150462420:150462588:+@chr7:150466163:150466333:+@chr7:150467999:150468136:+.B.up_chr7:150462420:150462588:+@chr7:150466163:15046633…	(0,0):300,(0,1):23,(1,0):41,(1,1):9	0:41,1:32	(0,0):404,(0,1):11,(1,0):101,(1,1):10	0:104,1:18	chr7	NA	(150831487, 150831487)	(150837203, 150837203)	AGAP3
SE	chr7:150847479:150847943:-@chr7:150818962:150819033:-@chr7:150812341:150812823:-	0.25	0.18	0.32	0.45	0.36	0.54	-0.2	22	('chr7:150847479:150847943:-@chr7:150818962:150819033:-@chr7:150812341:150812823:-.A.dn_chr7:150847479:150847943:-@chr7:150818962:150819033:-@chr7:150812341:150812823:-.A.se_chr7:150847479:150847943:-@chr7:150818962:150819033:-@chr7:150812341:150812823:-.A.up', 'chr7:150847479:150847943:-@chr7:150818962:150819033:-@chr7:150812341:150812823:-.B.dn_chr7:150847479:150847943:-@chr7:150818962:15081903…	(0,0):166,(0,1):8,(1,0):31,(1,1):142	0:46,1:135	(0,0):159,(1,0):38,(1,1):116	0:69,1:85	chr7	NA	(151181408, 151181408)	(151217010, 151217010)	RHEB
SE	chr7:72630686:72631066:-@chr7:72626649:72626837:-@chr7:72625869:72626388:-	0.34	0.26	0.43	0.6	0.48	0.72	-0.26	21.02	('chr7:72630686:72631066:-@chr7:72626649:72626837:-@chr7:72625869:72626388:-.A.dn_chr7:72630686:72631066:-@chr7:72626649:72626837:-@chr7:72625869:72626388:-.A.se_chr7:72630686:72631066:-@chr7:72626649:72626837:-@chr7:72625869:72626388:-.A.up', 'chr7:72630686:72631066:-@chr7:72626649:72626837:-@chr7:72625869:72626388:-.B.dn_chr7:72630686:72631066:-@chr7:72626649:72626837:-@chr7:72625869:72626388:-…	(0,0):127,(0,1):63,(1,0):42,(1,1):4	0:43,1:66	(0,0):142,(0,1):20,(1,0):44,(1,1):6	0:48,1:22	chr7	NA	(72987933, 72987933)	(72993130, 72993130)	TBL2
SE	chr7:72630686:72631066:-@chr7:72626649:72627070:-@chr7:72625869:72626388:-	0.18	0.12	0.25	0.47	0.34	0.6	-0.29	2730.75	('chr7:72630686:72631066:-@chr7:72626649:72627070:-@chr7:72625869:72626388:-.A.dn_chr7:72630686:72631066:-@chr7:72626649:72627070:-@chr7:72625869:72626388:-.A.se_chr7:72630686:72631066:-@chr7:72626649:72627070:-@chr7:72625869:72626388:-.A.up', 'chr7:72630686:72631066:-@chr7:72626649:72627070:-@chr7:72625869:72626388:-.B.dn_chr7:72630686:72631066:-@chr7:72626649:72627070:-@chr7:72625869:72626388:-…	(0,0):147,(0,1):64,(1,0):22,(1,1):3	0:22,1:67	(0,0):152,(0,1):23,(1,0):34,(1,1):3	0:35,1:25	chr7	NA	(72987933, 72987933)	(72993130, 72993130)	TBL2
SE	chr7:72630686:72631066:-@chr7:72626649:72626779:-@chr7:72625869:72626388:-	0.53	0.45	0.61	0.78	0.7	0.86	-0.25	45065.1	('chr7:72630686:72631066:-@chr7:72626649:72626779:-@chr7:72625869:72626388:-.A.dn_chr7:72630686:72631066:-@chr7:72626649:72626779:-@chr7:72625869:72626388:-.A.se_chr7:72630686:72631066:-@chr7:72626649:72626779:-@chr7:72625869:72626388:-.A.up', 'chr7:72630686:72631066:-@chr7:72626649:72626779:-@chr7:72625869:72626388:-.B.dn_chr7:72630686:72631066:-@chr7:72626649:72626779:-@chr7:72625869:72626388:-…	(0,0):84,(0,1):45,(1,0):85,(1,1):22	0:86,1:66	(0,0):99,(0,1):11,(1,0):87,(1,1):15	0:91,1:22	chr7	NA	(72987933, 72987933)	(72993130, 72993130)	TBL2
SE	chr7:29995783:29995950:-@chr7:29975050:29975209:-@chr7:29961320:29961501:-	0.39	0.35	0.43	0.59	0.52	0.66	-0.2	1.87442e+06	('chr7:29995783:29995950:-@chr7:29975050:29975209:-@chr7:29961320:29961501:-.A.dn_chr7:29995783:29995950:-@chr7:29975050:29975209:-@chr7:29961320:29961501:-.A.se_chr7:29995783:29995950:-@chr7:29975050:29975209:-@chr7:29961320:29961501:-.A.up', 'chr7:29995783:29995950:-@chr7:29975050:29975209:-@chr7:29961320:29961501:-.B.dn_chr7:29995783:29995950:-@chr7:29975050:29975209:-@chr7:29961320:29961501:-…	(0,0):457,(0,1):150,(1,0):303,(1,1):91	0:313,1:231	(0,0):268,(0,1):33,(1,0):181,(1,1):35	0:188,1:61	chr7	NA	(29994795, 29994795)	(30029425, 30029425)	SCRN1
SE	chr5:154153348:154153476:+@chr5:154153553:154153753:+@chr5:154153853:154154015:+	0.47	0.39	0.55	0.71	0.6	0.81	-0.24	45.42	('chr5:154153348:154153476:+@chr5:154153553:154153753:+@chr5:154153853:154154015:+.A.up_chr5:154153348:154153476:+@chr5:154153553:154153753:+@chr5:154153853:154154015:+.A.se_chr5:154153348:154153476:+@chr5:154153553:154153753:+@chr5:154153853:154154015:+.A.dn', 'chr5:154153348:154153476:+@chr5:154153553:154153753:+@chr5:154153853:154154015:+.B.up_chr5:154153348:154153476:+@chr5:154153553:15415375…	(0,0):220,(0,1):40,(1,0):140,(1,1):13	0:141,1:52	(0,0):193,(0,1):15,(1,0):116,(1,1):1	0:117,1:15	chr5	NA	(154173155, 154173155)	(154173822, 154173822)	LARP1
SE	chr5:76418692:76418904:-@chr5:76410175:76410309:-@chr5:76405025:76409476:-	0.36	0.23	0.52	0.69	0.55	0.83	-0.33	26.28	('chr5:76418692:76418904:-@chr5:76410175:76410309:-@chr5:76405025:76409476:-.A.dn_chr5:76418692:76418904:-@chr5:76410175:76410309:-@chr5:76405025:76409476:-.A.se_chr5:76418692:76418904:-@chr5:76410175:76410309:-@chr5:76405025:76409476:-.A.up', 'chr5:76418692:76418904:-@chr5:76410175:76410309:-@chr5:76405025:76409476:-.B.dn_chr5:76418692:76418904:-@chr5:76410175:76410309:-@chr5:76405025:76409476:-…	(0,0):548,(0,1):4,(1,0):16,(1,1):591	0:237,1:374	(0,0):785,(0,1):1,(1,0):41,(1,1):1153	0:785,1:410	chr5	NA	(76369269, 76369269)	(76383148, 76383148)	ZBED3
SE	chr5:131634895:131635058:+@chr5:131635383:131635500:+@chr5:131635617:131637051:+	0.82	0.75	0.88	0.97	0.92	1	-0.15	132.33	('chr5:131634895:131635058:+@chr5:131635383:131635500:+@chr5:131635617:131637051:+.A.up_chr5:131634895:131635058:+@chr5:131635383:131635500:+@chr5:131635617:131637051:+.A.se_chr5:131634895:131635058:+@chr5:131635383:131635500:+@chr5:131635617:131637051:+.A.dn', 'chr5:131634895:131635058:+@chr5:131635383:131635500:+@chr5:131635617:131637051:+.B.up_chr5:131634895:131635058:+@chr5:131635383:13163550…	(0,0):182,(0,1):11,(1,0):138,(1,1):117	0:223,1:43	(0,0):118,(1,0):79,(1,1):78	0:153,1:4	chr5	NA	(131606996, 131606996)	(131609152, 131609152)	PDLIM4
SE	chr5:177574403:177574492:-@chr5:177572580:177572710:-@chr5:177568587:177571577:-	0.2	0.08	0.35	0.53	0.36	0.72	-0.33	16.85	('chr5:177574403:177574492:-@chr5:177572580:177572710:-@chr5:177568587:177571577:-.A.dn_chr5:177574403:177574492:-@chr5:177572580:177572710:-@chr5:177568587:177571577:-.A.se_chr5:177574403:177574492:-@chr5:177572580:177572710:-@chr5:177568587:177571577:-.A.up', 'chr5:177574403:177574492:-@chr5:177572580:177572710:-@chr5:177568587:177571577:-.B.dn_chr5:177574403:177574492:-@chr5:177572580:17757271…	(0,0):1330,(1,0):6,(1,1):734	0:171,1:569	(0,0):1682,(0,1):1,(1,0):20,(1,1):908	0:497,1:432	chr5	NA	(177635981, 177635981)	(177641886, 177641886)	AGXT2L2
SE	chr5:138788593:138788702:-@chr5:138786296:138786405:-@chr5:138783641:138783813:-	0.25	0.11	0.44	0.65	0.46	0.85	-0.4	179.31	('chr5:138788593:138788702:-@chr5:138786296:138786405:-@chr5:138783641:138783813:-.A.dn_chr5:138788593:138788702:-@chr5:138786296:138786405:-@chr5:138783641:138783813:-.A.se_chr5:138788593:138788702:-@chr5:138786296:138786405:-@chr5:138783641:138783813:-.A.up', 'chr5:138788593:138788702:-@chr5:138786296:138786405:-@chr5:138783641:138783813:-.B.dn_chr5:138788593:138788702:-@chr5:138786296:13878640…	(0,0):32,(0,1):2,(1,0):6,(1,1):11	0:7,1:12	(0,0):77,(0,1):1,(1,0):28,(1,1):9	0:29,1:9	chr5	NA	(138755742, 138755742)	(138760803, 138760803)	DNAJC18
SE	chr5:170747258:170747615:+@chr5:170749684:170749739:+@chr5:170750914:170751033:+	0.41	0.37	0.45	0.51	0.48	0.54	-0.1	1149.61	('chr5:170747258:170747615:+@chr5:170749684:170749739:+@chr5:170750914:170751033:+.A.up_chr5:170747258:170747615:+@chr5:170749684:170749739:+@chr5:170750914:170751033:+.A.se_chr5:170747258:170747615:+@chr5:170749684:170749739:+@chr5:170750914:170751033:+.A.dn', 'chr5:170747258:170747615:+@chr5:170749684:170749739:+@chr5:170750914:170751033:+.B.up_chr5:170747258:170747615:+@chr5:170749684:17074973…	(0,0):949,(1,0):334,(1,1):771	0:512,1:593	(0,0):1921,(0,1):1,(1,0):686,(1,1):1360	0:1134,1:913	chr5	NA	(170814653, 170814653)	(170818428, 170818428)	NPM1
SE	chr5:172129770:172130248:-@chr5:172129184:172129403:-@chr5:172127269:172128741:-	0.72	0.66	0.77	0.83	0.79	0.87	-0.11	26.18	('chr5:172129770:172130248:-@chr5:172129184:172129403:-@chr5:172127269:172128741:-.A.dn_chr5:172129770:172130248:-@chr5:172129184:172129403:-@chr5:172127269:172128741:-.A.se_chr5:172129770:172130248:-@chr5:172129184:172129403:-@chr5:172127269:172128741:-.A.up', 'chr5:172129770:172130248:-@chr5:172129184:172129403:-@chr5:172127269:172128741:-.B.dn_chr5:172129770:172130248:-@chr5:172129184:17212940…	(0,0):749,(0,1):62,(1,0):245,(1,1):555	0:621,1:241	(0,0):993,(0,1):59,(1,0):431,(1,1):831	0:1145,1:176	chr5	NA	(172194664, 172194664)	(172197642, 172197642)	DUSP1
SE	chr5:177982863:177983023:-@chr5:177979445:177980280:-@chr5:177976488:177978385:-	0.14	0.06	0.23	0.53	0.33	0.74	-0.39	924.94	('chr5:177982863:177983023:-@chr5:177979445:177980280:-@chr5:177976488:177978385:-.A.dn_chr5:177982863:177983023:-@chr5:177979445:177980280:-@chr5:177976488:177978385:-.A.se_chr5:177982863:177983023:-@chr5:177979445:177980280:-@chr5:177976488:177978385:-.A.up', 'chr5:177982863:177983023:-@chr5:177979445:177980280:-@chr5:177976488:177978385:-.B.dn_chr5:177982863:177983023:-@chr5:177979445:17798028…	(0,0):197,(0,1):24,(1,0):8,(1,1):56	0:15,1:73	(0,0):143,(0,1):6,(1,0):14,(1,1):21	0:26,1:15	chr5	NA	(178043882, 178043882)	(178050417, 178050417)	CLK4
SE	chr5:175721211:175721577:-@chr5:175719071:175719176:-@chr5:175715180:175715358:-	0.27	0.22	0.31	0.39	0.34	0.44	-0.12	38.57	('chr5:175721211:175721577:-@chr5:175719071:175719176:-@chr5:175715180:175715358:-.A.dn_chr5:175721211:175721577:-@chr5:175719071:175719176:-@chr5:175715180:175715358:-.A.se_chr5:175721211:175721577:-@chr5:175719071:175719176:-@chr5:175715180:175715358:-.A.up', 'chr5:175721211:175721577:-@chr5:175719071:175719176:-@chr5:175715180:175715358:-.B.dn_chr5:175721211:175721577:-@chr5:175719071:17571917…	(0,0):468,(0,1):106,(1,0):108,(1,1):155	0:120,1:249	(0,0):550,(0,1):103,(1,0):158,(1,1):114	0:172,1:203	chr5	NA	(175782574, 175782574)	(175788971, 175788971)	KIAA1191
SE	chr5:175721211:175721577:-@chr5:175719090:175719176:-@chr5:175715180:175715358:-	0.35	0.31	0.4	0.47	0.42	0.52	-0.12	24.37	('chr5:175721211:175721577:-@chr5:175719090:175719176:-@chr5:175715180:175715358:-.A.dn_chr5:175721211:175721577:-@chr5:175719090:175719176:-@chr5:175715180:175715358:-.A.se_chr5:175721211:175721577:-@chr5:175719090:175719176:-@chr5:175715180:175715358:-.A.up', 'chr5:175721211:175721577:-@chr5:175719090:175719176:-@chr5:175715180:175715358:-.B.dn_chr5:175721211:175721577:-@chr5:175719090:17571917…	(0,0):428,(0,1):74,(1,0):148,(1,1):187	0:171,1:238	(0,0):510,(0,1):67,(1,0):198,(1,1):150	0:222,1:193	chr5	NA	(175782574, 175782574)	(175788971, 175788971)	KIAA1191
SE	chr5:133929705:133930169:+@chr5:133937234:133937351:+@chr5:133940357:133942362:+	0.45	0.33	0.57	0.76	0.62	0.88	-0.31	48.2	('chr5:133929705:133930169:+@chr5:133937234:133937351:+@chr5:133940357:133942362:+.A.up_chr5:133929705:133930169:+@chr5:133937234:133937351:+@chr5:133940357:133942362:+.A.se_chr5:133929705:133930169:+@chr5:133937234:133937351:+@chr5:133940357:133942362:+.A.dn', 'chr5:133929705:133930169:+@chr5:133937234:133937351:+@chr5:133940357:133942362:+.B.up_chr5:133929705:133930169:+@chr5:133937234:13393735…	(0,0):313,(0,1):12,(1,0):23,(1,1):59	0:46,1:48	(0,0):176,(0,1):6,(1,0):33,(1,1):31	0:52,1:18	chr5	NA	(133901806, 133901806)	(133914463, 133914463)	PHF15
SE	chr20:61803932:61809669:-@chr20:61803626:61803694:-@chr20:61800440:61802498:-	0.7	0.58	0.81	0.45	0.33	0.57	0.25	10.2	('chr20:61803932:61809669:-@chr20:61803626:61803694:-@chr20:61800440:61802498:-.A.dn_chr20:61803932:61809669:-@chr20:61803626:61803694:-@chr20:61800440:61802498:-.A.se_chr20:61803932:61809669:-@chr20:61803626:61803694:-@chr20:61800440:61802498:-.A.up', 'chr20:61803932:61809669:-@chr20:61803626:61803694:-@chr20:61800440:61802498:-.B.dn_chr20:61803932:61809669:-@chr20:61803626:61803694:-@chr20:6180…	(0,0):1276,(0,1):14,(1,0):37,(1,1):457	0:424,1:84	(0,0):1111,(0,1):27,(1,0):26,(1,1):477	0:239,1:291	chr20	NA	(62329996, 62329996)	(62339225, 62339225)	ARFRP1
SE	chr20:60311999:60312232:+@chr20:60312912:60313028:+@chr20:60314648:60314791:+	0.46	0.41	0.5	0.57	0.53	0.62	-0.11	52.3	('chr20:60311999:60312232:+@chr20:60312912:60313028:+@chr20:60314648:60314791:+.A.up_chr20:60311999:60312232:+@chr20:60312912:60313028:+@chr20:60314648:60314791:+.A.se_chr20:60311999:60312232:+@chr20:60312912:60313028:+@chr20:60314648:60314791:+.A.dn', 'chr20:60311999:60312232:+@chr20:60312912:60313028:+@chr20:60314648:60314791:+.B.up_chr20:60311999:60312232:+@chr20:60312912:60313028:+@chr20:6031…	(0,0):858,(0,1):93,(1,0):289,(1,1):166	0:321,1:227	(0,0):966,(0,1):84,(1,0):392,(1,1):187	0:455,1:208	chr20	NA	(60878604, 60878604)	(60881396, 60881396)	ADRM1
SE	chr20:36227005:36227187:-@chr20:36223236:36223415:-@chr20:36217663:36217905:-	0.51	0.48	0.54	0.62	0.6	0.64	-0.11	1000000000000	('chr20:36227005:36227187:-@chr20:36223236:36223415:-@chr20:36217663:36217905:-.A.dn_chr20:36227005:36227187:-@chr20:36223236:36223415:-@chr20:36217663:36217905:-.A.se_chr20:36227005:36227187:-@chr20:36223236:36223415:-@chr20:36217663:36217905:-.A.up', 'chr20:36227005:36227187:-@chr20:36223236:36223415:-@chr20:36217663:36217905:-.B.dn_chr20:36227005:36227187:-@chr20:36223236:36223415:-@chr20:3621…	(0,0):543,(0,1):367,(1,0):1000,(1,1):212	0:1028,1:551	(0,0):1520,(0,1):766,(1,0):3127,(1,1):461	0:3254,1:1100	chr20	NA	(36784249, 36784249)	(36793773, 36793773)	TGM2
SE	chr20:33335598:33335938:-@chr20:33335393:33335478:-@chr20:33331159:33331335:-	0.64	0.59	0.69	0.82	0.76	0.87	-0.18	2681.24	('chr20:33335598:33335938:-@chr20:33335393:33335478:-@chr20:33331159:33331335:-.A.dn_chr20:33335598:33335938:-@chr20:33335393:33335478:-@chr20:33331159:33331335:-.A.se_chr20:33335598:33335938:-@chr20:33335393:33335478:-@chr20:33331159:33331335:-.A.up', 'chr20:33335598:33335938:-@chr20:33335393:33335478:-@chr20:33331159:33331335:-.B.dn_chr20:33335598:33335938:-@chr20:33335393:33335478:-@chr20:3333…	(0,0):1975,(0,1):23,(1,0):220,(1,1):163	0:281,1:125	(0,0):2061,(0,1):5,(1,0):199,(1,1):115	0:275,1:44	chr20	NA	(33867745, 33867745)	(33872524, 33872524)	EIF6
SE	chr20:31674582:31676484:+@chr20:31679817:31679902:+@chr20:31681186:31681381:+	0.22	0.1	0.35	0.53	0.4	0.66	-0.31	28.58	('chr20:31674582:31676484:+@chr20:31679817:31679902:+@chr20:31681186:31681381:+.A.up_chr20:31674582:31676484:+@chr20:31679817:31679902:+@chr20:31681186:31681381:+.A.se_chr20:31674582:31676484:+@chr20:31679817:31679902:+@chr20:31681186:31681381:+.A.dn', 'chr20:31674582:31676484:+@chr20:31679817:31679902:+@chr20:31681186:31681381:+.B.up_chr20:31674582:31676484:+@chr20:31679817:31679902:+@chr20:3168…	(0,0):77,(0,1):8,(1,0):7,(1,1):36	0:12,1:39	(0,0):67,(0,1):11,(1,0):27,(1,1):36	0:38,1:36	chr20	NA	(32210921, 32210921)	(32217720, 32217720)	CBFA2T2
SE	chr20:35245978:35246190:+@chr20:35260214:35260309:+@chr20:35260867:35261305:+	0.37	0.35	0.4	0.47	0.43	0.5	-0.1	145977	('chr20:35245978:35246190:+@chr20:35260214:35260309:+@chr20:35260867:35261305:+.A.up_chr20:35245978:35246190:+@chr20:35260214:35260309:+@chr20:35260867:35261305:+.A.se_chr20:35245978:35246190:+@chr20:35260214:35260309:+@chr20:35260867:35261305:+.A.dn', 'chr20:35245978:35246190:+@chr20:35260214:35260309:+@chr20:35260867:35261305:+.B.up_chr20:35245978:35246190:+@chr20:35260214:35260309:+@chr20:3526…	(0,0):1842,(0,1):355,(1,0):591,(1,1):612	0:649,1:909	(0,0):1407,(0,1):247,(1,0):538,(1,1):366	0:592,1:559	chr20	NA	(35812564, 35812564)	(35827891, 35827891)	RPN2
SE	chr20:18477253:18477414:+@chr20:18479733:18479819:+@chr20:18482879:18483034:+	0.15	0.08	0.24	0.4	0.29	0.52	-0.25	83.17	('chr20:18477253:18477414:+@chr20:18479733:18479819:+@chr20:18482879:18483034:+.A.up_chr20:18477253:18477414:+@chr20:18479733:18479819:+@chr20:18482879:18483034:+.A.se_chr20:18477253:18477414:+@chr20:18479733:18479819:+@chr20:18482879:18483034:+.A.dn', 'chr20:18477253:18477414:+@chr20:18479733:18479819:+@chr20:18482879:18483034:+.B.up_chr20:18477253:18477414:+@chr20:18479733:18479819:+@chr20:1848…	(0,0):71,(0,1):3,(1,0):11,(1,1):44	0:12,1:46	(0,0):83,(0,1):4,(1,0):28,(1,1):43	0:40,1:35	chr20	NA	(18529253, 18529253)	(18535034, 18535034)	SEC23B
SE	chr20:44151863:44152004:-@chr20:44141433:44141499:-@chr20:44132256:44132582:-	0.39	0.29	0.5	0.73	0.58	0.86	-0.34	147.78	('chr20:44151863:44152004:-@chr20:44141433:44141499:-@chr20:44132256:44132582:-.A.dn_chr20:44151863:44152004:-@chr20:44141433:44141499:-@chr20:44132256:44132582:-.A.se_chr20:44151863:44152004:-@chr20:44141433:44141499:-@chr20:44132256:44132582:-.A.up', 'chr20:44151863:44152004:-@chr20:44141433:44141499:-@chr20:44132256:44132582:-.B.dn_chr20:44151863:44152004:-@chr20:44141433:44141499:-@chr20:4413…	(0,0):338,(0,1):12,(1,0):31,(1,1):60	0:38,1:65	(0,0):398,(0,1):2,(1,0):36,(1,1):33	0:58,1:13	chr20	NA	(44698849, 44698849)	(44718597, 44718597)	NCOA5
SE	chr20:1321606:1321816:-@chr20:1321478:1321525:-@chr20:1303937:1304247:-	0.88	0.82	0.93	0.99	0.97	1	-0.11	275.19	('chr20:1321606:1321816:-@chr20:1321478:1321525:-@chr20:1303937:1304247:-.A.dn_chr20:1321606:1321816:-@chr20:1321478:1321525:-@chr20:1303937:1304247:-.A.se_chr20:1321606:1321816:-@chr20:1321478:1321525:-@chr20:1303937:1304247:-.A.up', 'chr20:1321606:1321816:-@chr20:1321478:1321525:-@chr20:1303937:1304247:-.B.dn_chr20:1321606:1321816:-@chr20:1321478:1321525:-@chr20:1303937:1304247:-.B.up')	(0,0):1240,(0,1):3,(1,0):182,(1,1):652	0:717,1:120	(0,0):900,(1,0):118,(1,1):321	0:436,1:3	chr20	NA	(1355937, 1355937)	(1373816, 1373816)	FKBP1A
SE	chr20:61622020:61622691:+@chr20:61623081:61623160:+@chr20:61623309:61623961:+	0.44	0.39	0.48	0.6	0.55	0.65	-0.16	5.65944e+06	('chr20:61622020:61622691:+@chr20:61623081:61623160:+@chr20:61623309:61623961:+.A.up_chr20:61622020:61622691:+@chr20:61623081:61623160:+@chr20:61623309:61623961:+.A.se_chr20:61622020:61622691:+@chr20:61623081:61623160:+@chr20:61623309:61623961:+.A.dn', 'chr20:61622020:61622691:+@chr20:61623081:61623160:+@chr20:61623309:61623961:+.B.up_chr20:61622020:61622691:+@chr20:61623081:61623160:+@chr20:6162…	(0,0):1649,(0,1):238,(1,0):233,(1,1):268	0:342,1:397	(0,0):1332,(0,1):134,(1,0):250,(1,1):255	0:382,1:257	chr20	NA	(62151576, 62151576)	(62153517, 62153517)	PPDPF
SE	chr20:60311999:60312232:+@chr20:60312912:60312936:+@chr20:60314648:60314791:+	0.25	0.17	0.33	0.45	0.35	0.55	-0.2	13.31	('chr20:60311999:60312232:+@chr20:60312912:60312936:+@chr20:60314648:60314791:+.A.up_chr20:60311999:60312232:+@chr20:60312912:60312936:+@chr20:60314648:60314791:+.A.se_chr20:60311999:60312232:+@chr20:60312912:60312936:+@chr20:60314648:60314791:+.A.dn', 'chr20:60311999:60312232:+@chr20:60312912:60312936:+@chr20:60314648:60314791:+.B.up_chr20:60311999:60312232:+@chr20:60312912:60312936:+@chr20:6031…	(0,0):1124,(0,1):13,(1,0):23,(1,1):246	0:79,1:203	(0,0):1333,(0,1):12,(1,0):25,(1,1):259	0:155,1:141	chr20	NA	(60878604, 60878604)	(60881396, 60881396)	ADRM1
SE	chr20:61803932:61809669:-@chr20:61803626:61803696:-@chr20:61800440:61802498:-	0.76	0.65	0.86	0.51	0.38	0.63	0.25	12.01	('chr20:61803932:61809669:-@chr20:61803626:61803696:-@chr20:61800440:61802498:-.A.dn_chr20:61803932:61809669:-@chr20:61803626:61803696:-@chr20:61800440:61802498:-.A.se_chr20:61803932:61809669:-@chr20:61803626:61803696:-@chr20:61800440:61802498:-.A.up', 'chr20:61803932:61809669:-@chr20:61803626:61803696:-@chr20:61800440:61802498:-.B.dn_chr20:61803932:61809669:-@chr20:61803626:61803696:-@chr20:6180…	(0,0):1260,(0,1):14,(1,0):53,(1,1):457	0:407,1:117	(0,0):1104,(0,1):27,(1,0):33,(1,1):477	0:238,1:299	chr20	NA	(62329996, 62329996)	(62339225, 62339225)	ARFRP1
SE	chr20:43483437:43486435:+@chr20:43486550:43486633:+@chr20:43487628:43488298:+	0.44	0.39	0.48	0.54	0.5	0.59	-0.1	21.43	('chr20:43483437:43486435:+@chr20:43486550:43486633:+@chr20:43487628:43488298:+.A.up_chr20:43483437:43486435:+@chr20:43486550:43486633:+@chr20:43487628:43488298:+.A.se_chr20:43483437:43486435:+@chr20:43486550:43486633:+@chr20:43487628:43488298:+.A.dn', 'chr20:43483437:43486435:+@chr20:43486550:43486633:+@chr20:43487628:43488298:+.B.up_chr20:43483437:43486435:+@chr20:43486550:43486633:+@chr20:4348…	(0,0):1448,(0,1):149,(1,0):247,(1,1):730	0:505,1:621	(0,0):1180,(0,1):99,(1,0):254,(1,1):598	0:516,1:435	chr20	NA	(44050023, 44050023)	(44054884, 44054884)	PIGT
SE	chr20:41520415:41520563:+@chr20:41521207:41521474:+@chr20:41521825:41521949:+	0.48	0.35	0.63	0.17	0.11	0.24	0.31	83764.8	('chr20:41520415:41520563:+@chr20:41521207:41521474:+@chr20:41521825:41521949:+.A.up_chr20:41520415:41520563:+@chr20:41521207:41521474:+@chr20:41521825:41521949:+.A.se_chr20:41520415:41520563:+@chr20:41521207:41521474:+@chr20:41521825:41521949:+.A.dn', 'chr20:41520415:41520563:+@chr20:41521207:41521474:+@chr20:41521825:41521949:+.B.up_chr20:41520415:41520563:+@chr20:41521207:41521474:+@chr20:4152…	(0,0):876,(0,1):15,(1,0):57	0:57,1:15	(0,0):605,(0,1):41,(1,0):36,(1,1):2	0:37,1:42	chr20	NA	(42087001, 42087001)	(42088535, 42088535)	SRSF6
SE	chr20:41520415:41520563:+@chr20:41521207:41521371:+@chr20:41521825:41521949:+	0.31	0.19	0.48	0.11	0.06	0.17	0.2	13.06	('chr20:41520415:41520563:+@chr20:41521207:41521371:+@chr20:41521825:41521949:+.A.up_chr20:41520415:41520563:+@chr20:41521207:41521371:+@chr20:41521825:41521949:+.A.se_chr20:41520415:41520563:+@chr20:41521207:41521371:+@chr20:41521825:41521949:+.A.dn', 'chr20:41520415:41520563:+@chr20:41521207:41521371:+@chr20:41521825:41521949:+.B.up_chr20:41520415:41520563:+@chr20:41521207:41521371:+@chr20:4152…	(0,0):914,(0,1):12,(1,0):19,(1,1):3	0:19,1:15	(0,0):627,(0,1):35,(1,0):14,(1,1):8	0:14,1:43	chr20	NA	(42087001, 42087001)	(42088535, 42088535)	SRSF6
SE	chr20:42116353:42116580:+@chr20:42127766:42128161:+@chr20:42128784:42128911:+	0.88	0.74	0.97	0.5	0.34	0.66	0.38	52.66	('chr20:42116353:42116580:+@chr20:42127766:42128161:+@chr20:42128784:42128911:+.A.up_chr20:42116353:42116580:+@chr20:42127766:42128161:+@chr20:42128784:42128911:+.A.se_chr20:42116353:42116580:+@chr20:42127766:42128161:+@chr20:42128784:42128911:+.A.dn', 'chr20:42116353:42116580:+@chr20:42127766:42128161:+@chr20:42128784:42128911:+.B.up_chr20:42116353:42116580:+@chr20:42127766:42128161:+@chr20:4212…	(0,0):264,(0,1):2,(1,0):84,(1,1):2	0:86,1:2	(0,0):146,(0,1):11,(1,0):40,(1,1):1	0:41,1:11	chr20	NA	(42682939, 42682939)	(42695497, 42695497)	TOX2
SE	chr20:36227005:36227187:-@chr20:36223236:36223413:-@chr20:36217663:36217905:-	0.42	0.39	0.45	0.53	0.51	0.55	-0.11	1000000000000	('chr20:36227005:36227187:-@chr20:36223236:36223413:-@chr20:36217663:36217905:-.A.dn_chr20:36227005:36227187:-@chr20:36223236:36223413:-@chr20:36217663:36217905:-.A.se_chr20:36227005:36227187:-@chr20:36223236:36223413:-@chr20:36217663:36217905:-.A.up', 'chr20:36227005:36227187:-@chr20:36223236:36223413:-@chr20:36217663:36217905:-.B.dn_chr20:36227005:36227187:-@chr20:36223236:36223413:-@chr20:3621…	(0,0):851,(0,1):359,(1,0):692,(1,1):220	0:717,1:554	(0,0):2465,(0,1):749,(1,0):2182,(1,1):478	0:2297,1:1112	chr20	NA	(36784249, 36784249)	(36793773, 36793773)	TGM2
SE	chr20:60246937:60247048:+@chr20:60264508:60264672:+@chr20:60268432:60268576:+	0.47	0.34	0.6	0.76	0.64	0.87	-0.29	32.32	('chr20:60246937:60247048:+@chr20:60264508:60264672:+@chr20:60268432:60268576:+.A.up_chr20:60246937:60247048:+@chr20:60264508:60264672:+@chr20:60268432:60268576:+.A.se_chr20:60246937:60247048:+@chr20:60264508:60264672:+@chr20:60268432:60268576:+.A.dn', 'chr20:60246937:60247048:+@chr20:60264508:60264672:+@chr20:60268432:60268576:+.B.up_chr20:60246937:60247048:+@chr20:60264508:60264672:+@chr20:6026…	(0,0):55,(0,1):9,(1,0):60,(1,1):17	0:64,1:22	(0,0):84,(0,1):3,(1,0):107,(1,1):10	0:111,1:9	chr20	NA	(60813542, 60813542)	(60835181, 60835181)	OSBPL2
SE	chr20:41520415:41520563:+@chr20:41521359:41521474:+@chr20:41521825:41521949:+	0.42	0.27	0.58	0.13	0.07	0.2	0.29	36.69	('chr20:41520415:41520563:+@chr20:41521359:41521474:+@chr20:41521825:41521949:+.A.up_chr20:41520415:41520563:+@chr20:41521359:41521474:+@chr20:41521825:41521949:+.A.se_chr20:41520415:41520563:+@chr20:41521359:41521474:+@chr20:41521825:41521949:+.A.dn', 'chr20:41520415:41520563:+@chr20:41521359:41521474:+@chr20:41521825:41521949:+.B.up_chr20:41520415:41520563:+@chr20:41521359:41521474:+@chr20:4152…	(0,0):912,(0,1):4,(1,0):21,(1,1):11	0:22,1:14	(0,0):629,(0,1):17,(1,0):12,(1,1):26	0:13,1:42	chr20	NA	(42087001, 42087001)	(42088535, 42088535)	SRSF6
SE	chr1:152511611:152511876:+@chr1:152512436:152512698:+@chr1:152512874:152513076:+	0.58	0.53	0.62	0.68	0.65	0.72	-0.1	18.47	('chr1:152511611:152511876:+@chr1:152512436:152512698:+@chr1:152512874:152513076:+.A.up_chr1:152511611:152511876:+@chr1:152512436:152512698:+@chr1:152512874:152513076:+.A.se_chr1:152511611:152511876:+@chr1:152512436:152512698:+@chr1:152512874:152513076:+.A.dn', 'chr1:152511611:152511876:+@chr1:152512436:152512698:+@chr1:152512874:152513076:+.B.up_chr1:152511611:152511876:+@chr1:152512436:15251269…	(0,0):255,(0,1):146,(1,0):400,(1,1):1	0:401,1:146	(0,0):362,(0,1):156,(1,0):685,(1,1):8	0:689,1:160	chr1	NA	(154244987, 154244987)	(154246452, 154246452)	HAX1
SE	chr1:41275621:41275800:-@chr1:41266843:41266985:-@chr1:41265456:41266578:-	0.6	0.49	0.69	0.79	0.72	0.85	-0.19	11.23	('chr1:41275621:41275800:-@chr1:41266843:41266985:-@chr1:41265456:41266578:-.A.dn_chr1:41275621:41275800:-@chr1:41266843:41266985:-@chr1:41265456:41266578:-.A.se_chr1:41275621:41275800:-@chr1:41266843:41266985:-@chr1:41265456:41266578:-.A.up', 'chr1:41275621:41275800:-@chr1:41266843:41266985:-@chr1:41265456:41266578:-.B.dn_chr1:41275621:41275800:-@chr1:41266843:41266985:-@chr1:41265456:41266578:-…	(0,0):347,(0,1):26,(1,0):75,(1,1):213	0:178,1:136	(0,0):424,(0,1):27,(1,0):174,(1,1):326	0:414,1:113	chr1	NA	(41492869, 41492869)	(41503213, 41503213)	SCMH1	REACTOME_CELLULAR_SENESCENCE
SE	chr1:152511611:152511876:+@chr1:152512442:152512698:+@chr1:152512874:152513076:+	0.55	0.51	0.6	0.66	0.62	0.7	-0.11	21.87	('chr1:152511611:152511876:+@chr1:152512442:152512698:+@chr1:152512874:152513076:+.A.up_chr1:152511611:152511876:+@chr1:152512442:152512698:+@chr1:152512874:152513076:+.A.se_chr1:152511611:152511876:+@chr1:152512442:152512698:+@chr1:152512874:152513076:+.A.dn', 'chr1:152511611:152511876:+@chr1:152512442:152512698:+@chr1:152512874:152513076:+.B.up_chr1:152511611:152511876:+@chr1:152512442:15251269…	(0,0):295,(0,1):146,(1,0):360,(1,1):1	0:361,1:146	(0,0):431,(0,1):156,(1,0):616,(1,1):8	0:624,1:156	chr1	NA	(154244987, 154244987)	(154246452, 154246452)	HAX1
SE	chr1:45251395:45251474:+@chr1:45251551:45251613:+@chr1:45251853:45252835:+	0.48	0.36	0.59	0.72	0.63	0.79	-0.24	27.61	('chr1:45251395:45251474:+@chr1:45251551:45251613:+@chr1:45251853:45252835:+.A.up_chr1:45251395:45251474:+@chr1:45251551:45251613:+@chr1:45251853:45252835:+.A.se_chr1:45251395:45251474:+@chr1:45251551:45251613:+@chr1:45251853:45252835:+.A.dn', 'chr1:45251395:45251474:+@chr1:45251551:45251613:+@chr1:45251853:45252835:+.B.up_chr1:45251395:45251474:+@chr1:45251551:45251613:+@chr1:45251853:45252835:+…	(0,0):1026,(1,0):33,(1,1):160	0:82,1:111	(0,0):1337,(0,1):1,(1,0):97,(1,1):196	0:233,1:61	chr1	NA	(45478808, 45478808)	(45480248, 45480248)	UROD
SE	chr1:159438087:159438894:+@chr1:159439851:159439957:+@chr1:159442821:159443013:+	0.31	0.26	0.37	0.45	0.4	0.5	-0.14	24.81	('chr1:159438087:159438894:+@chr1:159439851:159439957:+@chr1:159442821:159443013:+.A.up_chr1:159438087:159438894:+@chr1:159439851:159439957:+@chr1:159442821:159443013:+.A.se_chr1:159438087:159438894:+@chr1:159439851:159439957:+@chr1:159442821:159443013:+.A.dn', 'chr1:159438087:159438894:+@chr1:159439851:159439957:+@chr1:159442821:159443013:+.B.up_chr1:159438087:159438894:+@chr1:159439851:15943995…	(0,0):108,(0,1):66,(1,0):92,(1,1):161	0:107,1:212	(0,0):160,(0,1):78,(1,0):187,(1,1):213	0:223,1:255	chr1	NA	(161171463, 161171463)	(161176389, 161176389)	NDUFS2
SE	chr1:243093599:243094450:-@chr1:243092544:243092655:-@chr1:243092374:243092459:-	0.52	0.43	0.63	0.29	0.21	0.38	0.23	37.03	('chr1:243093599:243094450:-@chr1:243092544:243092655:-@chr1:243092374:243092459:-.A.dn_chr1:243093599:243094450:-@chr1:243092544:243092655:-@chr1:243092374:243092459:-.A.se_chr1:243093599:243094450:-@chr1:243092544:243092655:-@chr1:243092374:243092459:-.A.up', 'chr1:243093599:243094450:-@chr1:243092544:243092655:-@chr1:243092374:243092459:-.B.dn_chr1:243093599:243094450:-@chr1:243092544:24309265…	(0,0):954,(0,1):2,(1,0):105,(1,1):1247	0:770,1:584	(0,0):334,(1,0):43,(1,1):1013	0:298,1:758	chr1	NA	(245025751, 245025751)	(245027827, 245027827)	HNRNPU
SE	chr1:161439206:161439587:-@chr1:161404668:161404782:-@chr1:161398329:161398390:-	0.66	0.56	0.76	0.84	0.79	0.9	-0.18	28.05	('chr1:161439206:161439587:-@chr1:161404668:161404782:-@chr1:161398329:161398390:-.A.dn_chr1:161439206:161439587:-@chr1:161404668:161404782:-@chr1:161398329:161398390:-.A.se_chr1:161439206:161439587:-@chr1:161404668:161404782:-@chr1:161398329:161398390:-.A.up', 'chr1:161439206:161439587:-@chr1:161404668:161404782:-@chr1:161398329:161398390:-.B.dn_chr1:161439206:161439587:-@chr1:161404668:16140478…	(0,0):387,(0,1):1,(1,0):109,(1,1):171	0:202,1:79	(0,0):931,(0,1):6,(1,0):316,(1,1):329	0:582,1:69	chr1	NA	(163131705, 163131705)	(163172963, 163172963)	RGS5
SE	chr1:32462549:32462663:+@chr1:32464342:32464508:+@chr1:32464591:32464718:+	0.31	0.23	0.42	0.52	0.42	0.61	-0.21	13.74	('chr1:32462549:32462663:+@chr1:32464342:32464508:+@chr1:32464591:32464718:+.A.up_chr1:32462549:32462663:+@chr1:32464342:32464508:+@chr1:32464591:32464718:+.A.se_chr1:32462549:32462663:+@chr1:32464342:32464508:+@chr1:32464591:32464718:+.A.dn', 'chr1:32462549:32462663:+@chr1:32464342:32464508:+@chr1:32464591:32464718:+.B.up_chr1:32462549:32462663:+@chr1:32464342:32464508:+@chr1:32464591:32464718:+…	(0,0):557,(0,1):1,(1,0):60,(1,1):48	0:69,1:40	(0,0):791,(0,1):5,(1,0):122,(1,1):39	0:133,1:33	chr1	NA	(32689962, 32689962)	(32692131, 32692131)	EIF3I
SE	chr1:32462549:32462663:+@chr1:32464293:32464508:+@chr1:32464591:32464718:+	0.23	0.17	0.3	0.39	0.32	0.48	-0.16	12.57	('chr1:32462549:32462663:+@chr1:32464293:32464508:+@chr1:32464591:32464718:+.A.up_chr1:32462549:32462663:+@chr1:32464293:32464508:+@chr1:32464591:32464718:+.A.se_chr1:32462549:32462663:+@chr1:32464293:32464508:+@chr1:32464591:32464718:+.A.dn', 'chr1:32462549:32462663:+@chr1:32464293:32464508:+@chr1:32464591:32464718:+.B.up_chr1:32462549:32462663:+@chr1:32464293:32464508:+@chr1:32464591:32464718:+…	(0,0):556,(0,1):24,(1,0):61,(1,1):25	0:61,1:49	(0,0):789,(0,1):29,(1,0):124,(1,1):15	0:125,1:43	chr1	NA	(32689962, 32689962)	(32692131, 32692131)	EIF3I
SE	chr1:153545163:153545380:+@chr1:153546479:153546620:+@chr1:153548670:153549810:+	0.46	0.42	0.5	0.6	0.57	0.62	-0.14	1000000000000	('chr1:153545163:153545380:+@chr1:153546479:153546620:+@chr1:153548670:153549810:+.A.up_chr1:153545163:153545380:+@chr1:153546479:153546620:+@chr1:153548670:153549810:+.A.se_chr1:153545163:153545380:+@chr1:153546479:153546620:+@chr1:153548670:153549810:+.A.dn', 'chr1:153545163:153545380:+@chr1:153546479:153546620:+@chr1:153548670:153549810:+.B.up_chr1:153545163:153545380:+@chr1:153546479:15354662…	(0,0):705,(0,1):89,(1,0):329,(1,1):387	0:396,1:409	(0,0):1999,(0,1):162,(1,0):1061,(1,1):777	0:1253,1:747	chr1	NA	(155278539, 155278539)	(155283186, 155283186)	FDPS
SE	chr1:43196892:43197552:-@chr1:43181480:43181579:-@chr1:43168794:43169464:-	0.28	0.2	0.38	0.6	0.46	0.72	-0.32	8098.68	('chr1:43196892:43197552:-@chr1:43181480:43181579:-@chr1:43168794:43169464:-.A.dn_chr1:43196892:43197552:-@chr1:43181480:43181579:-@chr1:43168794:43169464:-.A.se_chr1:43196892:43197552:-@chr1:43181480:43181579:-@chr1:43168794:43169464:-.A.up', 'chr1:43196892:43197552:-@chr1:43181480:43181579:-@chr1:43168794:43169464:-.B.dn_chr1:43196892:43197552:-@chr1:43181480:43181579:-@chr1:43168794:43169464:-…	(0,0):146,(0,1):32,(1,0):25,(1,1):54	0:35,1:76	(0,0):228,(0,1):6,(1,0):32,(1,1):47	0:56,1:29	chr1	NA	(43396207, 43396207)	(43424965, 43424965)	SLC2A1
SE	chr1:152511611:152511876:+@chr1:152512436:152512700:+@chr1:152512874:152513076:+	0.56	0.51	0.6	0.66	0.62	0.7	-0.1	11.73	('chr1:152511611:152511876:+@chr1:152512436:152512700:+@chr1:152512874:152513076:+.A.up_chr1:152511611:152511876:+@chr1:152512436:152512700:+@chr1:152512874:152513076:+.A.se_chr1:152511611:152511876:+@chr1:152512436:152512700:+@chr1:152512874:152513076:+.A.dn', 'chr1:152511611:152511876:+@chr1:152512436:152512700:+@chr1:152512874:152513076:+.B.up_chr1:152511611:152511876:+@chr1:152512436:15251270…	(0,0):289,(0,1):146,(1,0):366,(1,1):1	0:367,1:146	(0,0):424,(0,1):156,(1,0):623,(1,1):8	0:628,1:159	chr1	NA	(154244987, 154244987)	(154246452, 154246452)	HAX1
SE	chr1:43196892:43197552:-@chr1:43181484:43181579:-@chr1:43168794:43169464:-	0.39	0.3	0.49	0.65	0.52	0.78	-0.26	13.5	('chr1:43196892:43197552:-@chr1:43181484:43181579:-@chr1:43168794:43169464:-.A.dn_chr1:43196892:43197552:-@chr1:43181484:43181579:-@chr1:43168794:43169464:-.A.se_chr1:43196892:43197552:-@chr1:43181484:43181579:-@chr1:43168794:43169464:-.A.up', 'chr1:43196892:43197552:-@chr1:43181484:43181579:-@chr1:43168794:43169464:-.B.dn_chr1:43196892:43197552:-@chr1:43181484:43181579:-@chr1:43168794:43169464:-…	(0,0):130,(0,1):32,(1,0):41,(1,1):54	0:51,1:76	(0,0):222,(0,1):6,(1,0):38,(1,1):47	0:68,1:23	chr1	NA	(43396207, 43396207)	(43424965, 43424965)	SLC2A1
SE	chr1:53509487:53509606:-@chr1:53509288:53509413:-@chr1:53504733:53504907:-	0.19	0.07	0.35	0.45	0.35	0.56	-0.26	12.18	('chr1:53509487:53509606:-@chr1:53509288:53509413:-@chr1:53504733:53504907:-.A.dn_chr1:53509487:53509606:-@chr1:53509288:53509413:-@chr1:53504733:53504907:-.A.se_chr1:53509487:53509606:-@chr1:53509288:53509413:-@chr1:53504733:53504907:-.A.up', 'chr1:53509487:53509606:-@chr1:53509288:53509413:-@chr1:53504733:53504907:-.B.dn_chr1:53509487:53509606:-@chr1:53509288:53509413:-@chr1:53504733:53504907:-…	(0,0):37,(0,1):4,(1,0):5,(1,1):9	0:6,1:12	(0,0):134,(0,1):3,(1,0):50,(1,1):30	0:56,1:27	chr1	NA	(53732145, 53732145)	(53737018, 53737018)	LRP8
SE	chr1:153545163:153545380:+@chr1:153546458:153546620:+@chr1:153548670:153549810:+	0.43	0.39	0.47	0.56	0.53	0.58	-0.13	1000000000000	('chr1:153545163:153545380:+@chr1:153546458:153546620:+@chr1:153548670:153549810:+.A.up_chr1:153545163:153545380:+@chr1:153546458:153546620:+@chr1:153548670:153549810:+.A.se_chr1:153545163:153545380:+@chr1:153546458:153546620:+@chr1:153548670:153549810:+.A.dn', 'chr1:153545163:153545380:+@chr1:153546458:153546620:+@chr1:153548670:153549810:+.B.up_chr1:153545163:153545380:+@chr1:153546458:15354662…	(0,0):708,(0,1):165,(1,0):326,(1,1):311	0:375,1:427	(0,0):2025,(0,1):338,(1,0):1035,(1,1):601	0:1162,1:812	chr1	NA	(155278539, 155278539)	(155283186, 155283186)	FDPS
SE	chr1:1300240:1300444:-@chr1:1299948:1300033:-@chr1:1299243:1299688:-	0.61	0.54	0.69	0.81	0.73	0.89	-0.2	84.15	('chr1:1300240:1300444:-@chr1:1299948:1300033:-@chr1:1299243:1299688:-.A.dn_chr1:1300240:1300444:-@chr1:1299948:1300033:-@chr1:1299243:1299688:-.A.se_chr1:1300240:1300444:-@chr1:1299948:1300033:-@chr1:1299243:1299688:-.A.up', 'chr1:1300240:1300444:-@chr1:1299948:1300033:-@chr1:1299243:1299688:-.B.dn_chr1:1300240:1300444:-@chr1:1299948:1300033:-@chr1:1299243:1299688:-.B.up')	(0,0):795,(0,1):26,(1,0):132,(1,1):282	0:273,1:167	(0,0):817,(0,1):5,(1,0):136,(1,1):331	0:394,1:78	chr1	NA	(1309380, 1309380)	(1310581, 1310581)	AURKAIP1
SE	chr1:109573537:109573717:+@chr1:109575023:109575166:+@chr1:109575776:109575961:+	0.43	0.38	0.48	0.54	0.49	0.58	-0.11	11.23	('chr1:109573537:109573717:+@chr1:109575023:109575166:+@chr1:109575776:109575961:+.A.up_chr1:109573537:109573717:+@chr1:109575023:109575166:+@chr1:109575776:109575961:+.A.se_chr1:109573537:109573717:+@chr1:109575023:109575166:+@chr1:109575776:109575961:+.A.dn', 'chr1:109573537:109573717:+@chr1:109575023:109575166:+@chr1:109575776:109575961:+.B.up_chr1:109573537:109573717:+@chr1:109575023:10957516…	(0,0):372,(0,1):79,(1,0):238,(1,1):112	0:255,1:174	(0,0):460,(0,1):79,(1,0):373,(1,1):126	0:404,1:174	chr1	NA	(109772014, 109772014)	(109774438, 109774438)	SARS
SE	chr1:20986275:20986407:-@chr1:20979425:20979620:-@chr1:20978892:20978991:-	0.38	0.29	0.48	0.64	0.5	0.79	-0.26	11.36	('chr1:20986275:20986407:-@chr1:20979425:20979620:-@chr1:20978892:20978991:-.A.dn_chr1:20986275:20986407:-@chr1:20979425:20979620:-@chr1:20978892:20978991:-.A.se_chr1:20986275:20986407:-@chr1:20979425:20979620:-@chr1:20978892:20978991:-.A.up', 'chr1:20986275:20986407:-@chr1:20979425:20979620:-@chr1:20978892:20978991:-.B.dn_chr1:20986275:20986407:-@chr1:20979425:20979620:-@chr1:20978892:20978991:-…	(0,0):203,(0,1):17,(1,0):93,(1,1):21	0:95,1:36	(0,0):279,(0,1):4,(1,0):104,(1,1):15	0:108,1:15	chr1	NA	(21106305, 21106305)	(21113820, 21113820)	HP1BP3
SE	chr1:16354930:16355169:-@chr1:16349978:16350045:-@chr1:16346970:16348129:-	0.57	0.52	0.63	0.88	0.82	0.93	-0.31	1000000000000	('chr1:16354930:16355169:-@chr1:16349978:16350045:-@chr1:16346970:16348129:-.A.dn_chr1:16354930:16355169:-@chr1:16349978:16350045:-@chr1:16346970:16348129:-.A.se_chr1:16354930:16355169:-@chr1:16349978:16350045:-@chr1:16346970:16348129:-.A.up', 'chr1:16354930:16355169:-@chr1:16349978:16350045:-@chr1:16346970:16348129:-.B.dn_chr1:16354930:16355169:-@chr1:16349978:16350045:-@chr1:16346970:16348129:-…	(0,0):954,(0,1):47,(1,0):204,(1,1):839	0:617,1:473	(0,0):581,(0,1):7,(1,0):164,(1,1):645	0:723,1:93	chr1	NA	(16474383, 16474383)	(16482582, 16482582)	EPHA2
SE	chr1:11962825:11963128:+@chr1:11964614:11964762:+@chr1:11971809:11972082:+	0.78	0.7	0.85	0.92	0.87	0.95	-0.14	21.83	('chr1:11962825:11963128:+@chr1:11964614:11964762:+@chr1:11971809:11972082:+.A.up_chr1:11962825:11963128:+@chr1:11964614:11964762:+@chr1:11971809:11972082:+.A.se_chr1:11962825:11963128:+@chr1:11964614:11964762:+@chr1:11971809:11972082:+.A.dn', 'chr1:11962825:11963128:+@chr1:11964614:11964762:+@chr1:11971809:11972082:+.B.up_chr1:11962825:11963128:+@chr1:11964614:11964762:+@chr1:11971809:11972082:+…	(0,0):270,(0,1):20,(1,0):130,(1,1):10	0:133,1:27	(0,0):242,(0,1):10,(1,0):195,(1,1):5	0:198,1:12	chr1	NA	(12040238, 12040238)	(12049495, 12049495)	MFN2
SE	chr1:153545163:153545380:+@chr1:153546460:153546620:+@chr1:153548670:153549810:+	0.4	0.37	0.44	0.51	0.49	0.54	-0.11	5.64849e+08	('chr1:153545163:153545380:+@chr1:153546460:153546620:+@chr1:153548670:153549810:+.A.up_chr1:153545163:153545380:+@chr1:153546460:153546620:+@chr1:153548670:153549810:+.A.se_chr1:153545163:153545380:+@chr1:153546460:153546620:+@chr1:153548670:153549810:+.A.dn', 'chr1:153545163:153545380:+@chr1:153546460:153546620:+@chr1:153548670:153549810:+.B.up_chr1:153545163:153545380:+@chr1:153546460:15354662…	(0,0):746,(0,1):153,(1,0):288,(1,1):323	0:330,1:434	(0,0):2196,(0,1):323,(1,0):864,(1,1):616	0:982,1:821	chr1	NA	(155278539, 155278539)	(155283186, 155283186)	FDPS
SE	chr1:1011121:1011255:-@chr1:1009596:1009749:-@chr1:1007061:1008230:-	0.54	0.31	0.83	0.12	0.04	0.29	0.42	11.97	('chr1:1011121:1011255:-@chr1:1009596:1009749:-@chr1:1007061:1008230:-.A.dn_chr1:1011121:1011255:-@chr1:1009596:1009749:-@chr1:1007061:1008230:-.A.se_chr1:1011121:1011255:-@chr1:1009596:1009749:-@chr1:1007061:1008230:-.A.up', 'chr1:1011121:1011255:-@chr1:1009596:1009749:-@chr1:1007061:1008230:-.B.dn_chr1:1011121:1011255:-@chr1:1009596:1009749:-@chr1:1007061:1008230:-.B.up')	(0,0):170,(0,1):2,(1,0):9,(1,1):89	0:45,1:55	(0,0):173,(0,1):4,(1,0):2,(1,1):130	0:6,1:130	chr1	NA	(1017198, 1017198)	(1021392, 1021392)	C1orf159
SE	chr1:157252118:157252401:+@chr1:157252947:157253114:+@chr1:157254643:157255065:+	0.64	0.61	0.67	0.74	0.71	0.77	-0.1	47.7	('chr1:157252118:157252401:+@chr1:157252947:157253114:+@chr1:157254643:157255065:+.A.up_chr1:157252118:157252401:+@chr1:157252947:157253114:+@chr1:157254643:157255065:+.A.se_chr1:157252118:157252401:+@chr1:157252947:157253114:+@chr1:157254643:157255065:+.A.dn', 'chr1:157252118:157252401:+@chr1:157252947:157253114:+@chr1:157254643:157255065:+.B.up_chr1:157252118:157252401:+@chr1:157252947:15725311…	(0,0):1439,(0,1):203,(1,0):791,(1,1):578	0:1109,1:463	(0,0):1143,(0,1):129,(1,0):809,(1,1):522	0:1160,1:300	chr1	NA	(158985494, 158985494)	(158988441, 158988441)	IFI16	FRIDMAN_SENESCENCE_UP
SE	chr1:52720064:52720183:-@chr1:52719683:52719895:-@chr1:52715968:52716142:-	0.35	0.23	0.49	0.64	0.51	0.78	-0.29	20.45	('chr1:52720064:52720183:-@chr1:52719683:52719895:-@chr1:52715968:52716142:-.A.dn_chr1:52720064:52720183:-@chr1:52719683:52719895:-@chr1:52715968:52716142:-.A.se_chr1:52720064:52720183:-@chr1:52719683:52719895:-@chr1:52715968:52716142:-.A.up', 'chr1:52720064:52720183:-@chr1:52719683:52719895:-@chr1:52715968:52716142:-.B.dn_chr1:52720064:52720183:-@chr1:52719683:52719895:-@chr1:52715968:52716142:-…	(0,0):29,(0,1):17,(1,0):30,(1,1):2	0:30,1:19	(0,0):51,(0,1):11,(1,0):72,(1,1):3	0:73,1:13	chr1	NA	(52943380, 52943380)	(52947595, 52947595)	ZCCHC11
SE	chr1:40506678:40506794:+@chr1:40508234:40508386:+@chr1:40510153:40510294:+	0.37	0.3	0.44	0.58	0.47	0.68	-0.21	90.59	('chr1:40506678:40506794:+@chr1:40508234:40508386:+@chr1:40510153:40510294:+.A.up_chr1:40506678:40506794:+@chr1:40508234:40508386:+@chr1:40510153:40510294:+.A.se_chr1:40506678:40506794:+@chr1:40508234:40508386:+@chr1:40510153:40510294:+.A.dn', 'chr1:40506678:40506794:+@chr1:40508234:40508386:+@chr1:40510153:40510294:+.B.up_chr1:40506678:40506794:+@chr1:40508234:40508386:+@chr1:40510153:40510294:+…	(0,0):175,(0,1):15,(1,0):114,(1,1):57	0:119,1:67	(0,0):131,(0,1):11,(1,0):113,(1,1):21	0:118,1:27	chr1	NA	(40734091, 40734091)	(40737707, 40737707)	ZMPSTE24	GenAge:GO_CELLULAR_SENESCENCE
SE	chr1:152511611:152511876:+@chr1:152512436:152512702:+@chr1:152512874:152513076:+	0.55	0.5	0.6	0.66	0.62	0.7	-0.11	27.53	('chr1:152511611:152511876:+@chr1:152512436:152512702:+@chr1:152512874:152513076:+.A.up_chr1:152511611:152511876:+@chr1:152512436:152512702:+@chr1:152512874:152513076:+.A.se_chr1:152511611:152511876:+@chr1:152512436:152512702:+@chr1:152512874:152513076:+.A.dn', 'chr1:152511611:152511876:+@chr1:152512436:152512702:+@chr1:152512874:152513076:+.B.up_chr1:152511611:152511876:+@chr1:152512436:15251270…	(0,0):292,(0,1):146,(1,0):363,(1,1):1	0:364,1:146	(0,0):425,(0,1):156,(1,0):622,(1,1):8	0:627,1:159	chr1	NA	(154244987, 154244987)	(154246452, 154246452)	HAX1
SE	chr1:151870111:151870460:-@chr1:151866583:151866698:-@chr1:151865420:151865633:-	0.8	0.7	0.89	0.98	0.95	1	-0.18	871.27	('chr1:151870111:151870460:-@chr1:151866583:151866698:-@chr1:151865420:151865633:-.A.dn_chr1:151870111:151870460:-@chr1:151866583:151866698:-@chr1:151865420:151865633:-.A.se_chr1:151870111:151870460:-@chr1:151866583:151866698:-@chr1:151865420:151865633:-.A.up', 'chr1:151870111:151870460:-@chr1:151866583:151866698:-@chr1:151865420:151865633:-.B.dn_chr1:151870111:151870460:-@chr1:151866583:15186669…	(0,0):401,(0,1):7,(1,0):68,(1,1):20	0:78,1:17	(0,0):369,(1,0):142,(1,1):30	0:171,1:1	chr1	NA	(153598796, 153598796)	(153603836, 153603836)	S100A13
SE	chr1:152511611:152511876:+@chr1:152512436:152512634:+@chr1:152512874:152513076:+	0.51	0.46	0.56	0.63	0.59	0.67	-0.12	31.24	('chr1:152511611:152511876:+@chr1:152512436:152512634:+@chr1:152512874:152513076:+.A.up_chr1:152511611:152511876:+@chr1:152512436:152512634:+@chr1:152512874:152513076:+.A.se_chr1:152511611:152511876:+@chr1:152512436:152512634:+@chr1:152512874:152513076:+.A.dn', 'chr1:152511611:152511876:+@chr1:152512436:152512634:+@chr1:152512874:152513076:+.B.up_chr1:152511611:152511876:+@chr1:152512436:15251263…	(0,0):390,(0,1):124,(1,0):265,(1,1):23	0:266,1:146	(0,0):583,(0,1):142,(1,0):464,(1,1):22	0:469,1:159	chr1	NA	(154244987, 154244987)	(154246452, 154246452)	HAX1
SE	chr16:88154622:88154972:+@chr16:88155136:88155238:+@chr16:88155505:88155660:+	0.73	0.69	0.77	0.99	0.97	1	-0.26	1000000000000	('chr16:88154622:88154972:+@chr16:88155136:88155238:+@chr16:88155505:88155660:+.A.up_chr16:88154622:88154972:+@chr16:88155136:88155238:+@chr16:88155505:88155660:+.A.se_chr16:88154622:88154972:+@chr16:88155136:88155238:+@chr16:88155505:88155660:+.A.dn', 'chr16:88154622:88154972:+@chr16:88155136:88155238:+@chr16:88155505:88155660:+.B.up_chr16:88154622:88154972:+@chr16:88155136:88155238:+@chr16:8815…	(0,0):1985,(0,1):21,(1,0):485,(1,1):220	0:566,1:160	(0,0):1662,(0,1):2,(1,0):451,(1,1):31	0:478,1:6	chr16	NA	(89627121, 89627121)	(89628159, 89628159)	RPL13
SE	chr16:11167746:11167910:+@chr16:11175512:11175635:+@chr16:11179693:11183547:+	0.34	0.19	0.54	0.07	0.01	0.17	0.27	20.34	('chr16:11167746:11167910:+@chr16:11175512:11175635:+@chr16:11179693:11183547:+.A.up_chr16:11167746:11167910:+@chr16:11175512:11175635:+@chr16:11179693:11183547:+.A.se_chr16:11167746:11167910:+@chr16:11175512:11175635:+@chr16:11179693:11183547:+.A.dn', 'chr16:11167746:11167910:+@chr16:11175512:11175635:+@chr16:11179693:11183547:+.B.up_chr16:11167746:11167910:+@chr16:11175512:11175635:+@chr16:1117…	(0,0):629,(0,1):8,(1,0):9,(1,1):521	0:169,1:369	(0,0):592,(0,1):17,(1,0):2,(1,1):661	0:15,1:665	chr16	NA	(11260245, 11260245)	(11276046, 11276046)	CLEC16A
SE	chr16:30639535:30639800:+@chr16:30640011:30640298:+@chr16:30640944:30641108:+	0.62	0.51	0.71	0.83	0.74	0.9	-0.21	47.97	('chr16:30639535:30639800:+@chr16:30640011:30640298:+@chr16:30640944:30641108:+.A.up_chr16:30639535:30639800:+@chr16:30640011:30640298:+@chr16:30640944:30641108:+.A.se_chr16:30639535:30639800:+@chr16:30640011:30640298:+@chr16:30640944:30641108:+.A.dn', 'chr16:30639535:30639800:+@chr16:30640011:30640298:+@chr16:30640944:30641108:+.B.up_chr16:30639535:30639800:+@chr16:30640011:30640298:+@chr16:3064…	(0,0):93,(0,1):25,(1,0):97,(1,1):5	0:101,1:26	(0,0):93,(0,1):12,(1,0):152,(1,1):6	0:156,1:14	chr16	NA	(30732034, 30732034)	(30733607, 30733607)	SRCAP
SE	chr16:54079951:54080129:+@chr16:54081064:54081237:+@chr16:54083214:54083369:+	0.44	0.42	0.46	0.56	0.54	0.59	-0.12	1000000000000	('chr16:54079951:54080129:+@chr16:54081064:54081237:+@chr16:54083214:54083369:+.A.up_chr16:54079951:54080129:+@chr16:54081064:54081237:+@chr16:54083214:54083369:+.A.se_chr16:54079951:54080129:+@chr16:54081064:54081237:+@chr16:54083214:54083369:+.A.dn', 'chr16:54079951:54080129:+@chr16:54081064:54081237:+@chr16:54083214:54083369:+.B.up_chr16:54079951:54080129:+@chr16:54081064:54081237:+@chr16:5408…	(0,0):1736,(0,1):558,(1,0):1456,(1,1):274	0:1476,1:812	(0,0):1622,(0,1):399,(1,0):1639,(1,1):184	0:1672,1:550	chr16	NA	(55522450, 55522450)	(55525868, 55525868)	MMP2
SE	chr16:1954451:1954828:-@chr16:1954274:1954367:-@chr16:1952499:1953258:-	0.29	0.24	0.34	0.57	0.48	0.65	-0.28	1000000000000	('chr16:1954451:1954828:-@chr16:1954274:1954367:-@chr16:1952499:1953258:-.A.dn_chr16:1954451:1954828:-@chr16:1954274:1954367:-@chr16:1952499:1953258:-.A.se_chr16:1954451:1954828:-@chr16:1954274:1954367:-@chr16:1952499:1953258:-.A.up', 'chr16:1954451:1954828:-@chr16:1954274:1954367:-@chr16:1952499:1953258:-.B.dn_chr16:1954451:1954828:-@chr16:1954274:1954367:-@chr16:1952499:1953258:-.B.up')	(0,0):3668,(0,1):28,(1,0):92,(1,1):536	0:201,1:455	(0,0):6306,(0,1):5,(1,0):95,(1,1):886	0:605,1:381	chr16	NA	(2012498, 2012498)	(2014827, 2014827)	RPS2
SE	chr16:3010314:3010493:+@chr16:3011191:3011321:+@chr16:3011557:3011691:+	0.18	0.15	0.21	0.4	0.29	0.53	-0.22	124.49	('chr16:3010314:3010493:+@chr16:3011191:3011321:+@chr16:3011557:3011691:+.A.up_chr16:3010314:3010493:+@chr16:3011191:3011321:+@chr16:3011557:3011691:+.A.se_chr16:3010314:3010493:+@chr16:3011191:3011321:+@chr16:3011557:3011691:+.A.dn', 'chr16:3010314:3010493:+@chr16:3011191:3011321:+@chr16:3011557:3011691:+.B.up_chr16:3010314:3010493:+@chr16:3011191:3011321:+@chr16:3011557:3011691:+.B.dn')	(0,0):466,(0,1):43,(1,0):114,(1,1):232	0:125,1:264	(0,0):276,(0,1):2,(1,0):40,(1,1):44	0:52,1:34	chr16	NA	(3070313, 3070313)	(3071690, 3071690)	TNFRSF12A
SE	chr16:84390675:84390859:+@chr16:84392312:84392385:+@chr16:84396044:84398109:+	0.71	0.67	0.75	0.86	0.84	0.89	-0.15	1000000000000	('chr16:84390675:84390859:+@chr16:84392312:84392385:+@chr16:84396044:84398109:+.A.up_chr16:84390675:84390859:+@chr16:84392312:84392385:+@chr16:84396044:84398109:+.A.se_chr16:84390675:84390859:+@chr16:84392312:84392385:+@chr16:84396044:84398109:+.A.dn', 'chr16:84390675:84390859:+@chr16:84392312:84392385:+@chr16:84396044:84398109:+.B.up_chr16:84390675:84390859:+@chr16:84392312:84392385:+@chr16:8439…	(0,0):4724,(0,1):10,(1,0):455,(1,1):502	0:702,1:265	(0,0):5363,(0,1):11,(1,0):774,(1,1):521	0:1131,1:175	chr16	NA	(85833174, 85833174)	(85840608, 85840608)	COX4I1
SE	chr16:84390675:84390859:+@chr16:84392291:84392385:+@chr16:84396044:84398109:+	0.26	0.21	0.31	0.42	0.37	0.47	-0.16	1786.88	('chr16:84390675:84390859:+@chr16:84392291:84392385:+@chr16:84396044:84398109:+.A.up_chr16:84390675:84390859:+@chr16:84392291:84392385:+@chr16:84396044:84398109:+.A.se_chr16:84390675:84390859:+@chr16:84392291:84392385:+@chr16:84396044:84398109:+.A.dn', 'chr16:84390675:84390859:+@chr16:84392291:84392385:+@chr16:84396044:84398109:+.B.up_chr16:84390675:84390859:+@chr16:84392291:84392385:+@chr16:8439…	(0,0):5096,(0,1):44,(1,0):83,(1,1):468	0:152,1:443	(0,0):5998,(0,1):38,(1,0):139,(1,1):494	0:298,1:373	chr16	NA	(85833174, 85833174)	(85840608, 85840608)	COX4I1
SE	chr16:29919751:29919862:+@chr16:29920034:29923479:+@chr16:29924043:29925105:+	0.83	0.72	0.93	0.5	0.42	0.59	0.33	5543.79	('chr16:29919751:29919862:+@chr16:29920034:29923479:+@chr16:29924043:29925105:+.A.up_chr16:29919751:29919862:+@chr16:29920034:29923479:+@chr16:29924043:29925105:+.A.se_chr16:29919751:29919862:+@chr16:29920034:29923479:+@chr16:29924043:29925105:+.A.dn', 'chr16:29919751:29919862:+@chr16:29920034:29923479:+@chr16:29924043:29925105:+.B.up_chr16:29919751:29919862:+@chr16:29920034:29923479:+@chr16:2992…	(0,0):351,(0,1):4,(1,0):348,(1,1):88	0:421,1:19	(0,0):368,(0,1):14,(1,0):311,(1,1):140	0:377,1:88	chr16	NA	(30012250, 30012250)	(30017604, 30017604)	INO80E
SE	chr16:27176257:27176403:-@chr16:27160175:27160711:-@chr16:27154000:27154121:-	0.28	0.16	0.44	0.05	0.02	0.11	0.23	109.81	('chr16:27176257:27176403:-@chr16:27160175:27160711:-@chr16:27154000:27154121:-.A.dn_chr16:27176257:27176403:-@chr16:27160175:27160711:-@chr16:27154000:27154121:-.A.se_chr16:27176257:27176403:-@chr16:27160175:27160711:-@chr16:27154000:27154121:-.A.up', 'chr16:27176257:27176403:-@chr16:27160175:27160711:-@chr16:27154000:27154121:-.B.dn_chr16:27176257:27176403:-@chr16:27160175:27160711:-@chr16:2715…	(0,0):133,(0,1):9,(1,0):24	0:24,1:9	(0,0):191,(0,1):14,(1,0):5,(1,1):1	0:5,1:15	chr16	NA	(27246499, 27246499)	(27268902, 27268902)	NSMCE1
SE	chr16:56841341:56841520:+@chr16:56844132:56844258:+@chr16:56845403:56845675:+	0.24	0.09	0.44	0.71	0.43	0.94	-0.47	13.38	('chr16:56841341:56841520:+@chr16:56844132:56844258:+@chr16:56845403:56845675:+.A.up_chr16:56841341:56841520:+@chr16:56844132:56844258:+@chr16:56845403:56845675:+.A.se_chr16:56841341:56841520:+@chr16:56844132:56844258:+@chr16:56845403:56845675:+.A.dn', 'chr16:56841341:56841520:+@chr16:56844132:56844258:+@chr16:56845403:56845675:+.B.up_chr16:56841341:56841520:+@chr16:56844132:56844258:+@chr16:5684…	(0,0):5,(0,1):5,(1,0):5,(1,1):8	0:5,1:13	(0,0):9,(0,1):2,(1,0):9	0:9,1:2	chr16	NA	(58283840, 58283840)	(58288174, 58288174)	CCDC113
SE	chr16:1989498:1990483:-@chr16:1988967:1989123:-@chr16:1988391:1988854:-	0.64	0.51	0.77	0.91	0.83	0.97	-0.27	66.84	('chr16:1989498:1990483:-@chr16:1988967:1989123:-@chr16:1988391:1988854:-.A.dn_chr16:1989498:1990483:-@chr16:1988967:1989123:-@chr16:1988391:1988854:-.A.se_chr16:1989498:1990483:-@chr16:1988967:1989123:-@chr16:1988391:1988854:-.A.up', 'chr16:1989498:1990483:-@chr16:1988967:1989123:-@chr16:1988391:1988854:-.B.dn_chr16:1989498:1990483:-@chr16:1988967:1989123:-@chr16:1988391:1988854:-.B.up')	(0,0):395,(0,1):9,(1,0):46,(1,1):202	0:157,1:100	(0,0):460,(1,0):79,(1,1):294	0:334,1:39	chr16	NA	(2048390, 2048390)	(2050482, 2050482)	ZNF598
SE	chr16:29727242:29727563:+@chr16:29728362:29728586:+@chr16:29728899:29730005:+	0.31	0.27	0.36	0.41	0.38	0.45	-0.1	11.1	('chr16:29727242:29727563:+@chr16:29728362:29728586:+@chr16:29728899:29730005:+.A.up_chr16:29727242:29727563:+@chr16:29728362:29728586:+@chr16:29728899:29730005:+.A.se_chr16:29727242:29727563:+@chr16:29728362:29728586:+@chr16:29728899:29730005:+.A.dn', 'chr16:29727242:29727563:+@chr16:29728362:29728586:+@chr16:29728899:29730005:+.B.up_chr16:29727242:29727563:+@chr16:29728362:29728586:+@chr16:2972…	(0,0):1038,(0,1):167,(1,0):148,(1,1):1025	0:442,1:898	(0,0):1845,(0,1):249,(1,0):373,(1,1):2172	0:1290,1:1504	chr16	NA	(29819741, 29819741)	(29822504, 29822504)	MAZ
SE	chr16:3010314:3010493:+@chr16:3011217:3011321:+@chr16:3011557:3011691:+	0.31	0.26	0.35	0.74	0.63	0.84	-0.43	1000000000000	('chr16:3010314:3010493:+@chr16:3011217:3011321:+@chr16:3011557:3011691:+.A.up_chr16:3010314:3010493:+@chr16:3011217:3011321:+@chr16:3011557:3011691:+.A.se_chr16:3010314:3010493:+@chr16:3011217:3011321:+@chr16:3011557:3011691:+.A.dn', 'chr16:3010314:3010493:+@chr16:3011217:3011321:+@chr16:3011557:3011691:+.B.up_chr16:3010314:3010493:+@chr16:3011217:3011321:+@chr16:3011557:3011691:+.B.dn')	(0,0):405,(0,1):1,(1,0):175,(1,1):274	0:205,1:245	(0,0):231,(1,0):85,(1,1):46	0:109,1:22	chr16	NA	(3070313, 3070313)	(3071690, 3071690)	TNFRSF12A
SE	chr16:30036492:30036606:-@chr16:30035959:30036107:-@chr16:30035458:30035825:-	0.18	0.11	0.26	0.36	0.28	0.44	-0.18	23.74	('chr16:30036492:30036606:-@chr16:30035959:30036107:-@chr16:30035458:30035825:-.A.dn_chr16:30036492:30036606:-@chr16:30035959:30036107:-@chr16:30035458:30035825:-.A.se_chr16:30036492:30036606:-@chr16:30035959:30036107:-@chr16:30035458:30035825:-.A.up', 'chr16:30036492:30036606:-@chr16:30035959:30036107:-@chr16:30035458:30035825:-.B.dn_chr16:30036492:30036606:-@chr16:30035959:30036107:-@chr16:3003…	(0,0):639,(0,1):17,(1,0):18,(1,1):60	0:20,1:75	(0,0):1043,(0,1):18,(1,0):67,(1,1):123	0:103,1:105	chr16	NA	(30127957, 30127957)	(30129105, 30129105)	MAPK3	GenAge:REACTOME_CELLULAR_SENESCENCE:REACTOME_SENESCENCE_ASSOCIATED_SECRETORY_PHENOTYPE_SASP
SE	chr16:57325545:57325767:-@chr16:57315151:57315307:-@chr16:57313186:57313683:-	0.47	0.43	0.51	0.6	0.54	0.67	-0.13	27.3	('chr16:57325545:57325767:-@chr16:57315151:57315307:-@chr16:57313186:57313683:-.A.dn_chr16:57325545:57325767:-@chr16:57315151:57315307:-@chr16:57313186:57313683:-.A.se_chr16:57325545:57325767:-@chr16:57315151:57315307:-@chr16:57313186:57313683:-.A.up', 'chr16:57325545:57325767:-@chr16:57315151:57315307:-@chr16:57313186:57313683:-.B.dn_chr16:57325545:57325767:-@chr16:57315151:57315307:-@chr16:5731…	(0,0):168,(0,1):168,(1,0):276,(1,1):84	0:285,1:243	(0,0):107,(0,1):51,(1,0):168,(1,1):50	0:179,1:90	chr16	NA	(58755685, 58755685)	(58768266, 58768266)	GOT2
SE	chr16:67729205:67729289:+@chr16:67731229:67731318:+@chr16:67734582:67734793:+	0.4	0.3	0.51	0.7	0.59	0.81	-0.3	123.28	('chr16:67729205:67729289:+@chr16:67731229:67731318:+@chr16:67734582:67734793:+.A.up_chr16:67729205:67729289:+@chr16:67731229:67731318:+@chr16:67734582:67734793:+.A.se_chr16:67729205:67729289:+@chr16:67731229:67731318:+@chr16:67734582:67734793:+.A.dn', 'chr16:67729205:67729289:+@chr16:67731229:67731318:+@chr16:67734582:67734793:+.B.up_chr16:67729205:67729289:+@chr16:67731229:67731318:+@chr16:6773…	(0,0):113,(0,1):3,(1,0):37,(1,1):35	0:41,1:34	(0,0):96,(0,1):3,(1,0):70,(1,1):18	0:74,1:17	chr16	NA	(69171704, 69171704)	(69177292, 69177292)	CIRH1A
SE	chr16:1954451:1954828:-@chr16:1954278:1954367:-@chr16:1952499:1953258:-	0.38	0.32	0.43	0.66	0.58	0.75	-0.28	1000000000000	('chr16:1954451:1954828:-@chr16:1954278:1954367:-@chr16:1952499:1953258:-.A.dn_chr16:1954451:1954828:-@chr16:1954278:1954367:-@chr16:1952499:1953258:-.A.se_chr16:1954451:1954828:-@chr16:1954278:1954367:-@chr16:1952499:1953258:-.A.up', 'chr16:1954451:1954828:-@chr16:1954278:1954367:-@chr16:1952499:1953258:-.B.dn_chr16:1954451:1954828:-@chr16:1954278:1954367:-@chr16:1952499:1953258:-.B.up')	(0,0):3630,(0,1):25,(1,0):130,(1,1):539	0:292,1:402	(0,0):6293,(0,1):5,(1,0):108,(1,1):886	0:701,1:298	chr16	NA	(2012498, 2012498)	(2014827, 2014827)	RPS2
SE	chr16:28754755:28754944:+@chr16:28755148:28755307:+@chr16:28755550:28756059:+	0.35	0.28	0.44	0.2	0.15	0.25	0.15	31.74	('chr16:28754755:28754944:+@chr16:28755148:28755307:+@chr16:28755550:28756059:+.A.up_chr16:28754755:28754944:+@chr16:28755148:28755307:+@chr16:28755550:28756059:+.A.se_chr16:28754755:28754944:+@chr16:28755148:28755307:+@chr16:28755550:28756059:+.A.dn', 'chr16:28754755:28754944:+@chr16:28755148:28755307:+@chr16:28755550:28756059:+.B.up_chr16:28754755:28754944:+@chr16:28755148:28755307:+@chr16:2875…	(0,0):559,(0,1):54,(1,0):56,(1,1):150	0:115,1:145	(0,0):735,(0,1):111,(1,0):52,(1,1):266	0:120,1:309	chr16	NA	(28847254, 28847254)	(28848558, 28848558)	ATXN2L
SE	chr16:66438132:66438389:+@chr16:66438682:66438860:+@chr16:66456506:66456633:+	0.36	0.23	0.49	0.12	0.04	0.23	0.24	11.33	('chr16:66438132:66438389:+@chr16:66438682:66438860:+@chr16:66456506:66456633:+.A.up_chr16:66438132:66438389:+@chr16:66438682:66438860:+@chr16:66456506:66456633:+.A.se_chr16:66438132:66438389:+@chr16:66438682:66438860:+@chr16:66456506:66456633:+.A.dn', 'chr16:66438132:66438389:+@chr16:66438682:66438860:+@chr16:66456506:66456633:+.B.up_chr16:66438132:66438389:+@chr16:66438682:66438860:+@chr16:6645…	(0,0):280,(0,1):13,(1,0):21,(1,1):7	0:22,1:19	(0,0):171,(0,1):20,(1,0):5,(1,1):4	0:5,1:24	chr16	NA	(67880631, 67880631)	(67899132, 67899132)	NUTF2
SE	chr16:2873181:2873368:+@chr16:2885222:2885322:+@chr16:2886354:2886773:+	0.33	0.27	0.4	0.5	0.44	0.56	-0.17	19.38	('chr16:2873181:2873368:+@chr16:2885222:2885322:+@chr16:2886354:2886773:+.A.up_chr16:2873181:2873368:+@chr16:2885222:2885322:+@chr16:2886354:2886773:+.A.se_chr16:2873181:2873368:+@chr16:2885222:2885322:+@chr16:2886354:2886773:+.A.dn', 'chr16:2873181:2873368:+@chr16:2885222:2885322:+@chr16:2886354:2886773:+.B.up_chr16:2873181:2873368:+@chr16:2885222:2885322:+@chr16:2886354:2886773:+.B.dn')	(0,0):161,(0,1):54,(1,0):66,(1,1):116	0:97,1:139	(0,0):195,(0,1):67,(1,0):148,(1,1):142	0:199,1:158	chr16	NA	(2933180, 2933180)	(2946772, 2946772)	FLYWCH2
SE	chr3:173723737:173723990:-@chr3:173715345:173715482:-@chr3:173709630:173709805:-	0.54	0.49	0.6	0.68	0.64	0.73	-0.14	39.43	('chr3:173723737:173723990:-@chr3:173715345:173715482:-@chr3:173709630:173709805:-.A.dn_chr3:173723737:173723990:-@chr3:173715345:173715482:-@chr3:173709630:173709805:-.A.se_chr3:173723737:173723990:-@chr3:173715345:173715482:-@chr3:173709630:173709805:-.A.up', 'chr3:173723737:173723990:-@chr3:173715345:173715482:-@chr3:173709630:173709805:-.B.dn_chr3:173723737:173723990:-@chr3:173715345:17371548…	(0,0):534,(0,1):72,(1,0):210,(1,1):48	0:214,1:116	(0,0):786,(0,1):81,(1,0):420,(1,1):70	0:444,1:127	chr3	NA	(172226936, 172226936)	(172241296, 172241296)	TNFSF10
SE	chr3:52417014:52417133:-@chr3:52416230:52416372:-@chr3:52415309:52415963:-	0.66	0.53	0.79	0.91	0.82	0.97	-0.25	28.09	('chr3:52417014:52417133:-@chr3:52416230:52416372:-@chr3:52415309:52415963:-.A.dn_chr3:52417014:52417133:-@chr3:52416230:52416372:-@chr3:52415309:52415963:-.A.se_chr3:52417014:52417133:-@chr3:52416230:52416372:-@chr3:52415309:52415963:-.A.up', 'chr3:52417014:52417133:-@chr3:52416230:52416372:-@chr3:52415309:52415963:-.B.dn_chr3:52417014:52417133:-@chr3:52416230:52416372:-@chr3:52415309:52415963:-…	(0,0):289,(0,1):1,(1,0):33,(1,1):32	0:46,1:20	(0,0):403,(0,1):1,(1,0):65,(1,1):27	0:87,1:6	chr3	NA	(52440269, 52440269)	(52442093, 52442093)	BAP1
SE	chr3:9860574:9860748:-@chr3:9860149:9860285:-@chr3:9858582:9858927:-	0.37	0.25	0.52	0.64	0.53	0.74	-0.27	24.66	('chr3:9860574:9860748:-@chr3:9860149:9860285:-@chr3:9858582:9858927:-.A.dn_chr3:9860574:9860748:-@chr3:9860149:9860285:-@chr3:9858582:9858927:-.A.se_chr3:9860574:9860748:-@chr3:9860149:9860285:-@chr3:9858582:9858927:-.A.up', 'chr3:9860574:9860748:-@chr3:9860149:9860285:-@chr3:9858582:9858927:-.B.dn_chr3:9860574:9860748:-@chr3:9860149:9860285:-@chr3:9858582:9858927:-.B.up')	(0,0):100,(0,1):27,(1,0):23,(1,1):1	0:24,1:27	(0,0):159,(0,1):24,(1,0):61,(1,1):2	0:63,1:24	chr3	NA	(9883582, 9883582)	(9885748, 9885748)	RPUSD3
SE	chr3:9845363:9846079:+@chr3:9849788:9849957:+@chr3:9851365:9853049:+	0.11	0.06	0.19	0.32	0.23	0.43	-0.21	19.16	('chr3:9845363:9846079:+@chr3:9849788:9849957:+@chr3:9851365:9853049:+.A.up_chr3:9845363:9846079:+@chr3:9849788:9849957:+@chr3:9851365:9853049:+.A.se_chr3:9845363:9846079:+@chr3:9849788:9849957:+@chr3:9851365:9853049:+.A.dn', 'chr3:9845363:9846079:+@chr3:9849788:9849957:+@chr3:9851365:9853049:+.B.up_chr3:9845363:9846079:+@chr3:9849788:9849957:+@chr3:9851365:9853049:+.B.dn')	(0,0):315,(0,1):59,(1,0):9,(1,1):209	0:45,1:232	(0,0):294,(0,1):40,(1,0):25,(1,1):198	0:92,1:171	chr3	NA	(9870363, 9870363)	(9878049, 9878049)	TTLL3
SE	chr3:153615420:153615590:+@chr3:153633196:153633399:+@chr3:153645761:153646018:+	0.57	0.52	0.61	0.67	0.63	0.7	-0.1	45.32	('chr3:153615420:153615590:+@chr3:153633196:153633399:+@chr3:153645761:153646018:+.A.up_chr3:153615420:153615590:+@chr3:153633196:153633399:+@chr3:153645761:153646018:+.A.se_chr3:153615420:153615590:+@chr3:153633196:153633399:+@chr3:153645761:153646018:+.A.dn', 'chr3:153615420:153615590:+@chr3:153633196:153633399:+@chr3:153645761:153646018:+.B.up_chr3:153615420:153615590:+@chr3:153633196:15363339…	(0,0):611,(0,1):144,(1,0):406,(1,1):30	0:414,1:166	(0,0):973,(0,1):189,(1,0):785,(1,1):33	0:801,1:206	chr3	NA	(152132730, 152132730)	(152163328, 152163328)	MBNL1
SE	chr3:48642079:48642415:-@chr3:48641059:48641151:-@chr3:48639313:48640978:-	0.48	0.24	0.74	0.86	0.7	0.97	-0.38	10.16	('chr3:48642079:48642415:-@chr3:48641059:48641151:-@chr3:48639313:48640978:-.A.dn_chr3:48642079:48642415:-@chr3:48641059:48641151:-@chr3:48639313:48640978:-.A.se_chr3:48642079:48642415:-@chr3:48641059:48641151:-@chr3:48639313:48640978:-.A.up', 'chr3:48642079:48642415:-@chr3:48641059:48641151:-@chr3:48639313:48640978:-.B.dn_chr3:48642079:48642415:-@chr3:48641059:48641151:-@chr3:48639313:48640978:-…	(0,0):194,(0,1):2,(1,0):6,(1,1):82	0:49,1:41	(0,0):272,(0,1):1,(1,0):16,(1,1):79	0:90,1:6	chr3	NA	(48664309, 48664309)	(48667411, 48667411)	SLC26A6
SE	chr3:52296885:52296932:+@chr3:52299360:52299775:+@chr3:52300016:52300978:+	0.56	0.35	0.77	0.95	0.85	0.99	-0.39	22.91	('chr3:52296885:52296932:+@chr3:52299360:52299775:+@chr3:52300016:52300978:+.A.up_chr3:52296885:52296932:+@chr3:52299360:52299775:+@chr3:52300016:52300978:+.A.se_chr3:52296885:52296932:+@chr3:52299360:52299775:+@chr3:52300016:52300978:+.A.dn', 'chr3:52296885:52296932:+@chr3:52299360:52299775:+@chr3:52300016:52300978:+.B.up_chr3:52296885:52296932:+@chr3:52299360:52299775:+@chr3:52300016:52300978:+…	(0,0):74,(0,1):4,(1,0):12,(1,1):15	0:22,1:9	(0,0):157,(0,1):1,(1,0):63,(1,1):36	0:98,1:2	chr3	NA	(52321845, 52321845)	(52325938, 52325938)	GLYCTK
SE	chr3:95181672:95182016:+@chr3:95197412:95197478:+@chr3:95205193:95205459:+	0.14	0.04	0.31	0.45	0.29	0.63	-0.31	15.53	('chr3:95181672:95182016:+@chr3:95197412:95197478:+@chr3:95205193:95205459:+.A.up_chr3:95181672:95182016:+@chr3:95197412:95197478:+@chr3:95205193:95205459:+.A.se_chr3:95181672:95182016:+@chr3:95197412:95197478:+@chr3:95205193:95205459:+.A.dn', 'chr3:95181672:95182016:+@chr3:95197412:95197478:+@chr3:95205193:95205459:+.B.up_chr3:95181672:95182016:+@chr3:95197412:95197478:+@chr3:95205193:95205459:+…	(0,0):104,(0,1):9,(1,0):3,(1,1):19	0:7,1:24	(0,0):136,(0,1):4,(1,0):16,(1,1):39	0:31,1:28	chr3	NA	(93698982, 93698982)	(93722769, 93722769)	ARL13B
SE	chr3:142158059:142158223:+@chr3:142160995:142161072:+@chr3:142164659:142167987:+	0.24	0.09	0.46	0.62	0.45	0.78	-0.38	10.1	('chr3:142158059:142158223:+@chr3:142160995:142161072:+@chr3:142164659:142167987:+.A.up_chr3:142158059:142158223:+@chr3:142160995:142161072:+@chr3:142164659:142167987:+.A.se_chr3:142158059:142158223:+@chr3:142160995:142161072:+@chr3:142164659:142167987:+.A.dn', 'chr3:142158059:142158223:+@chr3:142160995:142161072:+@chr3:142164659:142167987:+.B.up_chr3:142158059:142158223:+@chr3:142160995:14216107…	(0,0):200,(0,1):1,(1,0):3,(1,1):154	0:24,1:134	(0,0):266,(0,1):4,(1,0):21,(1,1):191	0:108,1:108	chr3	NA	(140675369, 140675369)	(140685297, 140685297)	SLC25A36
SE	chr19:62930571:62930808:-@chr19:62926394:62926520:-@chr19:62925496:62925618:-	0.45	0.27	0.63	0.8	0.61	0.95	-0.35	11.45	('chr19:62930571:62930808:-@chr19:62926394:62926520:-@chr19:62925496:62925618:-.A.dn_chr19:62930571:62930808:-@chr19:62926394:62926520:-@chr19:62925496:62925618:-.A.se_chr19:62930571:62930808:-@chr19:62926394:62926520:-@chr19:62925496:62925618:-.A.up', 'chr19:62930571:62930808:-@chr19:62926394:62926520:-@chr19:62925496:62925618:-.B.dn_chr19:62930571:62930808:-@chr19:62926394:62926520:-@chr19:6292…	(0,0):71,(0,1):8,(1,0):14,(1,1):2	0:14,1:10	(0,0):55,(0,1):2,(1,0):23	0:23,1:2	chr19	NA	(58233684, 58233684)	(58238996, 58238996)	ZNF671
SE	chr19:756013:756187:+@chr19:756513:756569:+@chr19:757408:757556:+	0.27	0.19	0.38	0.54	0.41	0.68	-0.27	15.82	('chr19:756013:756187:+@chr19:756513:756569:+@chr19:757408:757556:+.A.up_chr19:756013:756187:+@chr19:756513:756569:+@chr19:757408:757556:+.A.se_chr19:756013:756187:+@chr19:756513:756569:+@chr19:757408:757556:+.A.dn', 'chr19:756013:756187:+@chr19:756513:756569:+@chr19:757408:757556:+.B.up_chr19:756013:756187:+@chr19:756513:756569:+@chr19:757408:757556:+.B.dn')	(0,0):311,(0,1):5,(1,0):22,(1,1):78	0:37,1:68	(0,0):289,(0,1):1,(1,0):35,(1,1):71	0:64,1:43	chr19	NA	(805013, 805013)	(806556, 806556)	PTBP1
SE	chr19:10293207:10293294:-@chr19:10292724:10292935:-@chr19:10292331:10292627:-	0.61	0.46	0.77	0.89	0.77	0.97	-0.28	24.76	('chr19:10293207:10293294:-@chr19:10292724:10292935:-@chr19:10292331:10292627:-.A.dn_chr19:10293207:10293294:-@chr19:10292724:10292935:-@chr19:10292331:10292627:-.A.se_chr19:10293207:10293294:-@chr19:10292724:10292935:-@chr19:10292331:10292627:-.A.up', 'chr19:10293207:10293294:-@chr19:10292724:10292935:-@chr19:10292331:10292627:-.B.dn_chr19:10293207:10293294:-@chr19:10292724:10292935:-@chr19:1029…	(0,0):63,(0,1):6,(1,0):41,(1,1):11	0:41,1:17	(0,0):85,(0,1):1,(1,0):69,(1,1):17	0:85,1:2	chr19	NA	(10431331, 10431331)	(10432294, 10432294)	RAVER1
SE	chr19:54656688:54656869:+@chr19:54656953:54657105:+@chr19:54657639:54657824:+	0.44	0.31	0.58	0.74	0.58	0.87	-0.3	14.31	('chr19:54656688:54656869:+@chr19:54656953:54657105:+@chr19:54657639:54657824:+.A.up_chr19:54656688:54656869:+@chr19:54656953:54657105:+@chr19:54657639:54657824:+.A.se_chr19:54656688:54656869:+@chr19:54656953:54657105:+@chr19:54657639:54657824:+.A.dn', 'chr19:54656688:54656869:+@chr19:54656953:54657105:+@chr19:54657639:54657824:+.B.up_chr19:54656688:54656869:+@chr19:54656953:54657105:+@chr19:5465…	(0,0):52,(0,1):13,(1,0):30,(1,1):13	0:33,1:23	(0,0):24,(0,1):6,(1,0):44,(1,1):3	0:45,1:8	chr19	NA	(49964876, 49964876)	(49966012, 49966012)	ALDH16A1
SE	chr19:43556818:43557441:+@chr19:43558640:43558934:+@chr19:43561720:43561914:+	0.22	0.19	0.25	0.35	0.32	0.4	-0.13	356740	('chr19:43556818:43557441:+@chr19:43558640:43558934:+@chr19:43561720:43561914:+.A.up_chr19:43556818:43557441:+@chr19:43558640:43558934:+@chr19:43561720:43561914:+.A.se_chr19:43556818:43557441:+@chr19:43558640:43558934:+@chr19:43561720:43561914:+.A.dn', 'chr19:43556818:43557441:+@chr19:43558640:43558934:+@chr19:43561720:43561914:+.B.up_chr19:43556818:43557441:+@chr19:43558640:43558934:+@chr19:4356…	(0,0):1179,(0,1):353,(1,0):152,(1,1):25	0:157,1:373	(0,0):1348,(0,1):279,(1,0):230,(1,1):22	0:238,1:293	chr19	NA	(38864978, 38864978)	(38870074, 38870074)	PSMD8
SE	chr19:50689264:50689518:-@chr19:50688258:50688476:-@chr19:50684440:50684651:-	0.34	0.18	0.51	0.73	0.58	0.87	-0.39	80.83	('chr19:50689264:50689518:-@chr19:50688258:50688476:-@chr19:50684440:50684651:-.A.dn_chr19:50689264:50689518:-@chr19:50688258:50688476:-@chr19:50684440:50684651:-.A.se_chr19:50689264:50689518:-@chr19:50688258:50688476:-@chr19:50684440:50684651:-.A.up', 'chr19:50689264:50689518:-@chr19:50688258:50688476:-@chr19:50684440:50684651:-.B.dn_chr19:50689264:50689518:-@chr19:50688258:50688476:-@chr19:5068…	(0,0):53,(0,1):13,(1,0):12,(1,1):2	0:12,1:15	(0,0):39,(0,1):5,(1,0):33,(1,1):2	0:35,1:5	chr19	NA	(45992600, 45992600)	(45997678, 45997678)	RTN2
SE	chr19:57318988:57319114:-@chr19:57317425:57317522:-@chr19:57307177:57312089:-	0.05	0	0.15	0.34	0.18	0.5	-0.29	41.35	('chr19:57318988:57319114:-@chr19:57317425:57317522:-@chr19:57307177:57312089:-.A.dn_chr19:57318988:57319114:-@chr19:57317425:57317522:-@chr19:57307177:57312089:-.A.se_chr19:57318988:57319114:-@chr19:57317425:57317522:-@chr19:57307177:57312089:-.A.up', 'chr19:57318988:57319114:-@chr19:57317425:57317522:-@chr19:57307177:57312089:-.B.dn_chr19:57318988:57319114:-@chr19:57317425:57317522:-@chr19:5730…	(0,0):272,(0,1):6,(1,1):346	0:6,1:346	(0,0):252,(0,1):9,(1,0):8,(1,1):276	0:67,1:226	chr19	NA	(52615365, 52615365)	(52627302, 52627302)	ZNF616
SE	chr19:12905364:12905558:-@chr19:12902243:12902563:-@chr19:12902037:12902155:-	0.23	0.18	0.29	0.42	0.36	0.49	-0.19	246192	('chr19:12905364:12905558:-@chr19:12902243:12902563:-@chr19:12902037:12902155:-.A.dn_chr19:12905364:12905558:-@chr19:12902243:12902563:-@chr19:12902037:12902155:-.A.se_chr19:12905364:12905558:-@chr19:12902243:12902563:-@chr19:12902037:12902155:-.A.up', 'chr19:12905364:12905558:-@chr19:12902243:12902563:-@chr19:12902037:12902155:-.B.dn_chr19:12905364:12905558:-@chr19:12902243:12902563:-@chr19:1290…	(0,0):354,(0,1):84,(1,0):98,(1,1):3	0:99,1:86	(0,0):489,(0,1):75,(1,0):215	0:215,1:75	chr19	NA	(13041037, 13041037)	(13044558, 13044558)	FARSA
SE	chr19:16356940:16357022:-@chr19:16348933:16349065:-@chr19:16333190:16333795:-	0.94	0.75	1	0.57	0.39	0.74	0.37	26.46	('chr19:16356940:16357022:-@chr19:16348933:16349065:-@chr19:16333190:16333795:-.A.dn_chr19:16356940:16357022:-@chr19:16348933:16349065:-@chr19:16333190:16333795:-.A.se_chr19:16356940:16357022:-@chr19:16348933:16349065:-@chr19:16333190:16333795:-.A.up', 'chr19:16356940:16357022:-@chr19:16348933:16349065:-@chr19:16333190:16333795:-.B.dn_chr19:16356940:16357022:-@chr19:16348933:16349065:-@chr19:1633…	(0,0):156,(1,0):18,(1,1):5	0:22,1:1	(0,0):103,(0,1):7,(1,0):15,(1,1):12	0:18,1:16	chr19	NA	(16472190, 16472190)	(16496022, 16496022)	EPS15L1
SE	chr19:10461324:10461529:-@chr19:10460868:10461044:-@chr19:10457765:10458494:-	0.57	0.53	0.62	0.75	0.71	0.79	-0.18	1000000000000	('chr19:10461324:10461529:-@chr19:10460868:10461044:-@chr19:10457765:10458494:-.A.dn_chr19:10461324:10461529:-@chr19:10460868:10461044:-@chr19:10457765:10458494:-.A.se_chr19:10461324:10461529:-@chr19:10460868:10461044:-@chr19:10457765:10458494:-.A.up', 'chr19:10461324:10461529:-@chr19:10460868:10461044:-@chr19:10457765:10458494:-.B.dn_chr19:10461324:10461529:-@chr19:10460868:10461044:-@chr19:1045…	(0,0):378,(0,1):109,(1,0):269,(1,1):305	0:415,1:268	(0,0):497,(0,1):78,(1,0):454,(1,1):425	0:749,1:208	chr19	NA	(10596765, 10596765)	(10600529, 10600529)	KEAP1
SE	chr19:54707348:54707819:+@chr19:54708456:54708542:+@chr19:54708951:54709555:+	0.68	0.64	0.72	0.79	0.76	0.83	-0.11	936.09	('chr19:54707348:54707819:+@chr19:54708456:54708542:+@chr19:54708951:54709555:+.A.up_chr19:54707348:54707819:+@chr19:54708456:54708542:+@chr19:54708951:54709555:+.A.se_chr19:54707348:54707819:+@chr19:54708456:54708542:+@chr19:54708951:54709555:+.A.dn', 'chr19:54707348:54707819:+@chr19:54708456:54708542:+@chr19:54708951:54709555:+.B.up_chr19:54707348:54707819:+@chr19:54708456:54708542:+@chr19:5470…	(0,0):1945,(0,1):102,(1,0):450,(1,1):323	0:612,1:263	(0,0):1341,(0,1):64,(1,0):439,(1,1):249	0:612,1:140	chr19	NA	(50015536, 50015536)	(50017743, 50017743)	FCGRT
SE	chr19:12706127:12706589:-@chr19:12703158:12703371:-@chr19:12702447:12702882:-	0.35	0.31	0.39	0.52	0.47	0.57	-0.17	280434	('chr19:12706127:12706589:-@chr19:12703158:12703371:-@chr19:12702447:12702882:-.A.dn_chr19:12706127:12706589:-@chr19:12703158:12703371:-@chr19:12702447:12702882:-.A.se_chr19:12706127:12706589:-@chr19:12703158:12703371:-@chr19:12702447:12702882:-.A.up', 'chr19:12706127:12706589:-@chr19:12703158:12703371:-@chr19:12702447:12702882:-.B.dn_chr19:12706127:12706589:-@chr19:12703158:12703371:-@chr19:1270…	(0,0):1119,(0,1):218,(1,0):222,(1,1):634	0:471,1:603	(0,0):892,(0,1):137,(1,0):270,(1,1):483	0:510,1:380	chr19	NA	(12841447, 12841447)	(12845589, 12845589)	C19orf43
SE	chr19:10892510:10892803:+@chr19:10893051:10893119:+@chr19:10893291:10894829:+	0.13	0.08	0.2	0.29	0.22	0.36	-0.16	12.54	('chr19:10892510:10892803:+@chr19:10893051:10893119:+@chr19:10893291:10894829:+.A.up_chr19:10892510:10892803:+@chr19:10893051:10893119:+@chr19:10893291:10894829:+.A.se_chr19:10892510:10892803:+@chr19:10893051:10893119:+@chr19:10893291:10894829:+.A.dn', 'chr19:10892510:10892803:+@chr19:10893051:10893119:+@chr19:10893291:10894829:+.B.up_chr19:10892510:10892803:+@chr19:10893051:10893119:+@chr19:1089…	(0,0):815,(0,1):62,(1,0):15,(1,1):820	0:159,1:738	(0,0):869,(0,1):75,(1,0):47,(1,1):986	0:357,1:751	chr19	NA	(11031510, 11031510)	(11033829, 11033829)	CARM1
SE	chr19:8279033:8279768:-@chr19:8275915:8276689:-@chr19:8274739:8274972:-	0.09	0.07	0.12	0.34	0.28	0.41	-0.25	1000000000000	('chr19:8279033:8279768:-@chr19:8275915:8276689:-@chr19:8274739:8274972:-.A.dn_chr19:8279033:8279768:-@chr19:8275915:8276689:-@chr19:8274739:8274972:-.A.se_chr19:8279033:8279768:-@chr19:8275915:8276689:-@chr19:8274739:8274972:-.A.up', 'chr19:8279033:8279768:-@chr19:8275915:8276689:-@chr19:8274739:8274972:-.B.dn_chr19:8279033:8279768:-@chr19:8275915:8276689:-@chr19:8274739:8274972:-.B.up')	(0,0):462,(0,1):254,(1,0):54,(1,1):18	0:55,1:271	(0,0):369,(0,1):85,(1,0):91,(1,1):11	0:94,1:93	chr19	NA	(8368739, 8368739)	(8373768, 8373768)	CD320
SE	chr19:983558:983695:+@chr19:987415:987561:+@chr19:988624:990067:+	0.71	0.67	0.74	0.81	0.78	0.84	-0.1	49.68	('chr19:983558:983695:+@chr19:987415:987561:+@chr19:988624:990067:+.A.up_chr19:983558:983695:+@chr19:987415:987561:+@chr19:988624:990067:+.A.se_chr19:983558:983695:+@chr19:987415:987561:+@chr19:988624:990067:+.A.dn', 'chr19:983558:983695:+@chr19:987415:987561:+@chr19:988624:990067:+.B.up_chr19:983558:983695:+@chr19:987415:987561:+@chr19:988624:990067:+.B.dn')	(0,0):4871,(0,1):93,(1,0):668,(1,1):3163	0:2810,1:1114	(0,0):4031,(0,1):54,(1,0):646,(1,1):2855	0:2977,1:578	chr19	NA	(1032558, 1032558)	(1039067, 1039067)	CNN2
SE	chr19:5631469:5631921:-@chr19:5631066:5631261:-@chr19:5630061:5630774:-	0.43	0.33	0.53	0.19	0.12	0.27	0.24	171.44	('chr19:5631469:5631921:-@chr19:5631066:5631261:-@chr19:5630061:5630774:-.A.dn_chr19:5631469:5631921:-@chr19:5631066:5631261:-@chr19:5630061:5630774:-.A.se_chr19:5631469:5631921:-@chr19:5631066:5631261:-@chr19:5630061:5630774:-.A.up', 'chr19:5631469:5631921:-@chr19:5631066:5631261:-@chr19:5630061:5630774:-.B.dn_chr19:5631469:5631921:-@chr19:5631066:5631261:-@chr19:5630061:5630774:-.B.up')	(0,0):240,(0,1):42,(1,0):38,(1,1):12	0:44,1:48	(0,0):291,(0,1):72,(1,0):20,(1,1):6	0:21,1:77	chr19	NA	(5679061, 5679061)	(5680921, 5680921)	C19orf70
SE	chr19:53444820:53444963:-@chr19:53444592:53444702:-@chr19:53436031:53436132:-	0.23	0.12	0.39	0.54	0.41	0.66	-0.31	48.47	('chr19:53444820:53444963:-@chr19:53444592:53444702:-@chr19:53436031:53436132:-.A.dn_chr19:53444820:53444963:-@chr19:53444592:53444702:-@chr19:53436031:53436132:-.A.se_chr19:53444820:53444963:-@chr19:53444592:53444702:-@chr19:53436031:53436132:-.A.up', 'chr19:53444820:53444963:-@chr19:53444592:53444702:-@chr19:53436031:53436132:-.B.dn_chr19:53444820:53444963:-@chr19:53444592:53444702:-@chr19:5343…	(0,0):396,(0,1):1,(1,0):9,(1,1):23	0:15,1:18	(0,0):429,(0,1):1,(1,0):55,(1,1):52	0:77,1:31	chr19	NA	(48744219, 48744219)	(48753151, 48753151)	CARD8
SE	chr19:44352012:44352237:+@chr19:44355398:44355586:+@chr19:44356056:44356521:+	0.56	0.43	0.68	0.81	0.7	0.89	-0.25	18.9	('chr19:44352012:44352237:+@chr19:44355398:44355586:+@chr19:44356056:44356521:+.A.up_chr19:44352012:44352237:+@chr19:44355398:44355586:+@chr19:44356056:44356521:+.A.se_chr19:44352012:44352237:+@chr19:44355398:44355586:+@chr19:44356056:44356521:+.A.dn', 'chr19:44352012:44352237:+@chr19:44355398:44355586:+@chr19:44356056:44356521:+.B.up_chr19:44352012:44352237:+@chr19:44355398:44355586:+@chr19:4435…	(0,0):347,(0,1):22,(1,0):45,(1,1):38	0:74,1:31	(0,0):298,(0,1):10,(1,0):77,(1,1):47	0:117,1:17	chr19	NA	(39660172, 39660172)	(39664681, 39664681)	PAK4
SE	chr19:3501982:3502656:-@chr19:3499121:3499265:-@chr19:3498846:3499028:-	0.41	0.34	0.48	0.62	0.53	0.71	-0.21	93.44	('chr19:3501982:3502656:-@chr19:3499121:3499265:-@chr19:3498846:3499028:-.A.dn_chr19:3501982:3502656:-@chr19:3499121:3499265:-@chr19:3498846:3499028:-.A.se_chr19:3501982:3502656:-@chr19:3499121:3499265:-@chr19:3498846:3499028:-.A.up', 'chr19:3501982:3502656:-@chr19:3499121:3499265:-@chr19:3498846:3499028:-.B.dn_chr19:3501982:3502656:-@chr19:3499121:3499265:-@chr19:3498846:3499028:-.B.up')	(0,0):109,(0,1):66,(1,0):99,(1,1):64	0:103,1:126	(0,0):66,(0,1):24,(1,0):70,(1,1):21	0:78,1:37	chr19	NA	(3547846, 3547846)	(3551656, 3551656)	MFSD12
SE	chr19:54723536:54723783:+@chr19:54729262:54729464:+@chr19:54732102:54732274:+	0.67	0.61	0.73	0.98	0.96	1	-0.31	1000000000000	('chr19:54723536:54723783:+@chr19:54729262:54729464:+@chr19:54732102:54732274:+.A.up_chr19:54723536:54723783:+@chr19:54729262:54729464:+@chr19:54732102:54732274:+.A.se_chr19:54723536:54723783:+@chr19:54729262:54729464:+@chr19:54732102:54732274:+.A.dn', 'chr19:54723536:54723783:+@chr19:54729262:54729464:+@chr19:54732102:54732274:+.B.up_chr19:54723536:54723783:+@chr19:54729262:54729464:+@chr19:5473…	(0,0):437,(0,1):56,(1,0):243,(1,1):17	0:254,1:62	(0,0):366,(0,1):1,(1,0):259,(1,1):26	0:285,1:1	chr19	NA	(50031724, 50031724)	(50040462, 50040462)	RCN3
SE	chr19:8279033:8279768:-@chr19:8275915:8276040:-@chr19:8274739:8274972:-	0.48	0.44	0.53	0.72	0.67	0.77	-0.24	1000000000000	('chr19:8279033:8279768:-@chr19:8275915:8276040:-@chr19:8274739:8274972:-.A.dn_chr19:8279033:8279768:-@chr19:8275915:8276040:-@chr19:8274739:8274972:-.A.se_chr19:8279033:8279768:-@chr19:8275915:8276040:-@chr19:8274739:8274972:-.A.up', 'chr19:8279033:8279768:-@chr19:8275915:8276040:-@chr19:8274739:8274972:-.B.dn_chr19:8279033:8279768:-@chr19:8275915:8276040:-@chr19:8274739:8274972:-.B.up')	(0,0):246,(0,1):173,(1,0):270,(1,1):99	0:282,1:260	(0,0):231,(0,1):51,(1,0):229,(1,1):45	0:244,1:81	chr19	NA	(8368739, 8368739)	(8373768, 8373768)	CD320
SE	chr19:15401397:15401900:-@chr19:15399921:15400319:-@chr19:15398789:15399344:-	0.56	0.48	0.64	0.35	0.29	0.42	0.21	2508.02	('chr19:15401397:15401900:-@chr19:15399921:15400319:-@chr19:15398789:15399344:-.A.dn_chr19:15401397:15401900:-@chr19:15399921:15400319:-@chr19:15398789:15399344:-.A.se_chr19:15401397:15401900:-@chr19:15399921:15400319:-@chr19:15398789:15399344:-.A.up', 'chr19:15401397:15401900:-@chr19:15399921:15400319:-@chr19:15398789:15399344:-.B.dn_chr19:15401397:15401900:-@chr19:15399921:15400319:-@chr19:1539…	(0,0):568,(0,1):39,(1,0):160,(1,1):336	0:353,1:182	(0,0):407,(0,1):54,(1,0):90,(1,1):293	0:206,1:231	chr19	NA	(15537789, 15537789)	(15540900, 15540900)	WIZ
SE	chr19:12905364:12905558:-@chr19:12902329:12902563:-@chr19:12902037:12902155:-	0.29	0.23	0.35	0.48	0.41	0.54	-0.19	14020.9	('chr19:12905364:12905558:-@chr19:12902329:12902563:-@chr19:12902037:12902155:-.A.dn_chr19:12905364:12905558:-@chr19:12902329:12902563:-@chr19:12902037:12902155:-.A.se_chr19:12905364:12905558:-@chr19:12902329:12902563:-@chr19:12902037:12902155:-.A.up', 'chr19:12905364:12905558:-@chr19:12902329:12902563:-@chr19:12902037:12902155:-.B.dn_chr19:12905364:12905558:-@chr19:12902329:12902563:-@chr19:1290…	(0,0):345,(0,1):82,(1,0):107,(1,1):5	0:108,1:86	(0,0):491,(0,1):74,(1,0):213,(1,1):1	0:213,1:75	chr19	NA	(13041037, 13041037)	(13044558, 13044558)	FARSA
SE	chr19:14382801:14383410:-@chr19:14382233:14382417:-@chr19:14381554:14382146:-	0.35	0.23	0.48	0.14	0.08	0.21	0.21	13.4	('chr19:14382801:14383410:-@chr19:14382233:14382417:-@chr19:14381554:14382146:-.A.dn_chr19:14382801:14383410:-@chr19:14382233:14382417:-@chr19:14381554:14382146:-.A.se_chr19:14382801:14383410:-@chr19:14382233:14382417:-@chr19:14381554:14382146:-.A.up', 'chr19:14382801:14383410:-@chr19:14382233:14382417:-@chr19:14381554:14382146:-.B.dn_chr19:14382801:14383410:-@chr19:14382233:14382417:-@chr19:1438…	(0,0):402,(0,1):22,(1,0):19,(1,1):70	0:54,1:57	(0,0):618,(0,1):61,(1,0):13,(1,1):82	0:30,1:126	chr19	NA	(14520554, 14520554)	(14522410, 14522410)	DDX39A
SE	chr19:45997290:45999160:+@chr19:46004300:46004419:+@chr19:46004883:46005296:+	0.52	0.46	0.57	0.69	0.64	0.74	-0.17	264659	('chr19:45997290:45999160:+@chr19:46004300:46004419:+@chr19:46004883:46005296:+.A.up_chr19:45997290:45999160:+@chr19:46004300:46004419:+@chr19:46004883:46005296:+.A.se_chr19:45997290:45999160:+@chr19:46004300:46004419:+@chr19:46004883:46005296:+.A.dn', 'chr19:45997290:45999160:+@chr19:46004300:46004419:+@chr19:46004883:46005296:+.B.up_chr19:45997290:45999160:+@chr19:46004300:46004419:+@chr19:4600…	(0,0):2354,(0,1):65,(1,0):167,(1,1):981	0:597,1:616	(0,0):2320,(0,1):56,(1,0):259,(1,1):1158	0:1004,1:469	chr19	NA	(41305450, 41305450)	(41313456, 41313456)	EGLN2,RAB4B-EGLN2
SE	chr11:4060964:4061304:+@chr11:4062479:4062571:+@chr11:4064283:4064353:+	0.05	0.01	0.12	0.34	0.19	0.5	-0.29	50.78	('chr11:4060964:4061304:+@chr11:4062479:4062571:+@chr11:4064283:4064353:+.A.up_chr11:4060964:4061304:+@chr11:4062479:4062571:+@chr11:4064283:4064353:+.A.se_chr11:4060964:4061304:+@chr11:4062479:4062571:+@chr11:4064283:4064353:+.A.dn', 'chr11:4060964:4061304:+@chr11:4062479:4062571:+@chr11:4064283:4064353:+.B.up_chr11:4060964:4061304:+@chr11:4062479:4062571:+@chr11:4064283:4064353:+.B.dn')	(0,0):101,(0,1):24,(1,0):2,(1,1):18	0:2,1:42	(0,0):67,(0,1):12,(1,0):9,(1,1):10	0:12,1:19	chr11	NA	(4104388, 4104388)	(4107777, 4107777)	STIM1
SE	chr11:497113:497300:-@chr11:494824:495001:-@chr11:492062:492249:-	0.29	0.22	0.35	0.14	0.09	0.19	0.15	19.12	('chr11:497113:497300:-@chr11:494824:495001:-@chr11:492062:492249:-.A.dn_chr11:497113:497300:-@chr11:494824:495001:-@chr11:492062:492249:-.A.se_chr11:497113:497300:-@chr11:494824:495001:-@chr11:492062:492249:-.A.up', 'chr11:497113:497300:-@chr11:494824:495001:-@chr11:492062:492249:-.B.dn_chr11:497113:497300:-@chr11:494824:495001:-@chr11:492062:492249:-.B.up')	(0,0):416,(0,1):66,(1,0):60,(1,1):11	0:61,1:76	(0,0):387,(0,1):97,(1,0):34,(1,1):7	0:34,1:104	chr11	NA	(502062, 502062)	(507300, 507300)	RNH1
SE	chr11:67130899:67131123:+@chr11:67131346:67131663:+@chr11:67132443:67133080:+	0.16	0.11	0.21	0.04	0.02	0.07	0.12	50.77	('chr11:67130899:67131123:+@chr11:67131346:67131663:+@chr11:67132443:67133080:+.A.up_chr11:67130899:67131123:+@chr11:67131346:67131663:+@chr11:67132443:67133080:+.A.se_chr11:67130899:67131123:+@chr11:67131346:67131663:+@chr11:67132443:67133080:+.A.dn', 'chr11:67130899:67131123:+@chr11:67131346:67131663:+@chr11:67132443:67133080:+.B.up_chr11:67130899:67131123:+@chr11:67131346:67131663:+@chr11:6713…	(0,0):835,(0,1):100,(1,0):28,(1,1):15	0:29,1:114	(0,0):839,(0,1):140,(1,0):7,(1,1):20	0:7,1:160	chr11	NA	(67374323, 67374323)	(67376504, 67376504)	NDUFV1
SE	chr11:113815318:113815607:+@chr11:113819788:113819865:+@chr11:113821911:113822280:+	0.79	0.74	0.84	0.91	0.86	0.94	-0.12	41.19	('chr11:113815318:113815607:+@chr11:113819788:113819865:+@chr11:113821911:113822280:+.A.up_chr11:113815318:113815607:+@chr11:113819788:113819865:+@chr11:113821911:113822280:+.A.se_chr11:113815318:113815607:+@chr11:113819788:113819865:+@chr11:113821911:113822280:+.A.dn', 'chr11:113815318:113815607:+@chr11:113819788:113819865:+@chr11:113821911:113822280:+.B.up_chr11:113815318:113815607:+@chr11:1138…	(0,0):2265,(0,1):2,(1,0):233,(1,1):109	0:292,1:52	(0,0):2161,(0,1):1,(1,0):228,(1,1):64	0:274,1:19	chr11	NA	(114310108, 114310108)	(114317070, 114317070)	REXO2
SE	chr11:63512385:63512446:+@chr11:63520578:63520989:+@chr11:63521098:63521750:+	0.43	0.33	0.53	0.75	0.62	0.86	-0.32	418.68	('chr11:63512385:63512446:+@chr11:63520578:63520989:+@chr11:63521098:63521750:+.A.up_chr11:63512385:63512446:+@chr11:63520578:63520989:+@chr11:63521098:63521750:+.A.se_chr11:63512385:63512446:+@chr11:63520578:63520989:+@chr11:63521098:63521750:+.A.dn', 'chr11:63512385:63512446:+@chr11:63520578:63520989:+@chr11:63521098:63521750:+.B.up_chr11:63512385:63512446:+@chr11:63520578:63520989:+@chr11:6352…	(0,0):1742,(0,1):17,(1,0):71,(1,1):141	0:129,1:100	(0,0):1935,(0,1):8,(1,0):113,(1,1):120	0:203,1:38	chr11	NA	(63755809, 63755809)	(63765174, 63765174)	OTUB1
SE	chr11:85017277:85017380:+@chr11:85020379:85020500:+@chr11:85022778:85024737:+	0.57	0.51	0.63	0.74	0.69	0.8	-0.17	83.19	('chr11:85017277:85017380:+@chr11:85020379:85020500:+@chr11:85022778:85024737:+.A.up_chr11:85017277:85017380:+@chr11:85020379:85020500:+@chr11:85022778:85024737:+.A.se_chr11:85017277:85017380:+@chr11:85020379:85020500:+@chr11:85022778:85024737:+.A.dn', 'chr11:85017277:85017380:+@chr11:85020379:85020500:+@chr11:85022778:85024737:+.B.up_chr11:85017277:85017380:+@chr11:85020379:85020500:+@chr11:8502…	(0,0):750,(0,1):26,(1,0):159,(1,1):162	0:207,1:140	(0,0):930,(0,1):18,(1,0):208,(1,1):147	0:284,1:89	chr11	NA	(85339629, 85339629)	(85347089, 85347089)	TMEM126B
SE	chr11:65186226:65186975:-@chr11:65185984:65186135:-@chr11:65185455:65185882:-	0.78	0.7	0.84	0.93	0.87	0.97	-0.15	21.3	('chr11:65186226:65186975:-@chr11:65185984:65186135:-@chr11:65185455:65185882:-.A.dn_chr11:65186226:65186975:-@chr11:65185984:65186135:-@chr11:65185455:65185882:-.A.se_chr11:65186226:65186975:-@chr11:65185984:65186135:-@chr11:65185455:65185882:-.A.up', 'chr11:65186226:65186975:-@chr11:65185984:65186135:-@chr11:65185455:65185882:-.B.dn_chr11:65186226:65186975:-@chr11:65185984:65186135:-@chr11:6518…	(0,0):509,(0,1):22,(1,0):111,(1,1):31	0:130,1:34	(0,0):461,(0,1):4,(1,0):89,(1,1):14	0:100,1:7	chr11	NA	(65428879, 65428879)	(65430399, 65430399)	RELA	GenAge:REACTOME_CELLULAR_SENESCENCE:REACTOME_SENESCENCE_ASSOCIATED_SECRETORY_PHENOTYPE_SASP
SE	chr11:63277710:63277756:+@chr11:63280160:63280222:+@chr11:63282204:63283939:+	0.67	0.55	0.79	0.88	0.8	0.96	-0.21	24.07	('chr11:63277710:63277756:+@chr11:63280160:63280222:+@chr11:63282204:63283939:+.A.up_chr11:63277710:63277756:+@chr11:63280160:63280222:+@chr11:63282204:63283939:+.A.se_chr11:63277710:63277756:+@chr11:63280160:63280222:+@chr11:63282204:63283939:+.A.dn', 'chr11:63277710:63277756:+@chr11:63280160:63280222:+@chr11:63282204:63283939:+.B.up_chr11:63277710:63277756:+@chr11:63280160:63280222:+@chr11:6328…	(0,0):2745,(0,1):8,(1,0):82,(1,1):2507	0:1759,1:838	(0,0):2592,(0,1):3,(1,0):132,(1,1):2883	0:2850,1:168	chr11	NA	(63521134, 63521134)	(63527363, 63527363)	RTN3
SE	chr11:82317467:82317628:+@chr11:82318847:82318964:+@chr11:82320422:82323349:+	0.3	0.14	0.55	0.73	0.56	0.87	-0.43	26.28	('chr11:82317467:82317628:+@chr11:82318847:82318964:+@chr11:82320422:82323349:+.A.up_chr11:82317467:82317628:+@chr11:82318847:82318964:+@chr11:82320422:82323349:+.A.se_chr11:82317467:82317628:+@chr11:82318847:82318964:+@chr11:82320422:82323349:+.A.dn', 'chr11:82317467:82317628:+@chr11:82318847:82318964:+@chr11:82320422:82323349:+.B.up_chr11:82317467:82317628:+@chr11:82318847:82318964:+@chr11:8232…	(0,0):183,(0,1):8,(1,0):5,(1,1):130	0:65,1:78	(0,0):235,(0,1):5,(1,0):26,(1,1):257	0:237,1:51	chr11	NA	(82639819, 82639819)	(82645701, 82645701)	C11orf82
SE	chr11:63748333:63748765:-@chr11:63748148:63748258:-@chr11:63747433:63748015:-	0.23	0.09	0.39	0.6	0.38	0.79	-0.37	12.27	('chr11:63748333:63748765:-@chr11:63748148:63748258:-@chr11:63747433:63748015:-.A.dn_chr11:63748333:63748765:-@chr11:63748148:63748258:-@chr11:63747433:63748015:-.A.se_chr11:63748333:63748765:-@chr11:63748148:63748258:-@chr11:63747433:63748015:-.A.up', 'chr11:63748333:63748765:-@chr11:63748148:63748258:-@chr11:63747433:63748015:-.B.dn_chr11:63748333:63748765:-@chr11:63748148:63748258:-@chr11:6374…	(0,0):254,(1,0):7,(1,1):268	0:84,1:191	(0,0):251,(0,1):1,(1,0):18,(1,1):194	0:122,1:91	chr11	NA	(63990857, 63990857)	(63992189, 63992189)	TRPT1
SE	chr11:60455734:60455932:+@chr11:60456032:60456175:+@chr11:60457590:60458812:+	0.55	0.51	0.58	0.69	0.65	0.74	-0.14	3.81038e+06	('chr11:60455734:60455932:+@chr11:60456032:60456175:+@chr11:60457590:60458812:+.A.up_chr11:60455734:60455932:+@chr11:60456032:60456175:+@chr11:60457590:60458812:+.A.se_chr11:60455734:60455932:+@chr11:60456032:60456175:+@chr11:60457590:60458812:+.A.dn', 'chr11:60455734:60455932:+@chr11:60456032:60456175:+@chr11:60457590:60458812:+.B.up_chr11:60455734:60455932:+@chr11:60456032:60456175:+@chr11:6045…	(0,0):833,(0,1):244,(1,0):473,(1,1):227	0:545,1:399	(0,0):253,(0,1):58,(1,0):263,(1,1):110	0:303,1:128	chr11	NA	(60699158, 60699158)	(60702236, 60702236)	TMEM132A
SE	chr11:8892949:8893053:+@chr11:8895410:8895490:+@chr11:8897460:8898207:+	0.52	0.45	0.59	0.72	0.62	0.82	-0.2	26.09	('chr11:8892949:8893053:+@chr11:8895410:8895490:+@chr11:8897460:8898207:+.A.up_chr11:8892949:8893053:+@chr11:8895410:8895490:+@chr11:8897460:8898207:+.A.se_chr11:8892949:8893053:+@chr11:8895410:8895490:+@chr11:8897460:8898207:+.A.dn', 'chr11:8892949:8893053:+@chr11:8895410:8895490:+@chr11:8897460:8898207:+.B.up_chr11:8892949:8893053:+@chr11:8895410:8895490:+@chr11:8897460:8898207:+.B.dn')	(0,0):509,(0,1):34,(1,0):119,(1,1):323	0:274,1:202	(0,0):178,(0,1):9,(1,0):65,(1,1):140	0:162,1:52	chr11	NA	(8936373, 8936373)	(8941631, 8941631)	AKIP1
SE	chr11:799412:799962:-@chr11:795616:796095:-@chr11:792682:794463:-	0.72	0.53	0.89	0.32	0.18	0.47	0.4	365.35	('chr11:799412:799962:-@chr11:795616:796095:-@chr11:792682:794463:-.A.dn_chr11:799412:799962:-@chr11:795616:796095:-@chr11:792682:794463:-.A.se_chr11:799412:799962:-@chr11:795616:796095:-@chr11:792682:794463:-.A.up', 'chr11:799412:799962:-@chr11:795616:796095:-@chr11:792682:794463:-.B.dn_chr11:799412:799962:-@chr11:795616:796095:-@chr11:792682:794463:-.B.up')	(0,0):346,(0,1):3,(1,0):25,(1,1):91	0:74,1:45	(0,0):263,(0,1):13,(1,0):13,(1,1):95	0:37,1:84	chr11	NA	(802682, 802682)	(809962, 809962)	PIDD
SE	chr11:497113:497300:-@chr11:494824:494996:-@chr11:492062:492249:-	0.3	0.23	0.36	0.16	0.11	0.21	0.14	10.92	('chr11:497113:497300:-@chr11:494824:494996:-@chr11:492062:492249:-.A.dn_chr11:497113:497300:-@chr11:494824:494996:-@chr11:492062:492249:-.A.se_chr11:497113:497300:-@chr11:494824:494996:-@chr11:492062:492249:-.A.up', 'chr11:497113:497300:-@chr11:494824:494996:-@chr11:492062:492249:-.B.dn_chr11:497113:497300:-@chr11:494824:494996:-@chr11:492062:492249:-.B.up')	(0,0):415,(0,1):62,(1,0):61,(1,1):15	0:63,1:75	(0,0):384,(0,1):96,(1,0):37,(1,1):8	0:38,1:103	chr11	NA	(502062, 502062)	(507300, 507300)	RNH1
SE	chr11:67130899:67131123:+@chr11:67131346:67131543:+@chr11:67132447:67132769:+	0.13	0.08	0.19	0.02	0.01	0.05	0.11	509.17	('chr11:67130899:67131123:+@chr11:67131346:67131543:+@chr11:67132447:67132769:+.A.up_chr11:67130899:67131123:+@chr11:67131346:67131543:+@chr11:67132447:67132769:+.A.se_chr11:67130899:67131123:+@chr11:67131346:67131543:+@chr11:67132447:67132769:+.A.dn', 'chr11:67130899:67131123:+@chr11:67131346:67131543:+@chr11:67132447:67132769:+.B.up_chr11:67130899:67131123:+@chr11:67131346:67131543:+@chr11:6713…	(0,0):860,(0,1):83,(1,0):19,(1,1):14	0:20,1:96	(0,0):868,(0,1):116,(1,0):3,(1,1):17	0:4,1:132	chr11	NA	(67374323, 67374323)	(67376193, 67376193)	NDUFV1
SE	chr11:65081676:65082275:-@chr11:65078098:65078427:-@chr11:65077748:65077945:-	0.87	0.83	0.91	0.97	0.95	0.99	-0.1	79.64	('chr11:65081676:65082275:-@chr11:65078098:65078427:-@chr11:65077748:65077945:-.A.dn_chr11:65081676:65082275:-@chr11:65078098:65078427:-@chr11:65077748:65077945:-.A.se_chr11:65081676:65082275:-@chr11:65078098:65078427:-@chr11:65077748:65077945:-.A.up', 'chr11:65081676:65082275:-@chr11:65078098:65078427:-@chr11:65077748:65077945:-.B.dn_chr11:65081676:65082275:-@chr11:65078098:65078427:-@chr11:6507…	(0,0):424,(0,1):36,(1,0):382,(1,1):6	0:387,1:37	(0,0):293,(0,1):6,(1,0):346,(1,1):19	0:365,1:6	chr11	NA	(65321172, 65321172)	(65325699, 65325699)	LTBP3
SE	chr11:46359770:46359884:+@chr11:46360183:46360259:+@chr11:46360420:46360587:+	0.64	0.58	0.69	0.79	0.73	0.84	-0.15	47.16	('chr11:46359770:46359884:+@chr11:46360183:46360259:+@chr11:46360420:46360587:+.A.up_chr11:46359770:46359884:+@chr11:46360183:46360259:+@chr11:46360420:46360587:+.A.se_chr11:46359770:46359884:+@chr11:46360183:46360259:+@chr11:46360420:46360587:+.A.dn', 'chr11:46359770:46359884:+@chr11:46360183:46360259:+@chr11:46360420:46360587:+.B.up_chr11:46359770:46359884:+@chr11:46360183:46360259:+@chr11:4636…	(0,0):1202,(0,1):1,(1,0):332,(1,1):180	0:379,1:134	(0,0):860,(1,0):327,(1,1):104	0:374,1:57	chr11	NA	(46403194, 46403194)	(46404011, 46404011)	MDK
SE	chr21:45117845:45118678:-@chr21:45109738:45109790:-@chr21:45100514:45100707:-	0.46	0.43	0.5	0.93	0.89	0.97	-0.47	1000000000000	('chr21:45117845:45118678:-@chr21:45109738:45109790:-@chr21:45100514:45100707:-.A.dn_chr21:45117845:45118678:-@chr21:45109738:45109790:-@chr21:45100514:45100707:-.A.se_chr21:45117845:45118678:-@chr21:45109738:45109790:-@chr21:45100514:45100707:-.A.up', 'chr21:45117845:45118678:-@chr21:45109738:45109790:-@chr21:45100514:45100707:-.B.dn_chr21:45117845:45118678:-@chr21:45109738:45109790:-@chr21:4510…	(0,0):4124,(0,1):78,(1,0):404,(1,1):721	0:572,1:631	(0,0):2890,(0,1):1,(1,0):294,(1,1):195	0:468,1:22	chr21	NA	(46276086, 46276086)	(46294250, 46294250)	PTTG1IP
SE	chr21:45750013:45750308:+@chr21:45751903:45751935:+@chr21:45753698:45753943:+	0.46	0.42	0.5	0.63	0.55	0.71	-0.17	471.52	('chr21:45750013:45750308:+@chr21:45751903:45751935:+@chr21:45753698:45753943:+.A.up_chr21:45750013:45750308:+@chr21:45751903:45751935:+@chr21:45753698:45753943:+.A.se_chr21:45750013:45750308:+@chr21:45751903:45751935:+@chr21:45753698:45753943:+.A.dn', 'chr21:45750013:45750308:+@chr21:45751903:45751935:+@chr21:45753698:45753943:+.B.up_chr21:45750013:45750308:+@chr21:45751903:45751935:+@chr21:4575…	(0,0):527,(0,1):39,(1,0):287,(1,1):643	0:459,1:510	(0,0):225,(0,1):4,(1,0):116,(1,1):270	0:249,1:141	chr21	NA	(46925585, 46925585)	(46929515, 46929515)	COL18A1
SE	chr21:45786710:45786813:-@chr21:45782113:45782350:-@chr21:45775731:45776490:-	0.73	0.61	0.84	0.92	0.86	0.96	-0.19	40.03	('chr21:45786710:45786813:-@chr21:45782113:45782350:-@chr21:45775731:45776490:-.A.dn_chr21:45786710:45786813:-@chr21:45782113:45782350:-@chr21:45775731:45776490:-.A.se_chr21:45786710:45786813:-@chr21:45782113:45782350:-@chr21:45775731:45776490:-.A.up', 'chr21:45786710:45786813:-@chr21:45782113:45782350:-@chr21:45775731:45776490:-.B.dn_chr21:45786710:45786813:-@chr21:45782113:45782350:-@chr21:4577…	(0,0):200,(0,1):13,(1,0):75,(1,1):96	0:137,1:47	(0,0):231,(0,1):6,(1,0):154,(1,1):151	0:291,1:20	chr21	NA	(46951303, 46951303)	(46962385, 46962385)	SLC19A1
SE	chr21:45117845:45118678:-@chr21:45109632:45109790:-@chr21:45100514:45100707:-	0.33	0.3	0.35	0.62	0.58	0.67	-0.29	1000000000000	('chr21:45117845:45118678:-@chr21:45109632:45109790:-@chr21:45100514:45100707:-.A.dn_chr21:45117845:45118678:-@chr21:45109632:45109790:-@chr21:45100514:45100707:-.A.se_chr21:45117845:45118678:-@chr21:45109632:45109790:-@chr21:45100514:45100707:-.A.up', 'chr21:45117845:45118678:-@chr21:45109632:45109790:-@chr21:45100514:45100707:-.B.dn_chr21:45117845:45118678:-@chr21:45109632:45109790:-@chr21:4510…	(0,0):4134,(0,1):548,(1,0):394,(1,1):251	0:432,1:761	(0,0):2903,(0,1):90,(1,0):281,(1,1):106	0:320,1:157	chr21	NA	(46276086, 46276086)	(46294250, 46294250)	PTTG1IP
SE	chr21:44377915:44378148:+@chr21:44378412:44378464:+@chr21:44380370:44380483:+	0.31	0.24	0.39	0.55	0.47	0.62	-0.24	113.42	('chr21:44377915:44378148:+@chr21:44378412:44378464:+@chr21:44380370:44380483:+.A.up_chr21:44377915:44378148:+@chr21:44378412:44378464:+@chr21:44380370:44380483:+.A.se_chr21:44377915:44378148:+@chr21:44378412:44378464:+@chr21:44380370:44380483:+.A.dn', 'chr21:44377915:44378148:+@chr21:44378412:44378464:+@chr21:44380370:44380483:+.B.up_chr21:44377915:44378148:+@chr21:44378412:44378464:+@chr21:4438…	(0,0):134,(0,1):16,(1,0):52,(1,1):93	0:64,1:97	(0,0):137,(0,1):17,(1,0):101,(1,1):82	0:129,1:71	chr21	NA	(45553487, 45553487)	(45556055, 45556055)	C21orf33
SE	chr21:44377915:44378148:+@chr21:44378412:44378468:+@chr21:44380370:44380483:+	0.18	0.12	0.24	0.35	0.27	0.44	-0.17	20.98	('chr21:44377915:44378148:+@chr21:44378412:44378468:+@chr21:44380370:44380483:+.A.up_chr21:44377915:44378148:+@chr21:44378412:44378468:+@chr21:44380370:44380483:+.A.se_chr21:44377915:44378148:+@chr21:44378412:44378468:+@chr21:44380370:44380483:+.A.dn', 'chr21:44377915:44378148:+@chr21:44378412:44378468:+@chr21:44380370:44380483:+.B.up_chr21:44377915:44378148:+@chr21:44378412:44378468:+@chr21:4438…	(0,0):160,(0,1):19,(1,0):26,(1,1):90	0:26,1:109	(0,0):192,(0,1):17,(1,0):46,(1,1):82	0:61,1:84	chr21	NA	(45553487, 45553487)	(45556055, 45556055)	C21orf33
SE	chr21:29360908:29361263:-@chr21:29359160:29359297:-@chr21:29357544:29357722:-	0.59	0.54	0.64	0.71	0.67	0.75	-0.12	29.72	('chr21:29360908:29361263:-@chr21:29359160:29359297:-@chr21:29357544:29357722:-.A.dn_chr21:29360908:29361263:-@chr21:29359160:29359297:-@chr21:29357544:29357722:-.A.se_chr21:29360908:29361263:-@chr21:29359160:29359297:-@chr21:29357544:29357722:-.A.up', 'chr21:29360908:29361263:-@chr21:29359160:29359297:-@chr21:29357544:29357722:-.B.dn_chr21:29360908:29361263:-@chr21:29359160:29359297:-@chr21:2935…	(0,0):1357,(0,1):101,(1,0):250,(1,1):44	0:266,1:129	(0,0):1947,(0,1):109,(1,0):474,(1,1):74	0:512,1:145	chr21	NA	(30435673, 30435673)	(30439392, 30439392)	CCT8
SE	chr17:71412485:71413089:-@chr17:71411898:71412395:-@chr17:71409696:71409830:-	0.15	0.1	0.22	0.34	0.27	0.42	-0.19	159.81	('chr17:71412485:71413089:-@chr17:71411898:71412395:-@chr17:71409696:71409830:-.A.dn_chr17:71412485:71413089:-@chr17:71411898:71412395:-@chr17:71409696:71409830:-.A.se_chr17:71412485:71413089:-@chr17:71411898:71412395:-@chr17:71409696:71409830:-.A.up', 'chr17:71412485:71413089:-@chr17:71411898:71412395:-@chr17:71409696:71409830:-.B.dn_chr17:71412485:71413089:-@chr17:71411898:71412395:-@chr17:7140…	(0,0):144,(0,1):66,(1,0):22	0:22,1:66	(0,0):202,(0,1):57,(1,0):57,(1,1):1	0:57,1:58	chr17	NA	(73898101, 73898101)	(73901494, 73901494)	MRPL38
SE	chr17:37793823:37794111:-@chr17:37753933:37754064:-@chr17:37752113:37752257:-	0.36	0.31	0.4	0.46	0.41	0.51	-0.1	13.55	('chr17:37793823:37794111:-@chr17:37753933:37754064:-@chr17:37752113:37752257:-.A.dn_chr17:37793823:37794111:-@chr17:37753933:37754064:-@chr17:37752113:37752257:-.A.se_chr17:37793823:37794111:-@chr17:37753933:37754064:-@chr17:37752113:37752257:-.A.up', 'chr17:37793823:37794111:-@chr17:37753933:37754064:-@chr17:37752113:37752257:-.B.dn_chr17:37793823:37794111:-@chr17:37753933:37754064:-@chr17:3775…	(0,0):258,(0,1):131,(1,0):204,(1,1):118	0:210,1:243	(0,0):263,(0,1):94,(1,0):233,(1,1):107	0:248,1:186	chr17	NA	(40498587, 40498587)	(40540585, 40540585)	STAT3	GenAge:REACTOME_CELLULAR_SENESCENCE:REACTOME_SENESCENCE_ASSOCIATED_SECRETORY_PHENOTYPE_SASP
SE	chr17:21057996:21058529:-@chr17:21054972:21055132:-@chr17:21041200:21042745:-	0.38	0.3	0.47	0.21	0.15	0.27	0.17	24.74	('chr17:21057996:21058529:-@chr17:21054972:21055132:-@chr17:21041200:21042745:-.A.dn_chr17:21057996:21058529:-@chr17:21054972:21055132:-@chr17:21041200:21042745:-.A.se_chr17:21057996:21058529:-@chr17:21054972:21055132:-@chr17:21041200:21042745:-.A.up', 'chr17:21057996:21058529:-@chr17:21054972:21055132:-@chr17:21041200:21042745:-.B.dn_chr17:21057996:21058529:-@chr17:21054972:21055132:-@chr17:2104…	(0,0):380,(0,1):53,(1,0):45,(1,1):259	0:136,1:221	(0,0):405,(0,1):106,(1,0):36,(1,1):394	0:151,1:385	chr17	NA	(21100608, 21100608)	(21117937, 21117937)	TMEM11
SE	chr17:1890262:1890649:+@chr17:1891147:1891225:+@chr17:1891525:1891665:+	0.08	0.02	0.2	0.47	0.26	0.69	-0.39	12.69	('chr17:1890262:1890649:+@chr17:1891147:1891225:+@chr17:1891525:1891665:+.A.up_chr17:1890262:1890649:+@chr17:1891147:1891225:+@chr17:1891525:1891665:+.A.se_chr17:1890262:1890649:+@chr17:1891147:1891225:+@chr17:1891525:1891665:+.A.dn', 'chr17:1890262:1890649:+@chr17:1891147:1891225:+@chr17:1891525:1891665:+.B.up_chr17:1890262:1890649:+@chr17:1891147:1891225:+@chr17:1891525:1891665:+.B.dn')	(0,0):95,(1,1):23	0:0,1:23	(0,0):127,(0,1):3,(1,0):9,(1,1):17	0:15,1:14	chr17	NA	(1943512, 1943512)	(1944915, 1944915)	DPH1
SE	chr17:45140091:45140451:-@chr17:45139326:45139429:-@chr17:45137485:45138670:-	0.37	0.3	0.45	0.57	0.49	0.64	-0.2	15.35	('chr17:45140091:45140451:-@chr17:45139326:45139429:-@chr17:45137485:45138670:-.A.dn_chr17:45140091:45140451:-@chr17:45139326:45139429:-@chr17:45137485:45138670:-.A.se_chr17:45140091:45140451:-@chr17:45139326:45139429:-@chr17:45137485:45138670:-.A.up', 'chr17:45140091:45140451:-@chr17:45139326:45139429:-@chr17:45137485:45138670:-.B.dn_chr17:45140091:45140451:-@chr17:45139326:45139429:-@chr17:4513…	(0,0):560,(0,1):53,(1,0):56,(1,1):72	0:67,1:114	(0,0):655,(0,1):44,(1,0):94,(1,1):65	0:121,1:82	chr17	NA	(47782486, 47782486)	(47785452, 47785452)	SLC35B1
SE	chr17:17680766:17681062:-@chr17:17667557:17667646:-@chr17:17664047:17664560:-	0.02	0	0.08	0.17	0.1	0.26	-0.15	25.19	('chr17:17680766:17681062:-@chr17:17667557:17667646:-@chr17:17664047:17664560:-.A.dn_chr17:17680766:17681062:-@chr17:17667557:17667646:-@chr17:17664047:17664560:-.A.se_chr17:17680766:17681062:-@chr17:17667557:17667646:-@chr17:17664047:17664560:-.A.up', 'chr17:17680766:17681062:-@chr17:17667557:17667646:-@chr17:17664047:17664560:-.B.dn_chr17:17680766:17681062:-@chr17:17667557:17667646:-@chr17:1766…	(0,0):334,(0,1):41,(1,1):90	0:2,1:129	(0,0):379,(0,1):32,(1,0):10,(1,1):89	0:21,1:110	chr17	NA	(17723322, 17723322)	(17740337, 17740337)	SREBF1
SE	chr17:75689945:75690019:+@chr17:75690205:75690319:+@chr17:75692949:75694007:+	0.29	0.24	0.35	0.53	0.46	0.61	-0.24	1.89978e+06	('chr17:75689945:75690019:+@chr17:75690205:75690319:+@chr17:75692949:75694007:+.A.up_chr17:75689945:75690019:+@chr17:75690205:75690319:+@chr17:75692949:75694007:+.A.se_chr17:75689945:75690019:+@chr17:75690205:75690319:+@chr17:75692949:75694007:+.A.dn', 'chr17:75689945:75690019:+@chr17:75690205:75690319:+@chr17:75692949:75694007:+.B.up_chr17:75689945:75690019:+@chr17:75690205:75690319:+@chr17:7569…	(0,0):715,(0,1):123,(1,0):83,(1,1):470	0:209,1:467	(0,0):624,(0,1):57,(1,0):116,(1,1):497	0:392,1:278	chr17	NA	(78075350, 78075350)	(78079412, 78079412)	GAA
SE	chr17:75689945:75690019:+@chr17:75690205:75690284:+@chr17:75692949:75694007:+	0.48	0.43	0.54	0.73	0.67	0.78	-0.25	1000000000000	('chr17:75689945:75690019:+@chr17:75690205:75690284:+@chr17:75692949:75694007:+.A.up_chr17:75689945:75690019:+@chr17:75690205:75690284:+@chr17:75692949:75694007:+.A.se_chr17:75689945:75690019:+@chr17:75690205:75690284:+@chr17:75692949:75694007:+.A.dn', 'chr17:75689945:75690019:+@chr17:75690205:75690284:+@chr17:75692949:75694007:+.B.up_chr17:75689945:75690019:+@chr17:75690205:75690284:+@chr17:7569…	(0,0):636,(0,1):123,(1,0):162,(1,1):470	0:395,1:360	(0,0):531,(0,1):57,(1,0):209,(1,1):497	0:571,1:192	chr17	NA	(78075350, 78075350)	(78079412, 78079412)	GAA
SE	chr17:70833574:70833725:-@chr17:70829335:70829503:-@chr17:70825752:70828229:-	0.58	0.53	0.63	0.71	0.66	0.75	-0.13	352.56	('chr17:70833574:70833725:-@chr17:70829335:70829503:-@chr17:70825752:70828229:-.A.dn_chr17:70833574:70833725:-@chr17:70829335:70829503:-@chr17:70825752:70828229:-.A.se_chr17:70833574:70833725:-@chr17:70829335:70829503:-@chr17:70825752:70828229:-.A.up', 'chr17:70833574:70833725:-@chr17:70829335:70829503:-@chr17:70825752:70828229:-.B.dn_chr17:70833574:70833725:-@chr17:70829335:70829503:-@chr17:7082…	(0,0):2746,(0,1):131,(1,0):355,(1,1):2663	0:1992,1:1157	(0,0):2260,(0,1):70,(1,0):388,(1,1):2678	0:2277,1:859	chr17	NA	(73314157, 73314157)	(73322130, 73322130)	GRB2	GenAge
SE	chr17:34880658:34881542:+@chr17:34900336:34900512:+@chr17:34902530:34902669:+	0.45	0.37	0.55	0.71	0.61	0.8	-0.26	37.12	('chr17:34880658:34881542:+@chr17:34900336:34900512:+@chr17:34902530:34902669:+.A.up_chr17:34880658:34881542:+@chr17:34900336:34900512:+@chr17:34902530:34902669:+.A.se_chr17:34880658:34881542:+@chr17:34900336:34900512:+@chr17:34902530:34902669:+.A.dn', 'chr17:34880658:34881542:+@chr17:34900336:34900512:+@chr17:34902530:34902669:+.B.up_chr17:34880658:34881542:+@chr17:34900336:34900512:+@chr17:3490…	(0,0):207,(0,1):33,(1,0):62,(1,1):193	0:133,1:155	(0,0):198,(0,1):16,(1,0):89,(1,1):167	0:210,1:62	chr17	NA	(37627132, 37627132)	(37649143, 37649143)	CDK12
SE	chr17:71412485:71413089:-@chr17:71411902:71412395:-@chr17:71409696:71409830:-	0.15	0.09	0.22	0.34	0.27	0.43	-0.19	730.79	('chr17:71412485:71413089:-@chr17:71411902:71412395:-@chr17:71409696:71409830:-.A.dn_chr17:71412485:71413089:-@chr17:71411902:71412395:-@chr17:71409696:71409830:-.A.se_chr17:71412485:71413089:-@chr17:71411902:71412395:-@chr17:71409696:71409830:-.A.up', 'chr17:71412485:71413089:-@chr17:71411902:71412395:-@chr17:71409696:71409830:-.B.dn_chr17:71412485:71413089:-@chr17:71411902:71412395:-@chr17:7140…	(0,0):144,(0,1):66,(1,0):22	0:22,1:66	(0,0):202,(0,1):57,(1,0):57,(1,1):1	0:57,1:58	chr17	NA	(73898101, 73898101)	(73901494, 73901494)	MRPL38
SE	chr17:73676233:73676391:+@chr17:73678288:73678730:+@chr17:73679186:73680615:+	0.29	0.26	0.32	0.41	0.37	0.44	-0.12	1.06266e+08	('chr17:73676233:73676391:+@chr17:73678288:73678730:+@chr17:73679186:73680615:+.A.up_chr17:73676233:73676391:+@chr17:73678288:73678730:+@chr17:73679186:73680615:+.A.se_chr17:73676233:73676391:+@chr17:73678288:73678730:+@chr17:73679186:73680615:+.A.dn', 'chr17:73676233:73676391:+@chr17:73678288:73678730:+@chr17:73679186:73680615:+.B.up_chr17:73676233:73676391:+@chr17:73678288:73678730:+@chr17:7367…	(0,0):3639,(0,1):255,(1,0):301,(1,1):1795	0:798,1:1553	(0,0):3783,(0,1):141,(1,0):433,(1,1):2348	0:1206,1:1716	chr17	NA	(76164638, 76164638)	(76169020, 76169020)	SYNGR2
SE	chr17:26255210:26255673:-@chr17:26251557:26251665:-@chr17:26249956:26250750:-	0.55	0.44	0.67	0.82	0.72	0.91	-0.27	52.56	('chr17:26255210:26255673:-@chr17:26251557:26251665:-@chr17:26249956:26250750:-.A.dn_chr17:26255210:26255673:-@chr17:26251557:26251665:-@chr17:26249956:26250750:-.A.se_chr17:26255210:26255673:-@chr17:26251557:26251665:-@chr17:26249956:26250750:-.A.up', 'chr17:26255210:26255673:-@chr17:26251557:26251665:-@chr17:26249956:26250750:-.B.dn_chr17:26255210:26255673:-@chr17:26251557:26251665:-@chr17:2624…	(0,0):235,(0,1):18,(1,0):37,(1,1):77	0:71,1:61	(0,0):203,(0,1):6,(1,0):53,(1,1):99	0:122,1:36	chr17	NA	(29225830, 29225830)	(29231547, 29231547)	TEFM
SE	chr17:38075462:38075920:-@chr17:38074974:38075165:-@chr17:38073458:38073847:-	0.92	0.79	0.99	0.63	0.49	0.76	0.29	474.63	('chr17:38075462:38075920:-@chr17:38074974:38075165:-@chr17:38073458:38073847:-.A.dn_chr17:38075462:38075920:-@chr17:38074974:38075165:-@chr17:38073458:38073847:-.A.se_chr17:38075462:38075920:-@chr17:38074974:38075165:-@chr17:38073458:38073847:-.A.up', 'chr17:38075462:38075920:-@chr17:38074974:38075165:-@chr17:38073458:38073847:-.B.dn_chr17:38075462:38075920:-@chr17:38074974:38075165:-@chr17:3807…	(0,0):41,(1,0):25,(1,1):7	0:31,1:1	(0,0):46,(0,1):9,(1,0):34,(1,1):15	0:40,1:18	chr17	NA	(40819932, 40819932)	(40822394, 40822394)	PLEKHH3
SE	chr17:73676233:73676391:+@chr17:73678493:73678730:+@chr17:73679186:73680615:+	0.65	0.62	0.68	0.75	0.72	0.79	-0.1	259402	('chr17:73676233:73676391:+@chr17:73678493:73678730:+@chr17:73679186:73680615:+.A.up_chr17:73676233:73676391:+@chr17:73678493:73678730:+@chr17:73679186:73680615:+.A.se_chr17:73676233:73676391:+@chr17:73678493:73678730:+@chr17:73679186:73680615:+.A.dn', 'chr17:73676233:73676391:+@chr17:73678493:73678730:+@chr17:73679186:73680615:+.B.up_chr17:73676233:73676391:+@chr17:73678493:73678730:+@chr17:7367…	(0,0):3187,(0,1):251,(1,0):753,(1,1):1799	0:1952,1:851	(0,0):3404,(0,1):140,(1,0):812,(1,1):2349	0:2571,1:730	chr17	NA	(76164638, 76164638)	(76169020, 76169020)	SYNGR2
SE	chr17:77420707:77421208:-@chr17:77420338:77420401:-@chr17:77418884:77420240:-	0.65	0.62	0.69	0.75	0.71	0.78	-0.1	30.87	('chr17:77420707:77421208:-@chr17:77420338:77420401:-@chr17:77418884:77420240:-.A.dn_chr17:77420707:77421208:-@chr17:77420338:77420401:-@chr17:77418884:77420240:-.A.se_chr17:77420707:77421208:-@chr17:77420338:77420401:-@chr17:77418884:77420240:-.A.up', 'chr17:77420707:77421208:-@chr17:77420338:77420401:-@chr17:77418884:77420240:-.B.dn_chr17:77420707:77421208:-@chr17:77420338:77420401:-@chr17:7741…	(0,0):8438,(0,1):145,(1,0):541,(1,1):4317	0:3070,1:1933	(0,0):7041,(0,1):76,(1,0):485,(1,1):4022	0:3452,1:1131	chr17	NA	(79825595, 79825595)	(79827919, 79827919)	ARHGDIA
SE	chr17:37793823:37794111:-@chr17:37753933:37754083:-@chr17:37752113:37752257:-	0.36	0.31	0.4	0.49	0.44	0.53	-0.13	432.39	('chr17:37793823:37794111:-@chr17:37753933:37754083:-@chr17:37752113:37752257:-.A.dn_chr17:37793823:37794111:-@chr17:37753933:37754083:-@chr17:37752113:37752257:-.A.se_chr17:37793823:37794111:-@chr17:37753933:37754083:-@chr17:37752113:37752257:-.A.up', 'chr17:37793823:37794111:-@chr17:37753933:37754083:-@chr17:37752113:37752257:-.B.dn_chr17:37793823:37794111:-@chr17:37753933:37754083:-@chr17:3775…	(0,0):242,(0,1):184,(1,0):220,(1,1):65	0:224,1:245	(0,0):211,(0,1):132,(1,0):285,(1,1):69	0:299,1:187	chr17	NA	(40498587, 40498587)	(40540585, 40540585)	STAT3	GenAge:REACTOME_CELLULAR_SENESCENCE:REACTOME_SENESCENCE_ASSOCIATED_SECRETORY_PHENOTYPE_SASP
SE	chr17:38076895:38077102:-@chr17:38076538:38076674:-@chr17:38076117:38076249:-	0.54	0.3	0.77	0.92	0.73	0.99	-0.38	12.59	('chr17:38076895:38077102:-@chr17:38076538:38076674:-@chr17:38076117:38076249:-.A.dn_chr17:38076895:38077102:-@chr17:38076538:38076674:-@chr17:38076117:38076249:-.A.se_chr17:38076895:38077102:-@chr17:38076538:38076674:-@chr17:38076117:38076249:-.A.up', 'chr17:38076895:38077102:-@chr17:38076538:38076674:-@chr17:38076117:38076249:-.B.dn_chr17:38076895:38077102:-@chr17:38076538:38076674:-@chr17:3807…	(0,0):17,(0,1):3,(1,0):13,(1,1):2	0:13,1:5	(0,0):31,(1,0):28,(1,1):2	0:29,1:1	chr17	NA	(40822591, 40822591)	(40823576, 40823576)	PLEKHH3
SE	chr17:77410344:77410552:-@chr17:77406618:77406650:-@chr17:77406307:77406444:-	0.38	0.35	0.41	0.5	0.46	0.54	-0.12	757.2	('chr17:77410344:77410552:-@chr17:77406618:77406650:-@chr17:77406307:77406444:-.A.dn_chr17:77410344:77410552:-@chr17:77406618:77406650:-@chr17:77406307:77406444:-.A.se_chr17:77410344:77410552:-@chr17:77406618:77406650:-@chr17:77406307:77406444:-.A.up', 'chr17:77410344:77410552:-@chr17:77406618:77406650:-@chr17:77406307:77406444:-.B.dn_chr17:77410344:77410552:-@chr17:77406618:77406650:-@chr17:7740…	(0,0):5832,(0,1):6,(1,0):352,(1,1):1430	0:736,1:1052	(0,0):4561,(0,1):6,(1,0):309,(1,1):1025	0:755,1:585	chr17	NA	(79813018, 79813018)	(79817263, 79817263)	P4HB
SE	chr17:37793823:37794111:-@chr17:37753933:37754061:-@chr17:37752113:37752257:-	0.37	0.33	0.41	0.49	0.44	0.54	-0.12	59.34	('chr17:37793823:37794111:-@chr17:37753933:37754061:-@chr17:37752113:37752257:-.A.dn_chr17:37793823:37794111:-@chr17:37753933:37754061:-@chr17:37752113:37752257:-.A.se_chr17:37793823:37794111:-@chr17:37753933:37754061:-@chr17:37752113:37752257:-.A.up', 'chr17:37793823:37794111:-@chr17:37753933:37754061:-@chr17:37752113:37752257:-.B.dn_chr17:37793823:37794111:-@chr17:37753933:37754061:-@chr17:3775…	(0,0):249,(0,1):123,(1,0):213,(1,1):126	0:219,1:243	(0,0):241,(0,1):92,(1,0):255,(1,1):109	0:271,1:185	chr17	NA	(40498587, 40498587)	(40540585, 40540585)	STAT3	GenAge:REACTOME_CELLULAR_SENESCENCE:REACTOME_SENESCENCE_ASSOCIATED_SECRETORY_PHENOTYPE_SASP
SE	chr13:97969498:97969728:-@chr13:97932520:97932576:-@chr13:97925505:97925613:-	0.28	0.2	0.37	0.5	0.43	0.57	-0.22	118.22	('chr13:97969498:97969728:-@chr13:97932520:97932576:-@chr13:97925505:97925613:-.A.dn_chr13:97969498:97969728:-@chr13:97932520:97932576:-@chr13:97925505:97925613:-.A.se_chr13:97969498:97969728:-@chr13:97932520:97932576:-@chr13:97925505:97925613:-.A.up', 'chr13:97969498:97969728:-@chr13:97932520:97932576:-@chr13:97925505:97925613:-.B.dn_chr13:97969498:97969728:-@chr13:97932520:97932576:-@chr13:9792…	(0,0):141,(0,1):10,(1,0):33,(1,1):68	0:40,1:71	(0,0):246,(0,1):12,(1,0):126,(1,1):125	0:155,1:108	chr13	NA	(99127504, 99127504)	(99171727, 99171727)	STK24
SE	chr13:76611332:76611472:-@chr13:76601292:76601366:-@chr13:76598430:76598678:-	0.3	0.11	0.56	0.05	0.01	0.12	0.25	13.77	('chr13:76611332:76611472:-@chr13:76601292:76601366:-@chr13:76598430:76598678:-.A.dn_chr13:76611332:76611472:-@chr13:76601292:76601366:-@chr13:76598430:76598678:-.A.se_chr13:76611332:76611472:-@chr13:76601292:76601366:-@chr13:76598430:76598678:-.A.up', 'chr13:76611332:76611472:-@chr13:76601292:76601366:-@chr13:76598430:76598678:-.B.dn_chr13:76611332:76611472:-@chr13:76601292:76601366:-@chr13:7659…	(0,0):37,(0,1):5,(1,0):4,(1,1):6	0:5,1:10	(0,0):53,(0,1):21,(1,0):1,(1,1):17	0:1,1:38	chr13	NA	(77700429, 77700429)	(77713471, 77713471)	MYCBP2
SE	chr13:112999432:112999811:+@chr13:113008801:113008922:+@chr13:113011959:113012178:+	0.71	0.69	0.73	0.81	0.78	0.84	-0.1	202846000000	('chr13:112999432:112999811:+@chr13:113008801:113008922:+@chr13:113011959:113012178:+.A.up_chr13:112999432:112999811:+@chr13:113008801:113008922:+@chr13:113011959:113012178:+.A.se_chr13:112999432:112999811:+@chr13:113008801:113008922:+@chr13:113011959:113012178:+.A.dn', 'chr13:112999432:112999811:+@chr13:113008801:113008922:+@chr13:113011959:113012178:+.B.up_chr13:112999432:112999811:+@chr13:1130…	(0,0):1224,(0,1):224,(1,0):1377,(1,1):419	0:1544,1:476	(0,0):587,(0,1):61,(1,0):730,(1,1):171	0:821,1:141	chr13	NA	(113951431, 113951431)	(113964177, 113964177)	LAMP1
SE	chrX:102826755:102828303:-@chrX:102820083:102820235:-@chrX:102817078:102818635:-	0.56	0.53	0.6	0.66	0.62	0.69	-0.1	30.45	('chrX:102826755:102828303:-@chrX:102820083:102820235:-@chrX:102817078:102818635:-.A.dn_chrX:102826755:102828303:-@chrX:102820083:102820235:-@chrX:102817078:102818635:-.A.se_chrX:102826755:102828303:-@chrX:102820083:102820235:-@chrX:102817078:102818635:-.A.up', 'chrX:102826755:102828303:-@chrX:102820083:102820235:-@chrX:102817078:102818635:-.B.dn_chrX:102826755:102828303:-@chrX:102820083:10282023…	(0,0):6533,(0,1):137,(1,0):445,(1,1):4348	0:2984,1:1946	(0,0):6718,(0,1):134,(1,0):574,(1,1):5331	0:3837,1:2202	chrX	NA	(102930422, 102930422)	(102941647, 102941647)	MORF4L2
SE	chrX:119459613:119459777:-@chrX:119456959:119457176:-@chrX:119444031:119449345:-	0.26	0.23	0.29	0.44	0.4	0.49	-0.18	1000000000000	('chrX:119459613:119459777:-@chrX:119456959:119457176:-@chrX:119444031:119449345:-.A.dn_chrX:119459613:119459777:-@chrX:119456959:119457176:-@chrX:119444031:119449345:-.A.se_chrX:119459613:119459777:-@chrX:119456959:119457176:-@chrX:119444031:119449345:-.A.up', 'chrX:119459613:119459777:-@chrX:119456959:119457176:-@chrX:119444031:119449345:-.B.dn_chrX:119459613:119459777:-@chrX:119456959:11945717…	(0,0):11234,(0,1):496,(1,0):208,(1,1):2521	0:856,1:2369	(0,0):7793,(0,1):241,(1,0):215,(1,1):939	0:622,1:773	chrX	NA	(119560003, 119560003)	(119575749, 119575749)	LAMP2
SE	chrX:122821560:122821824:+@chrX:122847162:122848070:+@chrX:122850150:122850249:+	0.58	0.48	0.69	0.82	0.7	0.92	-0.24	38.72	('chrX:122821560:122821824:+@chrX:122847162:122848070:+@chrX:122850150:122850249:+.A.up_chrX:122821560:122821824:+@chrX:122847162:122848070:+@chrX:122850150:122850249:+.A.se_chrX:122821560:122821824:+@chrX:122847162:122848070:+@chrX:122850150:122850249:+.A.dn', 'chrX:122821560:122821824:+@chrX:122847162:122848070:+@chrX:122850150:122850249:+.B.up_chrX:122821560:122821824:+@chrX:122847162:12284807…	(0,0):236,(0,1):18,(1,0):177,(1,1):3	0:179,1:19	(0,0):246,(0,1):6,(1,0):216,(1,1):4	0:219,1:7	chrX	NA	(122993879, 122993879)	(123022568, 123022568)	XIAP
SE	chrX:37964893:37965180:-@chrX:37922482:37922541:-@chrX:37918357:37918548:-	0.22	0.18	0.26	0.49	0.38	0.6	-0.27	16828.2	('chrX:37964893:37965180:-@chrX:37922482:37922541:-@chrX:37918357:37918548:-.A.dn_chrX:37964893:37965180:-@chrX:37922482:37922541:-@chrX:37918357:37918548:-.A.se_chrX:37964893:37965180:-@chrX:37922482:37922541:-@chrX:37918357:37918548:-.A.up', 'chrX:37964893:37965180:-@chrX:37922482:37922541:-@chrX:37918357:37918548:-.B.dn_chrX:37964893:37965180:-@chrX:37922482:37922541:-@chrX:37918357:37918548:-…	(0,0):247,(0,1):58,(1,0):82,(1,1):265	0:103,1:302	(0,0):161,(0,1):1,(1,0):37,(1,1):73	0:54,1:57	chrX	NA	(38033413, 38033413)	(38080236, 38080236)	SRPX
SE	chrX:48317817:48318615:+@chrX:48318893:48319415:+@chrX:48319646:48319751:+	0.26	0.23	0.29	0.16	0.14	0.19	0.1	2.14607e+07	('chrX:48317817:48318615:+@chrX:48318893:48319415:+@chrX:48319646:48319751:+.A.up_chrX:48317817:48318615:+@chrX:48318893:48319415:+@chrX:48319646:48319751:+.A.se_chrX:48317817:48318615:+@chrX:48318893:48319415:+@chrX:48319646:48319751:+.A.dn', 'chrX:48317817:48318615:+@chrX:48318893:48319415:+@chrX:48319646:48319751:+.B.up_chrX:48317817:48318615:+@chrX:48318893:48319415:+@chrX:48319646:48319751:+…	(0,0):3449,(0,1):362,(1,0):227,(1,1):50	0:242,1:397	(0,0):3746,(0,1):439,(1,0):153,(1,1):48	0:161,1:479	chrX	NA	(48432873, 48432873)	(48434807, 48434807)	RBM3
SE	chr4:78206426:78206582:-@chr4:78196139:78196277:-@chr4:78195327:78195557:-	0.73	0.66	0.79	0.86	0.83	0.89	-0.13	46.87	('chr4:78206426:78206582:-@chr4:78196139:78196277:-@chr4:78195327:78195557:-.A.dn_chr4:78206426:78206582:-@chr4:78196139:78196277:-@chr4:78195327:78195557:-.A.se_chr4:78206426:78206582:-@chr4:78196139:78196277:-@chr4:78195327:78195557:-.A.up', 'chr4:78206426:78206582:-@chr4:78196139:78196277:-@chr4:78195327:78195557:-.B.dn_chr4:78206426:78206582:-@chr4:78196139:78196277:-@chr4:78195327:78195557:-…	(0,0):1393,(0,1):19,(1,0):239,(1,1):47	0:250,1:55	(0,0):3728,(0,1):19,(1,0):672,(1,1):97	0:716,1:72	chr4	NA	(77976303, 77976303)	(77987558, 77987558)	CCNI
SE	chr4:186810810:186810876:-@chr4:186809923:186809976:-@chr4:186807615:186807804:-	0.59	0.36	0.83	0.15	0.01	0.47	0.44	13.46	('chr4:186810810:186810876:-@chr4:186809923:186809976:-@chr4:186807615:186807804:-.A.dn_chr4:186810810:186810876:-@chr4:186809923:186809976:-@chr4:186807615:186807804:-.A.se_chr4:186810810:186810876:-@chr4:186809923:186809976:-@chr4:186807615:186807804:-.A.up', 'chr4:186810810:186810876:-@chr4:186809923:186809976:-@chr4:186807615:186807804:-.B.dn_chr4:186810810:186810876:-@chr4:186809923:18680997…	(0,0):227,(0,1):2,(1,0):16,(1,1):16	0:24,1:10	(0,0):62,(0,1):3,(1,1):8	0:0,1:11	chr4	NA	(186570621, 186570621)	(186573882, 186573882)	SORBS2
SE	chr4:170908262:170908451:-@chr4:170906470:170906568:-@chr4:170899683:170899833:-	0.24	0.16	0.32	0.44	0.36	0.53	-0.2	25.43	('chr4:170908262:170908451:-@chr4:170906470:170906568:-@chr4:170899683:170899833:-.A.dn_chr4:170908262:170908451:-@chr4:170906470:170906568:-@chr4:170899683:170899833:-.A.se_chr4:170908262:170908451:-@chr4:170906470:170906568:-@chr4:170899683:170899833:-.A.up', 'chr4:170908262:170908451:-@chr4:170906470:170906568:-@chr4:170899683:170899833:-.B.dn_chr4:170908262:170908451:-@chr4:170906470:17090656…	(0,0):103,(0,1):14,(1,0):30,(1,1):48	0:32,1:60	(0,0):128,(0,1):22,(1,0):74,(1,1):41	0:77,1:60	chr4	NA	(170663108, 170663108)	(170671876, 170671876)	C4orf27
SE	chr4:39205298:39205632:-@chr4:39199366:39199534:-@chr4:39192098:39192199:-	0.54	0.46	0.62	0.69	0.64	0.74	-0.15	14.99	('chr4:39205298:39205632:-@chr4:39199366:39199534:-@chr4:39192098:39192199:-.A.dn_chr4:39205298:39205632:-@chr4:39199366:39199534:-@chr4:39192098:39192199:-.A.se_chr4:39205298:39205632:-@chr4:39199366:39199534:-@chr4:39192098:39192199:-.A.up', 'chr4:39205298:39205632:-@chr4:39199366:39199534:-@chr4:39192098:39192199:-.B.dn_chr4:39205298:39205632:-@chr4:39199366:39199534:-@chr4:39192098:39192199:-…	(0,0):183,(0,1):17,(1,0):109,(1,1):47	0:115,1:58	(0,0):404,(0,1):55,(1,0):338,(1,1):50	0:354,1:89	chr4	NA	(39515703, 39515703)	(39529237, 39529237)	UGDH
SE	chr4:166467937:166468366:+@chr4:166473942:166474227:+@chr4:166478391:166478539:+	0.73	0.66	0.8	0.87	0.85	0.89	-0.14	216.02	('chr4:166467937:166468366:+@chr4:166473942:166474227:+@chr4:166478391:166478539:+.A.up_chr4:166467937:166468366:+@chr4:166473942:166474227:+@chr4:166478391:166478539:+.A.se_chr4:166467937:166468366:+@chr4:166473942:166474227:+@chr4:166478391:166478539:+.A.dn', 'chr4:166467937:166468366:+@chr4:166473942:166474227:+@chr4:166478391:166478539:+.B.up_chr4:166467937:166468366:+@chr4:166473942:16647422…	(0,0):156,(0,1):42,(1,0):206,(1,1):1	0:207,1:42	(0,0):1139,(0,1):122,(1,0):1494,(1,1):5	0:1499,1:122	chr4	NA	(166248487, 166248487)	(166259089, 166259089)	MSMO1
SE	chr4:152240175:152240316:+@chr4:152241029:152241190:+@chr4:152243473:152244888:+	0.53	0.49	0.58	0.63	0.6	0.67	-0.1	26.41	('chr4:152240175:152240316:+@chr4:152241029:152241190:+@chr4:152243473:152244888:+.A.up_chr4:152240175:152240316:+@chr4:152241029:152241190:+@chr4:152243473:152244888:+.A.se_chr4:152240175:152240316:+@chr4:152241029:152241190:+@chr4:152243473:152244888:+.A.dn', 'chr4:152240175:152240316:+@chr4:152241029:152241190:+@chr4:152243473:152244888:+.B.up_chr4:152240175:152240316:+@chr4:152241029:15224119…	(0,0):1512,(0,1):194,(1,0):256,(1,1):90	0:300,1:240	(0,0):2928,(0,1):289,(1,0):571,(1,1):118	0:650,1:328	chr4	NA	(152020725, 152020725)	(152025438, 152025438)	RPS3A
SE	chr4:110838227:110838373:-@chr4:110837015:110837091:-@chr4:110834769:110835305:-	0.25	0.17	0.36	0.48	0.37	0.57	-0.23	11.58	('chr4:110838227:110838373:-@chr4:110837015:110837091:-@chr4:110834769:110835305:-.A.dn_chr4:110838227:110838373:-@chr4:110837015:110837091:-@chr4:110834769:110835305:-.A.se_chr4:110838227:110838373:-@chr4:110837015:110837091:-@chr4:110834769:110835305:-.A.up', 'chr4:110838227:110838373:-@chr4:110837015:110837091:-@chr4:110834769:110835305:-.B.dn_chr4:110838227:110838373:-@chr4:110837015:11083709…	(0,0):124,(0,1):6,(1,0):22,(1,1):62	0:25,1:65	(0,0):140,(0,1):9,(1,0):40,(1,1):43	0:46,1:46	chr4	NA	(110615320, 110615320)	(110618924, 110618924)	CASP6
SE	chr4:160490739:160490891:+@chr4:160491661:160491735:+@chr4:160493287:160493512:+	0.09	0.04	0.16	0.32	0.22	0.44	-0.23	233.85	('chr4:160490739:160490891:+@chr4:160491661:160491735:+@chr4:160493287:160493512:+.A.up_chr4:160490739:160490891:+@chr4:160491661:160491735:+@chr4:160493287:160493512:+.A.se_chr4:160490739:160490891:+@chr4:160491661:160491735:+@chr4:160493287:160493512:+.A.dn', 'chr4:160490739:160490891:+@chr4:160491661:160491735:+@chr4:160493287:160493512:+.B.up_chr4:160490739:160490891:+@chr4:160491661:16049173…	(0,0):89,(0,1):26,(1,0):5,(1,1):24	0:6,1:49	(0,0):87,(0,1):19,(1,0):22,(1,1):17	0:23,1:35	chr4	NA	(160271289, 160271289)	(160274062, 160274062)	RAPGEF2
SE	chr18:30875322:30875623:+@chr18:30904157:30904284:+@chr18:30931408:30931553:+	0.48	0.44	0.52	0.59	0.55	0.62	-0.11	334.19	('chr18:30875322:30875623:+@chr18:30904157:30904284:+@chr18:30931408:30931553:+.A.up_chr18:30875322:30875623:+@chr18:30904157:30904284:+@chr18:30931408:30931553:+.A.se_chr18:30875322:30875623:+@chr18:30904157:30904284:+@chr18:30931408:30931553:+.A.dn', 'chr18:30875322:30875623:+@chr18:30904157:30904284:+@chr18:30931408:30931553:+.B.up_chr18:30875322:30875623:+@chr18:30904157:30904284:+@chr18:3093…	(0,0):289,(0,1):176,(1,0):352,(1,1):117	0:371,1:274	(0,0):427,(0,1):173,(1,0):593,(1,1):176	0:645,1:297	chr18	NA	(32621324, 32621324)	(32677555, 32677555)	MAPRE2
SE	chr18:13716660:13716728:+@chr18:13720626:13720754:+@chr18:13721475:13721933:+	0.83	0.73	0.91	0.56	0.47	0.66	0.27	36.25	('chr18:13716660:13716728:+@chr18:13720626:13720754:+@chr18:13721475:13721933:+.A.up_chr18:13716660:13716728:+@chr18:13720626:13720754:+@chr18:13721475:13721933:+.A.se_chr18:13716660:13716728:+@chr18:13720626:13720754:+@chr18:13721475:13721933:+.A.dn', 'chr18:13716660:13716728:+@chr18:13720626:13720754:+@chr18:13721475:13721933:+.B.up_chr18:13716660:13716728:+@chr18:13720626:13720754:+@chr18:1372…	(0,0):107,(0,1):8,(1,0):82,(1,1):49	0:121,1:18	(0,0):127,(0,1):35,(1,0):82,(1,1):64	0:122,1:59	chr18	NA	(13726660, 13726660)	(13731933, 13731933)	RNMT
SE	chr22:40346702:40347017:-@chr22:40333212:40333281:-@chr22:40329994:40330103:-	0.54	0.45	0.62	0.79	0.67	0.91	-0.25	37.06	('chr22:40346702:40347017:-@chr22:40333212:40333281:-@chr22:40329994:40330103:-.A.dn_chr22:40346702:40347017:-@chr22:40333212:40333281:-@chr22:40329994:40330103:-.A.se_chr22:40346702:40347017:-@chr22:40333212:40333281:-@chr22:40329994:40330103:-.A.up', 'chr22:40346702:40347017:-@chr22:40333212:40333281:-@chr22:40329994:40330103:-.B.dn_chr22:40346702:40347017:-@chr22:40333212:40333281:-@chr22:4032…	(0,0):366,(0,1):34,(1,0):82,(1,1):48	0:103,1:61	(0,0):245,(1,0):51,(1,1):41	0:73,1:19	chr22	NA	(42000048, 42000048)	(42017071, 42017071)	PPPDE2
SE	chr22:16545980:16546087:+@chr22:16565009:16565152:+@chr22:16589443:16593677:+	0.73	0.58	0.84	0.93	0.85	0.98	-0.2	31.35	('chr22:16545980:16546087:+@chr22:16565009:16565152:+@chr22:16589443:16593677:+.A.up_chr22:16545980:16546087:+@chr22:16565009:16565152:+@chr22:16589443:16593677:+.A.se_chr22:16545980:16546087:+@chr22:16565009:16565152:+@chr22:16589443:16593677:+.A.dn', 'chr22:16545980:16546087:+@chr22:16565009:16565152:+@chr22:16589443:16593677:+.B.up_chr22:16545980:16546087:+@chr22:16565009:16565152:+@chr22:1658…	(0,0):2709,(0,1):3,(1,0):79,(1,1):2382	0:1803,1:661	(0,0):1513,(0,1):2,(1,0):106,(1,1):1365	0:1312,1:161	chr22	NA	(18165980, 18165980)	(18213677, 18213677)	BCL2L13
SE	chr22:28564167:28564291:-@chr22:28551611:28551769:-@chr22:28551076:28551246:-	0.64	0.5	0.77	0.93	0.8	0.99	-0.29	24.31	('chr22:28564167:28564291:-@chr22:28551611:28551769:-@chr22:28551076:28551246:-.A.dn_chr22:28564167:28564291:-@chr22:28551611:28551769:-@chr22:28551076:28551246:-.A.se_chr22:28564167:28564291:-@chr22:28551611:28551769:-@chr22:28551076:28551246:-.A.up', 'chr22:28564167:28564291:-@chr22:28551611:28551769:-@chr22:28551076:28551246:-.B.dn_chr22:28564167:28564291:-@chr22:28551611:28551769:-@chr22:2855…	(0,0):378,(0,1):7,(1,0):55,(1,1):7	0:57,1:12	(0,0):308,(1,0):43	00:43:00	chr22	NA	(30221076, 30221076)	(30234291, 30234291)	ASCC2
SE	chr22:39582381:39582982:-@chr22:39576773:39576830:-@chr22:39570789:39570859:-	0.6	0.52	0.67	0.74	0.68	0.79	-0.14	10.98	('chr22:39582381:39582982:-@chr22:39576773:39576830:-@chr22:39570789:39570859:-.A.dn_chr22:39582381:39582982:-@chr22:39576773:39576830:-@chr22:39570789:39570859:-.A.se_chr22:39582381:39582982:-@chr22:39576773:39576830:-@chr22:39570789:39570859:-.A.up', 'chr22:39582381:39582982:-@chr22:39576773:39576830:-@chr22:39570789:39570859:-.B.dn_chr22:39582381:39582982:-@chr22:39576773:39576830:-@chr22:3957…	(0,0):998,(0,1):1,(1,0):121,(1,1):172	0:182,1:112	(0,0):1561,(0,1):1,(1,0):224,(1,1):217	0:326,1:116	chr22	NA	(41240843, 41240843)	(41253036, 41253036)	ST13
SE	chr22:16637147:16637263:-@chr22:16612871:16612940:-@chr22:16606569:16606779:-	0.28	0.2	0.36	0.71	0.61	0.81	-0.43	1000000000000	('chr22:16637147:16637263:-@chr22:16612871:16612940:-@chr22:16606569:16606779:-.A.dn_chr22:16637147:16637263:-@chr22:16612871:16612940:-@chr22:16606569:16606779:-.A.se_chr22:16637147:16637263:-@chr22:16612871:16612940:-@chr22:16606569:16606779:-.A.up', 'chr22:16637147:16637263:-@chr22:16612871:16612940:-@chr22:16606569:16606779:-.B.dn_chr22:16637147:16637263:-@chr22:16612871:16612940:-@chr22:1660…	(0,0):93,(0,1):8,(1,0):42,(1,1):76	0:45,1:81	(0,0):77,(0,1):2,(1,0):79,(1,1):30	0:87,1:24	chr22	NA	(18226569, 18226569)	(18257263, 18257263)	BID
SE	chr22:22646496:22646773:-@chr22:22645957:22646132:-@chr22:22643548:22643812:-	0.27	0.24	0.3	0.38	0.35	0.42	-0.11	6987.11	('chr22:22646496:22646773:-@chr22:22645957:22646132:-@chr22:22643548:22643812:-.A.dn_chr22:22646496:22646773:-@chr22:22645957:22646132:-@chr22:22643548:22643812:-.A.se_chr22:22646496:22646773:-@chr22:22645957:22646132:-@chr22:22643548:22643812:-.A.up', 'chr22:22646496:22646773:-@chr22:22645957:22646132:-@chr22:22643548:22643812:-.B.dn_chr22:22646496:22646773:-@chr22:22645957:22646132:-@chr22:2264…	(0,0):111,(0,1):346,(1,0):269,(1,1):133	0:275,1:473	(0,0):99,(0,1):270,(1,0):349,(1,1):118	0:357,1:380	chr22	NA	(24313548, 24313548)	(24316773, 24316773)	DDT
SE	chr2:86643938:86644130:-@chr2:86609852:86610031:-@chr2:86590992:86591113:-	0.49	0.43	0.54	0.62	0.57	0.68	-0.13	22.68	('chr2:86643938:86644130:-@chr2:86609852:86610031:-@chr2:86590992:86591113:-.A.dn_chr2:86643938:86644130:-@chr2:86609852:86610031:-@chr2:86590992:86591113:-.A.se_chr2:86643938:86644130:-@chr2:86609852:86610031:-@chr2:86590992:86591113:-.A.up', 'chr2:86643938:86644130:-@chr2:86609852:86610031:-@chr2:86590992:86591113:-.B.dn_chr2:86643938:86644130:-@chr2:86609852:86610031:-@chr2:86590992:86591113:-…	(0,0):729,(0,1):63,(1,0):306,(1,1):76	0:314,1:131	(0,0):651,(0,1):52,(1,0):344,(1,1):35	0:349,1:82	chr2	NA	(86737481, 86737481)	(86790619, 86790619)	CHMP3
SE	chr2:240613317:240613478:-@chr2:240610262:240610430:-@chr2:240609177:240609502:-	0.36	0.33	0.4	0.48	0.45	0.52	-0.12	3.13473e+06	('chr2:240613317:240613478:-@chr2:240610262:240610430:-@chr2:240609177:240609502:-.A.dn_chr2:240613317:240613478:-@chr2:240610262:240610430:-@chr2:240609177:240609502:-.A.se_chr2:240613317:240613478:-@chr2:240610262:240610430:-@chr2:240609177:240609502:-.A.up', 'chr2:240613317:240613478:-@chr2:240610262:240610430:-@chr2:240609177:240609502:-.B.dn_chr2:240613317:240613478:-@chr2:240610262:24061043…	(0,0):144,(0,1):215,(1,0):309,(1,1):146	0:315,1:355	(0,0):205,(0,1):211,(1,0):452,(1,1):113	0:468,1:308	chr2	NA	(240960504, 240960504)	(240964805, 240964805)	NDUFA10
SE	chr2:97124165:97124351:-@chr2:97121327:97121452:-@chr2:97120926:97121176:-	0.12	0.05	0.2	0.46	0.35	0.58	-0.34	7.40259e+08	('chr2:97124165:97124351:-@chr2:97121327:97121452:-@chr2:97120926:97121176:-.A.dn_chr2:97124165:97124351:-@chr2:97121327:97121452:-@chr2:97120926:97121176:-.A.se_chr2:97124165:97124351:-@chr2:97121327:97121452:-@chr2:97120926:97121176:-.A.up', 'chr2:97124165:97124351:-@chr2:97121327:97121452:-@chr2:97120926:97121176:-.B.dn_chr2:97124165:97124351:-@chr2:97121327:97121452:-@chr2:97120926:97121176:-…	(0,0):31,(0,1):30,(1,0):7,(1,1):11	0:7,1:41	(0,0):60,(0,1):19,(1,0):41,(1,1):18	0:42,1:36	chr2	NA	(97757199, 97757199)	(97760624, 97760624)	FAHD2B
SE	chr2:218790172:218790512:+@chr2:218798888:218798922:+@chr2:218801706:218802271:+	0.67	0.52	0.81	0.96	0.88	1	-0.29	240.92	('chr2:218790172:218790512:+@chr2:218798888:218798922:+@chr2:218801706:218802271:+.A.up_chr2:218790172:218790512:+@chr2:218798888:218798922:+@chr2:218801706:218802271:+.A.se_chr2:218790172:218790512:+@chr2:218798888:218798922:+@chr2:218801706:218802271:+.A.dn', 'chr2:218790172:218790512:+@chr2:218798888:218798922:+@chr2:218801706:218802271:+.B.up_chr2:218790172:218790512:+@chr2:218798888:21879892…	(0,0):980,(0,1):3,(1,0):25,(1,1):49	0:50,1:27	(0,0):905,(1,0):34,(1,1):32	0.0458333	chr2	NA	(219081927, 219081927)	(219094026, 219094026)	ARPC2
SE	chr2:170389245:170389670:-@chr2:170386699:170386813:-@chr2:170385848:170386029:-	0.36	0.3	0.44	0.55	0.49	0.6	-0.19	29.84	('chr2:170389245:170389670:-@chr2:170386699:170386813:-@chr2:170385848:170386029:-.A.dn_chr2:170389245:170389670:-@chr2:170386699:170386813:-@chr2:170385848:170386029:-.A.se_chr2:170389245:170389670:-@chr2:170386699:170386813:-@chr2:170385848:170386029:-.A.up', 'chr2:170389245:170389670:-@chr2:170386699:170386813:-@chr2:170385848:170386029:-.B.dn_chr2:170389245:170389670:-@chr2:170386699:17038681…	(0,0):336,(0,1):39,(1,0):73,(1,1):90	0:84,1:118	(0,0):491,(0,1):60,(1,0):175,(1,1):110	0:207,1:138	chr2	NA	(170677602, 170677602)	(170681424, 170681424)	METTL5
SE	chr2:97124165:97124351:-@chr2:97121327:97121449:-@chr2:97120926:97121176:-	0.12	0.06	0.22	0.4	0.29	0.51	-0.28	789.67	('chr2:97124165:97124351:-@chr2:97121327:97121449:-@chr2:97120926:97121176:-.A.dn_chr2:97124165:97124351:-@chr2:97121327:97121449:-@chr2:97120926:97121176:-.A.se_chr2:97124165:97124351:-@chr2:97121327:97121449:-@chr2:97120926:97121176:-.A.up', 'chr2:97124165:97124351:-@chr2:97121327:97121449:-@chr2:97120926:97121176:-.B.dn_chr2:97124165:97124351:-@chr2:97121327:97121449:-@chr2:97120926:97121176:-…	(0,0):30,(0,1):29,(1,0):8,(1,1):12	0:9,1:40	(0,0):69,(0,1):19,(1,0):32,(1,1):18	0:34,1:35	chr2	NA	(97757199, 97757199)	(97760624, 97760624)	FAHD2B
SE	chr2:188127172:188127464:-@chr2:188093514:188093590:-@chr2:188086588:188086618:-	0.58	0.42	0.75	0.2	0.14	0.27	0.38	100189	('chr2:188127172:188127464:-@chr2:188093514:188093590:-@chr2:188086588:188086618:-.A.dn_chr2:188127172:188127464:-@chr2:188093514:188093590:-@chr2:188086588:188086618:-.A.se_chr2:188127172:188127464:-@chr2:188093514:188093590:-@chr2:188086588:188086618:-.A.up', 'chr2:188127172:188127464:-@chr2:188093514:188093590:-@chr2:188086588:188086618:-.B.dn_chr2:188127172:188127464:-@chr2:188093514:18809359…	(0,0):971,(0,1):5,(1,0):42,(1,1):89	0:91,1:45	(0,0):1896,(0,1):11,(1,0):37,(1,1):266	0:92,1:222	chr2	NA	(188378343, 188378343)	(188419219, 188419219)	TFPI
SE	chr2:211013567:211013713:-@chr2:211010659:211010841:-@chr2:211009185:211009361:-	0.38	0.28	0.48	0.61	0.51	0.7	-0.23	17.71	('chr2:211013567:211013713:-@chr2:211010659:211010841:-@chr2:211009185:211009361:-.A.dn_chr2:211013567:211013713:-@chr2:211010659:211010841:-@chr2:211009185:211009361:-.A.se_chr2:211013567:211013713:-@chr2:211010659:211010841:-@chr2:211009185:211009361:-.A.up', 'chr2:211013567:211013713:-@chr2:211010659:211010841:-@chr2:211009185:211009361:-.B.dn_chr2:211013567:211013713:-@chr2:211010659:21101084…	(0,0):68,(0,1):24,(1,0):52,(1,1):13	0:55,1:34	(0,0):120,(0,1):20,(1,0):115,(1,1):11	0:116,1:30	chr2	NA	(211300940, 211300940)	(211305468, 211305468)	LANCL1
SE	chr2:200992218:200992464:+@chr2:201012090:201012296:+@chr2:201013617:201013752:+	0.53	0.46	0.6	0.27	0.21	0.35	0.26	14570.9	('chr2:200992218:200992464:+@chr2:201012090:201012296:+@chr2:201013617:201013752:+.A.up_chr2:200992218:200992464:+@chr2:201012090:201012296:+@chr2:201013617:201013752:+.A.se_chr2:200992218:200992464:+@chr2:201012090:201012296:+@chr2:201013617:201013752:+.A.dn', 'chr2:200992218:200992464:+@chr2:201012090:201012296:+@chr2:201013617:201013752:+.B.up_chr2:200992218:200992464:+@chr2:201012090:20101229…	(0,0):162,(0,1):61,(1,0):166,(1,1):15	0:173,1:69	(0,0):103,(0,1):60,(1,0):51,(1,1):6	0:52,1:65	chr2	NA	(201283973, 201283973)	(201305507, 201305507)	SPATS2L
SE	chr2:159820953:159821132:-@chr2:159813129:159813269:-@chr2:159799659:159800947:-	0.37	0.21	0.55	0.74	0.6	0.86	-0.37	27.16	('chr2:159820953:159821132:-@chr2:159813129:159813269:-@chr2:159799659:159800947:-.A.dn_chr2:159820953:159821132:-@chr2:159813129:159813269:-@chr2:159799659:159800947:-.A.se_chr2:159820953:159821132:-@chr2:159813129:159813269:-@chr2:159799659:159800947:-.A.up', 'chr2:159820953:159821132:-@chr2:159813129:159813269:-@chr2:159799659:159800947:-.B.dn_chr2:159820953:159821132:-@chr2:159813129:15981326…	(0,0):250,(0,1):10,(1,0):11,(1,1):17	0:14,1:24	(0,0):189,(0,1):5,(1,0):30,(1,1):20	0:39,1:16	chr2	NA	(160091413, 160091413)	(160112886, 160112886)	WDSUB1
SE	chr2:112976960:112977229:+@chr2:112994330:112994473:+@chr2:113002729:113007196:+	0.49	0.43	0.55	0.64	0.59	0.69	-0.15	20.2	('chr2:112976960:112977229:+@chr2:112994330:112994473:+@chr2:113002729:113007196:+.A.up_chr2:112976960:112977229:+@chr2:112994330:112994473:+@chr2:113002729:113007196:+.A.se_chr2:112976960:112977229:+@chr2:112994330:112994473:+@chr2:113002729:113007196:+.A.dn', 'chr2:112976960:112977229:+@chr2:112994330:112994473:+@chr2:113002729:113007196:+.B.up_chr2:112976960:112977229:+@chr2:112994330:11299447…	(0,0):2822,(0,1):93,(1,0):163,(1,1):2464	0:1380,1:1340	(0,0):2185,(0,1):80,(1,0):256,(1,1):2598	0:1848,1:1086	chr2	NA	(113260489, 113260489)	(113290725, 113290725)	TTL
SE	chr2:136112936:136113162:+@chr2:136115576:136115830:+@chr2:136119419:136119567:+	0.26	0.13	0.42	0.05	0.02	0.09	0.21	26.8	('chr2:136112936:136113162:+@chr2:136115576:136115830:+@chr2:136119419:136119567:+.A.up_chr2:136112936:136113162:+@chr2:136115576:136115830:+@chr2:136119419:136119567:+.A.se_chr2:136112936:136113162:+@chr2:136115576:136115830:+@chr2:136119419:136119567:+.A.dn', 'chr2:136112936:136113162:+@chr2:136115576:136115830:+@chr2:136119419:136119567:+.B.up_chr2:136112936:136113162:+@chr2:136115576:13611583…	(0,0):45,(0,1):13,(1,0):10,(1,1):1	0:10,1:14	(0,0):95,(0,1):57,(1,0):7,(1,1):6	0:7,1:63	chr2	NA	(136396466, 136396466)	(136403097, 136403097)	R3HDM1
SE	chr2:223433891:223434220:+@chr2:223473636:223473742:+@chr2:223481695:223482112:+	0.34	0.27	0.42	0.53	0.45	0.61	-0.19	19.56	('chr2:223433891:223434220:+@chr2:223473636:223473742:+@chr2:223481695:223482112:+.A.up_chr2:223433891:223434220:+@chr2:223473636:223473742:+@chr2:223481695:223482112:+.A.se_chr2:223433891:223434220:+@chr2:223473636:223473742:+@chr2:223481695:223482112:+.A.dn', 'chr2:223433891:223434220:+@chr2:223473636:223473742:+@chr2:223481695:223482112:+.B.up_chr2:223433891:223434220:+@chr2:223473636:22347374…	(0,0):284,(0,1):60,(1,0):61,(1,1):152	0:89,1:184	(0,0):438,(0,1):37,(1,0):90,(1,1):297	0:231,1:193	chr2	NA	(223725647, 223725647)	(223773868, 223773868)	ACSL3
SE	chr2:63669290:63669684:+@chr2:63678037:63678212:+@chr2:63679808:63679930:+	0.8	0.75	0.85	0.92	0.88	0.96	-0.12	20.48	('chr2:63669290:63669684:+@chr2:63678037:63678212:+@chr2:63679808:63679930:+.A.up_chr2:63669290:63669684:+@chr2:63678037:63678212:+@chr2:63679808:63679930:+.A.se_chr2:63669290:63669684:+@chr2:63678037:63678212:+@chr2:63679808:63679930:+.A.dn', 'chr2:63669290:63669684:+@chr2:63678037:63678212:+@chr2:63679808:63679930:+.B.up_chr2:63669290:63669684:+@chr2:63678037:63678212:+@chr2:63679808:63679930:+…	(0,0):1007,(0,1):2,(1,0):268,(1,1):81	0:302,1:49	(0,0):1030,(0,1):3,(1,0):277,(1,1):35	0:298,1:17	chr2	NA	(63815786, 63815786)	(63826426, 63826426)	MDH1
SE	chr2:197989710:197989880:-@chr2:197982739:197982976:-@chr2:197981338:197981550:-	0.66	0.62	0.71	0.82	0.78	0.85	-0.16	2.42765e+08	('chr2:197989710:197989880:-@chr2:197982739:197982976:-@chr2:197981338:197981550:-.A.dn_chr2:197989710:197989880:-@chr2:197982739:197982976:-@chr2:197981338:197981550:-.A.se_chr2:197989710:197989880:-@chr2:197982739:197982976:-@chr2:197981338:197981550:-.A.up', 'chr2:197989710:197989880:-@chr2:197982739:197982976:-@chr2:197981338:197981550:-.B.dn_chr2:197989710:197989880:-@chr2:197982739:19798297…	(0,0):481,(0,1):100,(1,0):482,(1,1):17	0:491,1:108	(0,0):684,(0,1):68,(1,0):756,(1,1):34	0:777,1:81	chr2	NA	(198273093, 198273093)	(198281635, 198281635)	SF3B1
SE	chr2:188127172:188127464:-@chr2:188093514:188093585:-@chr2:188086588:188086618:-	0.48	0.32	0.66	0.19	0.14	0.27	0.29	40.42	('chr2:188127172:188127464:-@chr2:188093514:188093585:-@chr2:188086588:188086618:-.A.dn_chr2:188127172:188127464:-@chr2:188093514:188093585:-@chr2:188086588:188086618:-.A.se_chr2:188127172:188127464:-@chr2:188093514:188093585:-@chr2:188086588:188086618:-.A.up', 'chr2:188127172:188127464:-@chr2:188093514:188093585:-@chr2:188086588:188086618:-.B.dn_chr2:188127172:188127464:-@chr2:188093514:18809358…	(0,0):982,(0,1):5,(1,0):31,(1,1):89	0:78,1:47	(0,0):1899,(0,1):11,(1,0):34,(1,1):266	0:90,1:221	chr2	NA	(188378343, 188378343)	(188419219, 188419219)	TFPI
SE	chr2:210282883:210283223:+@chr2:210296564:210296656:+@chr2:210298678:210298759:+	0.89	0.76	0.98	0.63	0.53	0.74	0.26	16.54	('chr2:210282883:210283223:+@chr2:210296564:210296656:+@chr2:210298678:210298759:+.A.up_chr2:210282883:210283223:+@chr2:210296564:210296656:+@chr2:210298678:210298759:+.A.se_chr2:210282883:210283223:+@chr2:210296564:210296656:+@chr2:210298678:210298759:+.A.dn', 'chr2:210282883:210283223:+@chr2:210296564:210296656:+@chr2:210298678:210298759:+.B.up_chr2:210282883:210283223:+@chr2:210296564:21029665…	(0,0):229,(0,1):1,(1,0):40,(1,1):29	0:69,1:1	(0,0):226,(0,1):18,(1,0):66,(1,1):76	0:120,1:40	chr2	NA	(210574638, 210574638)	(210590514, 210590514)	MAP2
SE	chr2:242096593:242096776:-@chr2:242096094:242096223:-@chr2:242089445:242089796:-	0.75	0.69	0.81	0.88	0.82	0.93	-0.13	11.26	('chr2:242096593:242096776:-@chr2:242096094:242096223:-@chr2:242089445:242089796:-.A.dn_chr2:242096593:242096776:-@chr2:242096094:242096223:-@chr2:242089445:242089796:-.A.se_chr2:242096593:242096776:-@chr2:242096094:242096223:-@chr2:242089445:242089796:-.A.up', 'chr2:242096593:242096776:-@chr2:242096094:242096223:-@chr2:242089445:242089796:-.B.dn_chr2:242096593:242096776:-@chr2:242096094:24209622…	(0,0):973,(0,1):21,(1,0):173,(1,1):57	0:202,1:49	(0,0):493,(0,1):8,(1,0):159,(1,1):24	0:176,1:15	chr2	NA	(242440772, 242440772)	(242448103, 242448103)	STK25
SE	chr2:85424873:85424982:-@chr2:85424633:85424799:-@chr2:85424273:85424432:-	0.33	0.26	0.42	0.57	0.44	0.71	-0.24	33.21	('chr2:85424873:85424982:-@chr2:85424633:85424799:-@chr2:85424273:85424432:-.A.dn_chr2:85424873:85424982:-@chr2:85424633:85424799:-@chr2:85424273:85424432:-.A.se_chr2:85424873:85424982:-@chr2:85424633:85424799:-@chr2:85424273:85424432:-.A.up', 'chr2:85424873:85424982:-@chr2:85424633:85424799:-@chr2:85424273:85424432:-.B.dn_chr2:85424873:85424982:-@chr2:85424633:85424799:-@chr2:85424273:85424432:-…	(0,0):146,(0,1):16,(1,0):66,(1,1):30	0:67,1:45	(0,0):97,(0,1):6,(1,0):73,(1,1):17	0:77,1:19	chr2	NA	(85570762, 85570762)	(85571471, 85571471)	RETSAT
SE	chr8:68136895:68137152:-@chr8:68136643:68136813:-@chr8:68134000:68134234:-	0.8	0.73	0.87	0.96	0.92	0.99	-0.16	76.77	('chr8:68136895:68137152:-@chr8:68136643:68136813:-@chr8:68134000:68134234:-.A.dn_chr8:68136895:68137152:-@chr8:68136643:68136813:-@chr8:68134000:68134234:-.A.se_chr8:68136895:68137152:-@chr8:68136643:68136813:-@chr8:68134000:68134234:-.A.up', 'chr8:68136895:68137152:-@chr8:68136643:68136813:-@chr8:68134000:68134234:-.B.dn_chr8:68136895:68137152:-@chr8:68136643:68136813:-@chr8:68134000:68134234:-…	(0,0):602,(0,1):20,(1,0):140,(1,1):10	0:149,1:21	(0,0):759,(0,1):4,(1,0):202,(1,1):20	0:221,1:5	chr8	NA	(67971446, 67971446)	(67974598, 67974598)	COPS5
SE	chr8:42515875:42516005:+@chr8:42520769:42520906:+@chr8:42522956:42523080:+	0.18	0.12	0.27	0.44	0.32	0.58	-0.26	124.16	('chr8:42515875:42516005:+@chr8:42520769:42520906:+@chr8:42522956:42523080:+.A.up_chr8:42515875:42516005:+@chr8:42520769:42520906:+@chr8:42522956:42523080:+.A.se_chr8:42515875:42516005:+@chr8:42520769:42520906:+@chr8:42522956:42523080:+.A.dn', 'chr8:42515875:42516005:+@chr8:42520769:42520906:+@chr8:42522956:42523080:+.B.up_chr8:42515875:42516005:+@chr8:42520769:42520906:+@chr8:42522956:42523080:+…	(0,0):119,(1,0):21,(1,1):38	0:22,1:37	(0,0):150,(0,1):1,(1,0):46,(1,1):28	0:53,1:22	chr8	NA	(42396718, 42396718)	(42403923, 42403923)	C8orf40
SE	chr8:117837086:117837243:-@chr8:117807430:117807592:-@chr8:117739651:117740400:-	0.45	0.41	0.48	0.55	0.52	0.58	-0.1	6174.86	('chr8:117837086:117837243:-@chr8:117807430:117807592:-@chr8:117739651:117740400:-.A.dn_chr8:117837086:117837243:-@chr8:117807430:117807592:-@chr8:117739651:117740400:-.A.se_chr8:117837086:117837243:-@chr8:117807430:117807592:-@chr8:117739651:117740400:-.A.up', 'chr8:117837086:117837243:-@chr8:117807430:117807592:-@chr8:117739651:117740400:-.B.dn_chr8:117837086:117837243:-@chr8:117807430:11780759…	(0,0):603,(0,1):308,(1,0):352,(1,1):60	0:360,1:360	(0,0):1125,(0,1):465,(1,0):800,(1,1):93	0:818,1:540	chr8	NA	(117670470, 117670470)	(117768062, 117768062)	EIF3H
SE	chr8:145072940:145073038:-@chr8:145068660:145072040:-@chr8:145061309:145068551:-	0.54	0.52	0.56	0.4	0.38	0.43	0.14	1000000000000	('chr8:145072940:145073038:-@chr8:145068660:145072040:-@chr8:145061309:145068551:-.A.dn_chr8:145072940:145073038:-@chr8:145068660:145072040:-@chr8:145061309:145068551:-.A.se_chr8:145072940:145073038:-@chr8:145068660:145072040:-@chr8:145061309:145068551:-.A.up', 'chr8:145072940:145073038:-@chr8:145068660:145072040:-@chr8:145061309:145068551:-.B.dn_chr8:145072940:145073038:-@chr8:145068660:14507204…	(0,0):10918,(0,1):22,(1,0):2639,(1,1):10206	0:8051,1:4816	(0,0):5939,(0,1):16,(1,0):1470,(1,1):7592	0:4531,1:4547	chr8	NA	(144989321, 144989321)	(145001050, 145001050)	PLEC
SE	chr8:103924955:103925159:-@chr8:103921054:103921227:-@chr8:103920148:103920320:-	0.46	0.4	0.52	0.6	0.55	0.66	-0.14	73.59	('chr8:103924955:103925159:-@chr8:103921054:103921227:-@chr8:103920148:103920320:-.A.dn_chr8:103924955:103925159:-@chr8:103921054:103921227:-@chr8:103920148:103920320:-.A.se_chr8:103924955:103925159:-@chr8:103921054:103921227:-@chr8:103920148:103920320:-.A.up', 'chr8:103924955:103925159:-@chr8:103921054:103921227:-@chr8:103920148:103920320:-.B.dn_chr8:103924955:103925159:-@chr8:103921054:10392122…	(0,0):221,(0,1):88,(1,0):198,(1,1):30	0:199,1:117	(0,0):217,(0,1):78,(1,0):273,(1,1):14	0:276,1:89	chr8	NA	(103850972, 103850972)	(103855983, 103855983)	AZIN1
SE	chr8:68136895:68137152:-@chr8:68136635:68136813:-@chr8:68134000:68134234:-	0.77	0.69	0.85	0.95	0.9	0.98	-0.18	467.72	('chr8:68136895:68137152:-@chr8:68136635:68136813:-@chr8:68134000:68134234:-.A.dn_chr8:68136895:68137152:-@chr8:68136635:68136813:-@chr8:68134000:68134234:-.A.se_chr8:68136895:68137152:-@chr8:68136635:68136813:-@chr8:68134000:68134234:-.A.up', 'chr8:68136895:68137152:-@chr8:68136635:68136813:-@chr8:68134000:68134234:-.B.dn_chr8:68136895:68137152:-@chr8:68136635:68136813:-@chr8:68134000:68134234:-…	(0,0):621,(0,1):20,(1,0):121,(1,1):10	0:129,1:22	(0,0):800,(0,1):4,(1,0):161,(1,1):20	0:181,1:4	chr8	NA	(67971446, 67971446)	(67974598, 67974598)	COPS5
SE	chr8:38704866:38705346:+@chr8:38765379:38765494:+@chr8:38796197:38797310:+	0.98	0.95	1	0.82	0.77	0.87	0.16	1000000000000	('chr8:38704866:38705346:+@chr8:38765379:38765494:+@chr8:38796197:38797310:+.A.up_chr8:38704866:38705346:+@chr8:38765379:38765494:+@chr8:38796197:38797310:+.A.se_chr8:38704866:38705346:+@chr8:38765379:38765494:+@chr8:38796197:38797310:+.A.dn', 'chr8:38704866:38705346:+@chr8:38765379:38765494:+@chr8:38796197:38797310:+.B.up_chr8:38704866:38705346:+@chr8:38765379:38765494:+@chr8:38796197:38797310:+…	(0,0):2372,(0,1):1,(1,0):252,(1,1):1400	0:1630,1:23	(0,0):2368,(0,1):19,(1,0):258,(1,1):1463	0:1423,1:317	chr8	NA	(38585709, 38585709)	(38678153, 38678153)	TACC1
SE	chr8:27665948:27666023:-@chr8:27661931:27662034:-@chr8:27661189:27661715:-	0.54	0.4	0.67	0.77	0.7	0.84	-0.23	19.8	('chr8:27665948:27666023:-@chr8:27661931:27662034:-@chr8:27661189:27661715:-.A.dn_chr8:27665948:27666023:-@chr8:27661931:27662034:-@chr8:27661189:27661715:-.A.se_chr8:27665948:27666023:-@chr8:27661931:27662034:-@chr8:27661189:27661715:-.A.up', 'chr8:27665948:27666023:-@chr8:27661931:27662034:-@chr8:27661189:27661715:-.B.dn_chr8:27665948:27666023:-@chr8:27661931:27662034:-@chr8:27661189:27661715:-…	(0,0):85,(0,1):10,(1,0):39,(1,1):33	0:54,1:28	(0,0):154,(0,1):8,(1,0):120,(1,1):39	0:137,1:30	chr8	NA	(27605270, 27605270)	(27610104, 27610104)	CCDC25
SE	chr8:42515215:42515823:-@chr8:42509472:42509635:-@chr8:42448777:42449329:-	0.24	0.11	0.43	0.65	0.41	0.89	-0.41	13.65	('chr8:42515215:42515823:-@chr8:42509472:42509635:-@chr8:42448777:42449329:-.A.dn_chr8:42515215:42515823:-@chr8:42509472:42509635:-@chr8:42448777:42449329:-.A.se_chr8:42515215:42515823:-@chr8:42509472:42509635:-@chr8:42448777:42449329:-.A.up', 'chr8:42515215:42515823:-@chr8:42509472:42509635:-@chr8:42448777:42449329:-.B.dn_chr8:42515215:42515823:-@chr8:42509472:42509635:-@chr8:42448777:42449329:-…	(0,0):1191,(1,0):6,(1,1):160	0:61,1:105	(0,0):979,(0,1):3,(1,0):15,(1,1):83	0:77,1:24	chr8	NA	(42329620, 42329620)	(42396666, 42396666)	SLC20A2
SE	chr8:38704866:38705346:+@chr8:38764232:38764418:+@chr8:38765379:38765494:+	0.93	0.76	0.99	0.61	0.41	0.79	0.32	19.7	('chr8:38704866:38705346:+@chr8:38764232:38764418:+@chr8:38765379:38765494:+.A.up_chr8:38704866:38705346:+@chr8:38764232:38764418:+@chr8:38765379:38765494:+.A.se_chr8:38704866:38705346:+@chr8:38764232:38764418:+@chr8:38765379:38765494:+.A.dn', 'chr8:38704866:38705346:+@chr8:38764232:38764418:+@chr8:38765379:38765494:+.B.up_chr8:38704866:38705346:+@chr8:38764232:38764418:+@chr8:38765379:38765494:+…	(0,0):510,(1,0):24	00:24:00	(0,0):787,(0,1):6,(1,0):14,(1,1):2	0:15,1:7	chr8	NA	(38585709, 38585709)	(38646337, 38646337)	TACC1
SE	chr8:103924955:103925159:-@chr8:103921050:103921227:-@chr8:103920148:103920320:-	0.41	0.36	0.47	0.56	0.5	0.62	-0.15	15.81	('chr8:103924955:103925159:-@chr8:103921050:103921227:-@chr8:103920148:103920320:-.A.dn_chr8:103924955:103925159:-@chr8:103921050:103921227:-@chr8:103920148:103920320:-.A.se_chr8:103924955:103925159:-@chr8:103921050:103921227:-@chr8:103920148:103920320:-.A.up', 'chr8:103924955:103925159:-@chr8:103921050:103921227:-@chr8:103920148:103920320:-.B.dn_chr8:103924955:103925159:-@chr8:103921050:10392122…	(0,0):253,(0,1):94,(1,0):166,(1,1):24	0:167,1:117	(0,0):261,(0,1):81,(1,0):229,(1,1):11	0:230,1:91	chr8	NA	(103850972, 103850972)	(103855983, 103855983)	AZIN1
SE	chrY:20208484:20208781:+@chrY:20209644:20209924:+@chrY:20210795:20210886:+	0.83	0.64	0.95	0.41	0.26	0.57	0.42	45.79	('chrY:20208484:20208781:+@chrY:20209644:20209924:+@chrY:20210795:20210886:+.A.up_chrY:20208484:20208781:+@chrY:20209644:20209924:+@chrY:20210795:20210886:+.A.se_chrY:20208484:20208781:+@chrY:20209644:20209924:+@chrY:20210795:20210886:+.A.dn', 'chrY:20208484:20208781:+@chrY:20209644:20209924:+@chrY:20210795:20210886:+.B.up_chrY:20208484:20208781:+@chrY:20209644:20209924:+@chrY:20210795:20210886:+…	(0,0):586,(0,1):2,(1,0):38,(1,1):5	0:43,1:2	(0,0):453,(0,1):12,(1,0):30,(1,1):15	0:35,1:22	chrY	NA	(21749096, 21749096)	(21751498, 21751498)	TXLNG2P
SE	chr6:112130781:112130930:-@chr6:112128000:112128164:-@chr6:112127411:112127566:-	0.35	0.23	0.47	0.6	0.46	0.75	-0.25	13.32	('chr6:112130781:112130930:-@chr6:112128000:112128164:-@chr6:112127411:112127566:-.A.dn_chr6:112130781:112130930:-@chr6:112128000:112128164:-@chr6:112127411:112127566:-.A.se_chr6:112130781:112130930:-@chr6:112128000:112128164:-@chr6:112127411:112127566:-.A.up', 'chr6:112130781:112130930:-@chr6:112128000:112128164:-@chr6:112127411:112127566:-.B.dn_chr6:112130781:112130930:-@chr6:112128000:11212816…	(0,0):343,(0,1):25,(1,0):33	0:33,1:25	(0,0):249,(0,1):13,(1,0):55,(1,1):2	0:55,1:15	chr6	NA	(112020718, 112020718)	(112024237, 112024237)	FYN
SE	chr6:53321574:53321952:-@chr6:53247847:53248018:-@chr6:53240155:53242027:-	0.92	0.84	0.98	0.77	0.69	0.84	0.15	15.54	('chr6:53321574:53321952:-@chr6:53247847:53248018:-@chr6:53240155:53242027:-.A.dn_chr6:53321574:53321952:-@chr6:53247847:53248018:-@chr6:53240155:53242027:-.A.se_chr6:53321574:53321952:-@chr6:53247847:53248018:-@chr6:53240155:53242027:-.A.up', 'chr6:53321574:53321952:-@chr6:53247847:53248018:-@chr6:53240155:53242027:-.B.dn_chr6:53321574:53321952:-@chr6:53247847:53248018:-@chr6:53240155:53242027:-…	(0,0):5528,(1,0):222,(1,1):2696	0:2643,1:275	(0,0):9535,(0,1):1,(1,0):345,(1,1):5322	0:4176,1:1492	chr6	NA	(53132196, 53132196)	(53213993, 53213993)	ELOVL5
SE	chr6:24824355:24824531:-@chr6:24822525:24822647:-@chr6:24816984:24817118:-	0.27	0.23	0.31	0.37	0.32	0.43	-0.1	13	('chr6:24824355:24824531:-@chr6:24822525:24822647:-@chr6:24816984:24817118:-.A.dn_chr6:24824355:24824531:-@chr6:24822525:24822647:-@chr6:24816984:24817118:-.A.se_chr6:24824355:24824531:-@chr6:24822525:24822647:-@chr6:24816984:24817118:-.A.up', 'chr6:24824355:24824531:-@chr6:24822525:24822647:-@chr6:24816984:24817118:-.B.dn_chr6:24824355:24824531:-@chr6:24822525:24822647:-@chr6:24816984:24817118:-…	(0,0):669,(0,1):58,(1,0):152,(1,1):171	0:167,1:214	(0,0):536,(0,1):48,(1,0):164,(1,1):122	0:181,1:153	chr6	NA	(24709005, 24709005)	(24716552, 24716552)	C6orf62
SE	chr6:39190637:39190966:-@chr6:39185068:39189474:-@chr6:39179814:39181530:-	0.12	0.09	0.15	0.25	0.21	0.3	-0.13	8.15395e+07	('chr6:39190637:39190966:-@chr6:39185068:39189474:-@chr6:39179814:39181530:-.A.dn_chr6:39190637:39190966:-@chr6:39185068:39189474:-@chr6:39179814:39181530:-.A.se_chr6:39190637:39190966:-@chr6:39185068:39189474:-@chr6:39179814:39181530:-.A.up', 'chr6:39190637:39190966:-@chr6:39185068:39189474:-@chr6:39179814:39181530:-.B.dn_chr6:39190637:39190966:-@chr6:39185068:39189474:-@chr6:39179814:39181530:-…	(0,0):347,(0,1):64,(1,0):86,(1,1):203	0:115,1:238	(0,0):297,(0,1):49,(1,0):153,(1,1):167	0:196,1:173	chr6	NA	(39071836, 39071836)	(39082988, 39082988)	SAYSD1
SE	chr6:109803970:109804008:-@chr6:109798307:109798363:-@chr6:109794410:109796913:-	0.97	0.95	0.99	0.86	0.79	0.91	0.11	1483.05	('chr6:109803970:109804008:-@chr6:109798307:109798363:-@chr6:109794410:109796913:-.A.dn_chr6:109803970:109804008:-@chr6:109798307:109798363:-@chr6:109794410:109796913:-.A.se_chr6:109803970:109804008:-@chr6:109798307:109798363:-@chr6:109794410:109796913:-.A.up', 'chr6:109803970:109804008:-@chr6:109798307:109798363:-@chr6:109794410:109796913:-.B.dn_chr6:109803970:109804008:-@chr6:109798307:10979836…	(0,0):7876,(0,1):5,(1,0):373,(1,1):7707	0:7755,1:330	(0,0):4708,(0,1):12,(1,0):201,(1,1):5790	0:4873,1:1130	chr6	NA	(109687717, 109687717)	(109697315, 109697315)	CD164
SE	chr6:44502197:44502439:+@chr6:44505428:44505625:+@chr6:44521370:44521582:+	0.58	0.51	0.64	0.75	0.69	0.8	-0.17	114.31	('chr6:44502197:44502439:+@chr6:44505428:44505625:+@chr6:44521370:44521582:+.A.up_chr6:44502197:44502439:+@chr6:44505428:44505625:+@chr6:44521370:44521582:+.A.se_chr6:44502197:44502439:+@chr6:44505428:44505625:+@chr6:44521370:44521582:+.A.dn', 'chr6:44502197:44502439:+@chr6:44505428:44505625:+@chr6:44521370:44521582:+.B.up_chr6:44502197:44502439:+@chr6:44505428:44505625:+@chr6:44521370:44521582:+…	(0,0):211,(0,1):67,(1,0):193,(1,1):22	0:201,1:81	(0,0):236,(0,1):50,(1,0):303,(1,1):11	0:308,1:56	chr6	NA	(44394219, 44394219)	(44413604, 44413604)	CDC5L
SE	chr6:135417480:135417729:-@chr6:135404832:135404957:-@chr6:135402404:135402598:-	0.27	0.21	0.33	0.42	0.35	0.49	-0.15	29.27	('chr6:135417480:135417729:-@chr6:135404832:135404957:-@chr6:135402404:135402598:-.A.dn_chr6:135417480:135417729:-@chr6:135404832:135404957:-@chr6:135402404:135402598:-.A.se_chr6:135417480:135417729:-@chr6:135404832:135404957:-@chr6:135402404:135402598:-.A.up', 'chr6:135417480:135417729:-@chr6:135404832:135404957:-@chr6:135402404:135402598:-.B.dn_chr6:135417480:135417729:-@chr6:135404832:13540495…	(0,0):194,(0,1):63,(1,0):59,(1,1):51	0:61,1:112	(0,0):304,(0,1):53,(1,0):101,(1,1):60	0:116,1:98	chr6	NA	(135360711, 135360711)	(135376036, 135376036)	HBS1L	FRIDMAN_SENESCENCE_UP
SE	chr6:99481074:99481657:-@chr6:99471971:99472316:-@chr6:99460023:99460267:-	0.92	0.84	0.97	0.72	0.61	0.82	0.2	10.21	('chr6:99481074:99481657:-@chr6:99471971:99472316:-@chr6:99460023:99460267:-.A.dn_chr6:99481074:99481657:-@chr6:99471971:99472316:-@chr6:99460023:99460267:-.A.se_chr6:99481074:99481657:-@chr6:99471971:99472316:-@chr6:99460023:99460267:-.A.up', 'chr6:99481074:99481657:-@chr6:99471971:99472316:-@chr6:99460023:99460267:-.B.dn_chr6:99481074:99481657:-@chr6:99471971:99472316:-@chr6:99460023:99460267:-…	(0,0):169,(0,1):3,(1,0):91,(1,1):37	0:125,1:6	(0,0):187,(0,1):15,(1,0):78,(1,1):43	0:108,1:28	chr6	NA	(99353302, 99353302)	(99374936, 99374936)	FBXL4
SE	chr6:237053:237560:+@chr6:249628:249661:+@chr6:256880:256962:+	0.9	0.75	0.99	0.52	0.32	0.74	0.38	21.2	('chr6:237053:237560:+@chr6:249628:249661:+@chr6:256880:256962:+.A.up_chr6:237053:237560:+@chr6:249628:249661:+@chr6:256880:256962:+.A.se_chr6:237053:237560:+@chr6:249628:249661:+@chr6:256880:256962:+.A.dn', 'chr6:237053:237560:+@chr6:249628:249661:+@chr6:256880:256962:+.B.up_chr6:237053:237560:+@chr6:249628:249661:+@chr6:256880:256962:+.B.dn')	(0,0):28,(1,0):17,(1,1):14	0:30,1:1	(0,0):21,(0,1):3,(1,0):12,(1,1):19	0:18,1:16	chr6	NA	(292053, 292053)	(311962, 311962)	DUSP22
SE	chr6:127706174:127706453:-@chr6:127693647:127693868:-@chr6:127689719:127689982:-	0.72	0.64	0.79	0.88	0.83	0.93	-0.16	16.47	('chr6:127706174:127706453:-@chr6:127693647:127693868:-@chr6:127689719:127689982:-.A.dn_chr6:127706174:127706453:-@chr6:127693647:127693868:-@chr6:127689719:127689982:-.A.se_chr6:127706174:127706453:-@chr6:127693647:127693868:-@chr6:127689719:127689982:-.A.up', 'chr6:127706174:127706453:-@chr6:127693647:127693868:-@chr6:127689719:127689982:-.B.dn_chr6:127706174:127706453:-@chr6:127693647:12769386…	(0,0):79,(0,1):24,(1,0):128,(1,1):8	0:130,1:30	(0,0):140,(0,1):15,(1,0):199,(1,1):3	0:201,1:16	chr6	NA	(127648026, 127648026)	(127664760, 127664760)	ECHDC1
SE	chr12:67290900:67291090:+@chr12:67304718:67304920:+@chr12:67328746:67329298:+	0.14	0.07	0.22	0.36	0.24	0.51	-0.22	12.02	('chr12:67290900:67291090:+@chr12:67304718:67304920:+@chr12:67328746:67329298:+.A.up_chr12:67290900:67291090:+@chr12:67304718:67304920:+@chr12:67328746:67329298:+.A.se_chr12:67290900:67291090:+@chr12:67304718:67304920:+@chr12:67328746:67329298:+.A.dn', 'chr12:67290900:67291090:+@chr12:67304718:67304920:+@chr12:67328746:67329298:+.B.up_chr12:67290900:67291090:+@chr12:67304718:67304920:+@chr12:6732…	(0,0):267,(0,1):48,(1,0):12,(1,1):15	0:13,1:62	(0,0):190,(0,1):21,(1,0):17,(1,1):2	0:17,1:23	chr12	NA	(69004633, 69004633)	(69043031, 69043031)	RAP1B
SE	chr12:94213958:94214165:+@chr12:94216769:94216850:+@chr12:94218072:94220919:+	0.14	0.1	0.18	0.04	0.02	0.07	0.1	1748.91	('chr12:94213958:94214165:+@chr12:94216769:94216850:+@chr12:94218072:94220919:+.A.up_chr12:94213958:94214165:+@chr12:94216769:94216850:+@chr12:94218072:94220919:+.A.se_chr12:94213958:94214165:+@chr12:94216769:94216850:+@chr12:94218072:94220919:+.A.dn', 'chr12:94213958:94214165:+@chr12:94216769:94216850:+@chr12:94218072:94220919:+.B.up_chr12:94213958:94214165:+@chr12:94216769:94216850:+@chr12:9421…	(0,0):1322,(0,1):176,(1,0):39,(1,1):989	0:156,1:1048	(0,0):918,(0,1):174,(1,0):10,(1,1):967	0:60,1:1091	chr12	NA	(95689827, 95689827)	(95696788, 95696788)	VEZT
SE	chr12:27835908:27836101:+@chr12:27841447:27841549:+@chr12:27841915:27847241:+	0.03	0	0.09	0.18	0.1	0.28	-0.15	17.65	('chr12:27835908:27836101:+@chr12:27841447:27841549:+@chr12:27841915:27847241:+.A.up_chr12:27835908:27836101:+@chr12:27841447:27841549:+@chr12:27841915:27847241:+.A.se_chr12:27835908:27836101:+@chr12:27841447:27841549:+@chr12:27841915:27847241:+.A.dn', 'chr12:27835908:27836101:+@chr12:27841447:27841549:+@chr12:27841915:27847241:+.B.up_chr12:27835908:27836101:+@chr12:27841447:27841549:+@chr12:2784…	(0,0):1422,(0,1):36,(1,0):1,(1,1):1067	0:50,1:1054	(0,0):1201,(0,1):33,(1,0):12,(1,1):1164	0:221,1:988	chr12	NA	(27944641, 27944641)	(27955974, 27955974)	KLHDC5
SE	chr12:56432225:56432509:-@chr12:56431550:56431786:-@chr12:56431257:56431392:-	0.6	0.57	0.64	0.7	0.66	0.73	-0.1	14.03	('chr12:56432225:56432509:-@chr12:56431550:56431786:-@chr12:56431257:56431392:-.A.dn_chr12:56432225:56432509:-@chr12:56431550:56431786:-@chr12:56431257:56431392:-.A.se_chr12:56432225:56432509:-@chr12:56431550:56431786:-@chr12:56431257:56431392:-.A.up', 'chr12:56432225:56432509:-@chr12:56431550:56431786:-@chr12:56431257:56431392:-.B.dn_chr12:56432225:56432509:-@chr12:56431550:56431786:-@chr12:5643…	(0,0):609,(0,1):235,(1,0):766,(1,1):12	0:775,1:238	(0,0):642,(0,1):188,(1,0):924,(1,1):10	0:929,1:193	chr12	NA	(58144990, 58144990)	(58146242, 58146242)	CDK4	REACTOME_CELLULAR_SENESCENCE:REACTOME_SENESCENCE_ASSOCIATED_SECRETORY_PHENOTYPE_SASP
SE	chr12:74764614:74765080:-@chr12:74747402:74747520:-@chr12:74740185:74740326:-	0.37	0.33	0.41	0.47	0.44	0.5	-0.1	27.58	('chr12:74764614:74765080:-@chr12:74747402:74747520:-@chr12:74740185:74740326:-.A.dn_chr12:74764614:74765080:-@chr12:74747402:74747520:-@chr12:74740185:74740326:-.A.se_chr12:74764614:74765080:-@chr12:74747402:74747520:-@chr12:74740185:74740326:-.A.up', 'chr12:74764614:74765080:-@chr12:74747402:74747520:-@chr12:74740185:74740326:-.B.dn_chr12:74764614:74765080:-@chr12:74747402:74747520:-@chr12:7474…	(0,0):2665,(0,1):13,(1,0):182,(1,1):431	0:276,1:350	(0,0):5067,(0,1):32,(1,0):453,(1,1):733	0:668,1:550	chr12	NA	(76453918, 76453918)	(76478813, 76478813)	NAP1L1
SE	chr12:108725179:108725331:-@chr12:108722806:108722946:-@chr12:108720802:108721100:-	0.28	0.15	0.44	0.61	0.48	0.74	-0.33	45.86	('chr12:108725179:108725331:-@chr12:108722806:108722946:-@chr12:108720802:108721100:-.A.dn_chr12:108725179:108725331:-@chr12:108722806:108722946:-@chr12:108720802:108721100:-.A.se_chr12:108725179:108725331:-@chr12:108722806:108722946:-@chr12:108720802:108721100:-.A.up', 'chr12:108725179:108725331:-@chr12:108722806:108722946:-@chr12:108720802:108721100:-.B.dn_chr12:108725179:108725331:-@chr12:1087…	(0,0):53,(0,1):12,(1,0):10,(1,1):8	0:11,1:19	(0,0):52,(0,1):11,(1,0):41,(1,1):11	0:46,1:17	chr12	NA	(110236419, 110236419)	(110240948, 110240948)	TRPV4
SE	chr12:2938514:2938908:+@chr12:2939375:2939467:+@chr12:2974165:2974419:+	0.55	0.38	0.73	0.95	0.89	0.99	-0.4	3.16777e+08	('chr12:2938514:2938908:+@chr12:2939375:2939467:+@chr12:2974165:2974419:+.A.up_chr12:2938514:2938908:+@chr12:2939375:2939467:+@chr12:2974165:2974419:+.A.se_chr12:2938514:2938908:+@chr12:2939375:2939467:+@chr12:2974165:2974419:+.A.dn', 'chr12:2938514:2938908:+@chr12:2939375:2939467:+@chr12:2974165:2974419:+.B.up_chr12:2938514:2938908:+@chr12:2939375:2939467:+@chr12:2974165:2974419:+.B.dn')	(0,0):38,(0,1):8,(1,0):18,(1,1):5	0:18,1:13	(0,0):113,(1,0):73,(1,1):9	0:79,1:3	chr12	NA	(3068253, 3068253)	(3104158, 3104158)	TEAD4
SE	chr12:122415201:122415708:-@chr12:122400810:122400941:-@chr12:122398529:122398633:-	0.44	0.3	0.6	0.74	0.61	0.86	-0.3	10.06	('chr12:122415201:122415708:-@chr12:122400810:122400941:-@chr12:122398529:122398633:-.A.dn_chr12:122415201:122415708:-@chr12:122400810:122400941:-@chr12:122398529:122398633:-.A.se_chr12:122415201:122415708:-@chr12:122400810:122400941:-@chr12:122398529:122398633:-.A.up', 'chr12:122415201:122415708:-@chr12:122400810:122400941:-@chr12:122398529:122398633:-.B.dn_chr12:122415201:122415708:-@chr12:1224…	(0,0):16,(1,0):15,(1,1):15	0:16,1:14	(0,0):26,(0,1):1,(1,0):35,(1,1):10	0:37,1:9	chr12	NA	(123832576, 123832576)	(123849755, 123849755)	SBNO1
SE	chr12:51579826:51580116:-@chr12:51578669:51578950:-@chr12:51577237:51577669:-	0.53	0.35	0.72	0.86	0.77	0.94	-0.33	19.89	('chr12:51579826:51580116:-@chr12:51578669:51578950:-@chr12:51577237:51577669:-.A.dn_chr12:51579826:51580116:-@chr12:51578669:51578950:-@chr12:51577237:51577669:-.A.se_chr12:51579826:51580116:-@chr12:51578669:51578950:-@chr12:51577237:51577669:-.A.up', 'chr12:51579826:51580116:-@chr12:51578669:51578950:-@chr12:51577237:51577669:-.B.dn_chr12:51579826:51580116:-@chr12:51578669:51578950:-@chr12:5157…	(0,0):62,(0,1):6,(1,0):17,(1,1):23	0:27,1:19	(0,0):161,(0,1):6,(1,0):79,(1,1):37	0:107,1:15	chr12	NA	(53290970, 53290970)	(53293849, 53293849)	KRT8
SE	chr12:26000839:26000984:-@chr12:26000427:26000547:-@chr12:25996407:25999441:-	0.36	0.22	0.53	0.79	0.53	0.97	-0.43	12.45	('chr12:26000839:26000984:-@chr12:26000427:26000547:-@chr12:25996407:25999441:-.A.dn_chr12:26000839:26000984:-@chr12:26000427:26000547:-@chr12:25996407:25999441:-.A.se_chr12:26000839:26000984:-@chr12:26000427:26000547:-@chr12:25996407:25999441:-.A.up', 'chr12:26000839:26000984:-@chr12:26000427:26000547:-@chr12:25996407:25999441:-.B.dn_chr12:26000839:26000984:-@chr12:26000427:26000547:-@chr12:2599…	(0,0):100,(0,1):11,(1,0):11,(1,1):54	0:20,1:56	(0,0):43,(0,1):1,(1,0):11,(1,1):35	0:39,1:8	chr12	NA	(26105140, 26105140)	(26109717, 26109717)	LOC100506451
SE	chr12:52962624:52962925:+@chr12:52963130:52963285:+@chr12:52963863:52964018:+	0.38	0.27	0.49	0.56	0.5	0.62	-0.18	11.4	('chr12:52962624:52962925:+@chr12:52963130:52963285:+@chr12:52963863:52964018:+.A.up_chr12:52962624:52962925:+@chr12:52963130:52963285:+@chr12:52963863:52964018:+.A.se_chr12:52962624:52962925:+@chr12:52963130:52963285:+@chr12:52963863:52964018:+.A.dn', 'chr12:52962624:52962925:+@chr12:52963130:52963285:+@chr12:52963863:52964018:+.B.up_chr12:52962624:52962925:+@chr12:52963130:52963285:+@chr12:5296…	(0,0):456,(0,1):24,(1,0):34,(1,1):20	0:36,1:42	(0,0):1232,(0,1):71,(1,0):188,(1,1):45	0:207,1:97	chr12	NA	(54676357, 54676357)	(54677751, 54677751)	HNRNPA1
SE	chr12:119451126:119451347:-@chr12:119444400:119444549:-@chr12:119438749:119438974:-	0.45	0.38	0.53	0.62	0.55	0.69	-0.17	16.28	('chr12:119451126:119451347:-@chr12:119444400:119444549:-@chr12:119438749:119438974:-.A.dn_chr12:119451126:119451347:-@chr12:119444400:119444549:-@chr12:119438749:119438974:-.A.se_chr12:119451126:119451347:-@chr12:119444400:119444549:-@chr12:119438749:119438974:-.A.up', 'chr12:119451126:119451347:-@chr12:119444400:119444549:-@chr12:119438749:119438974:-.B.dn_chr12:119451126:119451347:-@chr12:1194…	(0,0):108,(0,1):52,(1,0):98,(1,1):36	0:105,1:81	(0,0):183,(0,1):49,(1,0):175,(1,1):43	0:199,1:68	chr12	NA	(120954366, 120954366)	(120966964, 120966964)	COQ5
SE	chr12:55280015:55280168:-@chr12:55279753:55279899:-@chr12:55279180:55279409:-	0.47	0.37	0.57	0.71	0.63	0.8	-0.24	65.83	('chr12:55280015:55280168:-@chr12:55279753:55279899:-@chr12:55279180:55279409:-.A.dn_chr12:55280015:55280168:-@chr12:55279753:55279899:-@chr12:55279180:55279409:-.A.se_chr12:55280015:55280168:-@chr12:55279753:55279899:-@chr12:55279180:55279409:-.A.up', 'chr12:55280015:55280168:-@chr12:55279753:55279899:-@chr12:55279180:55279409:-.B.dn_chr12:55280015:55280168:-@chr12:55279753:55279899:-@chr12:5527…	(0,0):108,(0,1):14,(1,0):53,(1,1):29	0:60,1:36	(0,0):155,(0,1):7,(1,0):123,(1,1):28	0:127,1:31	chr12	NA	(56992913, 56992913)	(56993901, 56993901)	BAZ2A
SE	chr12:46499817:46500263:-@chr12:46478835:46479022:-@chr12:46478543:46478702:-	0.69	0.59	0.79	0.92	0.84	0.97	-0.23	52.34	('chr12:46499817:46500263:-@chr12:46478835:46479022:-@chr12:46478543:46478702:-.A.dn_chr12:46499817:46500263:-@chr12:46478835:46479022:-@chr12:46478543:46478702:-.A.se_chr12:46499817:46500263:-@chr12:46478835:46479022:-@chr12:46478543:46478702:-.A.up', 'chr12:46499817:46500263:-@chr12:46478835:46479022:-@chr12:46478543:46478702:-.B.dn_chr12:46499817:46500263:-@chr12:46478835:46479022:-@chr12:4647…	(0,0):281,(0,1):13,(1,0):84,(1,1):16	0:89,1:24	(0,0):374,(0,1):1,(1,0):88,(1,1):8	0:92,1:5	chr12	NA	(48192276, 48192276)	(48213996, 48213996)	HDAC7
SE	chr12:122486582:122487275:-@chr12:122481008:122481159:-@chr12:122473544:122473657:-	0.42	0.31	0.53	0.65	0.57	0.73	-0.23	32.96	('chr12:122486582:122487275:-@chr12:122481008:122481159:-@chr12:122473544:122473657:-.A.dn_chr12:122486582:122487275:-@chr12:122481008:122481159:-@chr12:122473544:122473657:-.A.se_chr12:122486582:122487275:-@chr12:122481008:122481159:-@chr12:122473544:122473657:-.A.up', 'chr12:122486582:122487275:-@chr12:122481008:122481159:-@chr12:122473544:122473657:-.B.dn_chr12:122486582:122487275:-@chr12:1224…	(0,0):122,(0,1):26,(1,0):35,(1,1):77	0:81,1:57	(0,0):178,(0,1):27,(1,0):124,(1,1):167	0:218,1:100	chr12	NA	(123907591, 123907591)	(123921322, 123921322)	RILPL2
SE	chr10:12170978:12171260:+@chr10:12173518:12173689:+@chr10:12176078:12176306:+	0.45	0.32	0.59	0.74	0.63	0.85	-0.29	44.25	('chr10:12170978:12171260:+@chr10:12173518:12173689:+@chr10:12176078:12176306:+.A.up_chr10:12170978:12171260:+@chr10:12173518:12173689:+@chr10:12176078:12176306:+.A.se_chr10:12170978:12171260:+@chr10:12173518:12173689:+@chr10:12176078:12176306:+.A.dn', 'chr10:12170978:12171260:+@chr10:12173518:12173689:+@chr10:12176078:12176306:+.B.up_chr10:12170978:12171260:+@chr10:12173518:12173689:+@chr10:1217…	(0,0):62,(0,1):16,(1,0):32,(1,1):17	0:41,1:24	(0,0):79,(0,1):8,(1,0):63,(1,1):16	0:72,1:15	chr10	NA	(12130972, 12130972)	(12136300, 12136300)	DHTKD1
SE	chr10:71770315:71770464:-@chr10:71753625:71753792:-@chr10:71728732:71731270:-	0.41	0.31	0.5	0.65	0.53	0.77	-0.24	25.82	('chr10:71770315:71770464:-@chr10:71753625:71753792:-@chr10:71728732:71731270:-.A.dn_chr10:71770315:71770464:-@chr10:71753625:71753792:-@chr10:71728732:71731270:-.A.se_chr10:71770315:71770464:-@chr10:71753625:71753792:-@chr10:71728732:71731270:-.A.up', 'chr10:71770315:71770464:-@chr10:71753625:71753792:-@chr10:71728732:71731270:-.B.dn_chr10:71770315:71770464:-@chr10:71753625:71753792:-@chr10:7172…	(0,0):493,(0,1):39,(1,0):46,(1,1):509	0:260,1:334	(0,0):373,(0,1):17,(1,0):57,(1,1):483	0:336,1:221	chr10	NA	(72058726, 72058726)	(72100458, 72100458)	LRRC20
SE	chr10:79466958:79467068:+@chr10:79469968:79469989:+@chr10:79470379:79470511:+	0.94	0.86	0.99	0.61	0.5	0.72	0.33	3.6257e+08	('chr10:79466958:79467068:+@chr10:79469968:79469989:+@chr10:79470379:79470511:+.A.up_chr10:79466958:79467068:+@chr10:79469968:79469989:+@chr10:79470379:79470511:+.A.se_chr10:79466958:79467068:+@chr10:79469968:79469989:+@chr10:79470379:79470511:+.A.dn', 'chr10:79466958:79467068:+@chr10:79469968:79469989:+@chr10:79470379:79470511:+.B.up_chr10:79466958:79467068:+@chr10:79469968:79469989:+@chr10:7947…	(0,0):1046,(0,1):1,(1,0):46,(1,1):35	0:76,1:6	(0,0):1150,(0,1):26,(1,0):42,(1,1):55	0:83,1:40	chr10	NA	(79796952, 79796952)	(79800505, 79800505)	RPS24
SE	chr10:127574777:127575043:-@chr10:127563924:127564235:-@chr10:127559102:127559630:-	0.48	0.39	0.57	0.72	0.6	0.84	-0.24	13.55	('chr10:127574777:127575043:-@chr10:127563924:127564235:-@chr10:127559102:127559630:-.A.dn_chr10:127574777:127575043:-@chr10:127563924:127564235:-@chr10:127559102:127559630:-.A.se_chr10:127574777:127575043:-@chr10:127563924:127564235:-@chr10:127559102:127559630:-.A.up', 'chr10:127574777:127575043:-@chr10:127563924:127564235:-@chr10:127559102:127559630:-.B.dn_chr10:127574777:127575043:-@chr10:1275…	(0,0):187,(0,1):32,(1,0):79,(1,1):131	0:136,1:106	(0,0):131,(0,1):9,(1,0):70,(1,1):83	0:115,1:47	chr10	NA	(127569112, 127569112)	(127585053, 127585053)	DHX32
SE	chr10:74843776:74843847:-@chr10:74830567:74830621:-@chr10:74827945:74828149:-	0.79	0.69	0.88	0.94	0.88	0.98	-0.15	10.39	('chr10:74843776:74843847:-@chr10:74830567:74830621:-@chr10:74827945:74828149:-.A.dn_chr10:74843776:74843847:-@chr10:74830567:74830621:-@chr10:74827945:74828149:-.A.se_chr10:74843776:74843847:-@chr10:74830567:74830621:-@chr10:74827945:74828149:-.A.up', 'chr10:74843776:74843847:-@chr10:74830567:74830621:-@chr10:74827945:74828149:-.B.dn_chr10:74843776:74843847:-@chr10:74830567:74830621:-@chr10:7482…	(0,0):137,(0,1):1,(1,0):83,(1,1):26	0:88,1:22	(0,0):161,(0,1):2,(1,0):156,(1,1):25	0:174,1:9	chr10	NA	(75157939, 75157939)	(75173841, 75173841)	ANXA7
SE	chr10:105156356:105156537:+@chr10:105159446:105159553:+@chr10:105162863:105163069:+	0.28	0.21	0.36	0.47	0.38	0.57	-0.19	11.1	('chr10:105156356:105156537:+@chr10:105159446:105159553:+@chr10:105162863:105163069:+.A.up_chr10:105156356:105156537:+@chr10:105159446:105159553:+@chr10:105162863:105163069:+.A.se_chr10:105156356:105156537:+@chr10:105159446:105159553:+@chr10:105162863:105163069:+.A.dn', 'chr10:105156356:105156537:+@chr10:105159446:105159553:+@chr10:105162863:105163069:+.B.up_chr10:105156356:105156537:+@chr10:1051…	(0,0):65,(0,1):26,(1,0):38,(1,1):45	0:41,1:68	(0,0):60,(0,1):24,(1,0):61,(1,1):28	0:67,1:46	chr10	NA	(105166366, 105166366)	(105173079, 105173079)	PDCD11
SE	chr10:79466958:79467068:+@chr10:79467203:79469989:+@chr10:79470379:79470511:+	0.2	0.15	0.26	0.09	0.07	0.12	0.11	400.06	('chr10:79466958:79467068:+@chr10:79467203:79469989:+@chr10:79470379:79470511:+.A.up_chr10:79466958:79467068:+@chr10:79467203:79469989:+@chr10:79470379:79470511:+.A.se_chr10:79466958:79467068:+@chr10:79467203:79469989:+@chr10:79470379:79470511:+.A.dn', 'chr10:79466958:79467068:+@chr10:79467203:79469989:+@chr10:79470379:79470511:+.B.up_chr10:79466958:79467068:+@chr10:79467203:79469989:+@chr10:7947…	(0,0):727,(0,1):19,(1,0):365,(1,1):17	0:367,1:34	(0,0):785,(0,1):68,(1,0):407,(1,1):13	0:409,1:79	chr10	NA	(79796952, 79796952)	(79800505, 79800505)	RPS24
SE	chr15:97923429:97923832:+@chr15:97956158:97956239:+@chr15:97990706:97990901:+	0.52	0.41	0.64	0.79	0.68	0.89	-0.27	47.77	('chr15:97923429:97923832:+@chr15:97956158:97956239:+@chr15:97990706:97990901:+.A.up_chr15:97923429:97923832:+@chr15:97956158:97956239:+@chr15:97990706:97990901:+.A.se_chr15:97923429:97923832:+@chr15:97956158:97956239:+@chr15:97990706:97990901:+.A.dn', 'chr15:97923429:97923832:+@chr15:97956158:97956239:+@chr15:97990706:97990901:+.B.up_chr15:97923429:97923832:+@chr15:97956158:97956239:+@chr15:9799…	(0,0):172,(0,1):5,(1,0):41,(1,1):34	0:46,1:34	(0,0):126,(0,1):2,(1,0):43,(1,1):12	0:49,1:8	chr15	NA	(100105906, 100105906)	(100173378, 100173378)	MEF2A
SE	chr15:32304497:32304693:+@chr15:32305029:32305151:+@chr15:32307186:32308082:+	0.28	0.24	0.32	0.41	0.37	0.44	-0.13	1516.95	('chr15:32304497:32304693:+@chr15:32305029:32305151:+@chr15:32307186:32308082:+.A.up_chr15:32304497:32304693:+@chr15:32305029:32305151:+@chr15:32307186:32308082:+.A.se_chr15:32304497:32304693:+@chr15:32305029:32305151:+@chr15:32307186:32308082:+.A.dn', 'chr15:32304497:32304693:+@chr15:32305029:32305151:+@chr15:32307186:32308082:+.B.up_chr15:32304497:32304693:+@chr15:32305029:32305151:+@chr15:3230…	(0,0):607,(0,1):190,(1,0):143,(1,1):195	0:163,1:365	(0,0):829,(0,1):217,(1,0):305,(1,1):226	0:325,1:423	chr15	NA	(34517205, 34517205)	(34520790, 34520790)	TMEM85
SE	chr15:20585588:20585865:-@chr15:20579242:20579363:-@chr15:20572639:20572870:-	0.23	0.16	0.3	0.46	0.32	0.6	-0.23	10.35	('chr15:20585588:20585865:-@chr15:20579242:20579363:-@chr15:20572639:20572870:-.A.dn_chr15:20585588:20585865:-@chr15:20579242:20579363:-@chr15:20572639:20572870:-.A.se_chr15:20585588:20585865:-@chr15:20579242:20579363:-@chr15:20572639:20572870:-.A.up', 'chr15:20585588:20585865:-@chr15:20579242:20579363:-@chr15:20572639:20572870:-.B.dn_chr15:20585588:20585865:-@chr15:20579242:20579363:-@chr15:2057…	(0,0):353,(0,1):48,(1,0):29,(1,1):44	0:30,1:91	(0,0):272,(0,1):20,(1,0):30,(1,1):30	0:38,1:42	chr15	NA	(23021198, 23021198)	(23034424, 23034424)	NIPA2
SE	chr15:32304497:32304693:+@chr15:32305029:32305143:+@chr15:32307186:32308082:+	0.39	0.35	0.43	0.5	0.47	0.54	-0.11	90.61	('chr15:32304497:32304693:+@chr15:32305029:32305143:+@chr15:32307186:32308082:+.A.up_chr15:32304497:32304693:+@chr15:32305029:32305143:+@chr15:32307186:32308082:+.A.se_chr15:32304497:32304693:+@chr15:32305029:32305143:+@chr15:32307186:32308082:+.A.dn', 'chr15:32304497:32304693:+@chr15:32305029:32305143:+@chr15:32307186:32308082:+.B.up_chr15:32304497:32304693:+@chr15:32305029:32305143:+@chr15:3230…	(0,0):519,(0,1):162,(1,0):231,(1,1):223	0:254,1:362	(0,0):693,(0,1):196,(1,0):441,(1,1):247	0:469,1:415	chr15	NA	(34517205, 34517205)	(34520790, 34520790)	TMEM85
SE	chr15:64582004:64582921:-@chr15:64581180:64581304:-@chr15:64580341:64580896:-	0.38	0.35	0.41	0.5	0.48	0.52	-0.12	90784728490	('chr15:64582004:64582921:-@chr15:64581180:64581304:-@chr15:64580341:64580896:-.A.dn_chr15:64582004:64582921:-@chr15:64581180:64581304:-@chr15:64580341:64580896:-.A.se_chr15:64582004:64582921:-@chr15:64581180:64581304:-@chr15:64580341:64580896:-.A.up', 'chr15:64582004:64582921:-@chr15:64581180:64581304:-@chr15:64580341:64580896:-.B.dn_chr15:64582004:64582921:-@chr15:64581180:64581304:-@chr15:6458…	(0,0):9038,(0,1):103,(1,0):382,(1,1):753	0:499,1:739	(0,0):17650,(0,1):207,(1,0):1108,(1,1):1384	0:1408,1:1291	chr15	NA	(66793287, 66793287)	(66795867, 66795867)	RPL4
SE	chr15:88446512:88446740:-@chr15:88435789:88435880:-@chr15:88432823:88432983:-	0.77	0.67	0.85	0.94	0.89	0.98	-0.17	65.86	('chr15:88446512:88446740:-@chr15:88435789:88435880:-@chr15:88432823:88432983:-.A.dn_chr15:88446512:88446740:-@chr15:88435789:88435880:-@chr15:88432823:88432983:-.A.se_chr15:88446512:88446740:-@chr15:88435789:88435880:-@chr15:88432823:88432983:-.A.up', 'chr15:88446512:88446740:-@chr15:88435789:88435880:-@chr15:88432823:88432983:-.B.dn_chr15:88446512:88446740:-@chr15:88435789:88435880:-@chr15:8843…	(0,0):319,(0,1):3,(1,0):88,(1,1):35	0:105,1:21	(0,0):536,(1,0):106,(1,1):34	0:137,1:3	chr15	NA	(90631819, 90631819)	(90645736, 90645736)	IDH2
SE	chr15:64582004:64582921:-@chr15:64581180:64581265:-@chr15:64580341:64580896:-	0.35	0.31	0.39	0.49	0.46	0.51	-0.14	841602	('chr15:64582004:64582921:-@chr15:64581180:64581265:-@chr15:64580341:64580896:-.A.dn_chr15:64582004:64582921:-@chr15:64581180:64581265:-@chr15:64580341:64580896:-.A.se_chr15:64582004:64582921:-@chr15:64581180:64581265:-@chr15:64580341:64580896:-.A.up', 'chr15:64582004:64582921:-@chr15:64581180:64581265:-@chr15:64580341:64580896:-.B.dn_chr15:64582004:64582921:-@chr15:64581180:64581265:-@chr15:6458…	(0,0):9233,(0,1):6,(1,0):187,(1,1):850	0:369,1:674	(0,0):18235,(0,1):20,(1,0):523,(1,1):1571	0:1074,1:1040	chr15	NA	(66793287, 66793287)	(66795867, 66795867)	RPL4
SE	chr15:62455995:62456180:-@chr15:62445226:62445327:-@chr15:62379571:62379975:-	0.22	0.01	0.64	0.91	0.77	0.98	-0.69	301.59	('chr15:62455995:62456180:-@chr15:62445226:62445327:-@chr15:62379571:62379975:-.A.dn_chr15:62455995:62456180:-@chr15:62445226:62445327:-@chr15:62379571:62379975:-.A.se_chr15:62455995:62456180:-@chr15:62445226:62445327:-@chr15:62379571:62379975:-.A.up', 'chr15:62455995:62456180:-@chr15:62445226:62445327:-@chr15:62379571:62379975:-.B.dn_chr15:62455995:62456180:-@chr15:62445226:62445327:-@chr15:6237…	(0,0):147,(1,1):27	0:2,1:25	(0,0):827,(0,1):1,(1,0):32,(1,1):34	0:63,1:4	chr15	NA	(64592518, 64592518)	(64669127, 64669127)	NA
SE	chr15:64582004:64582921:-@chr15:64581176:64581304:-@chr15:64580341:64580896:-	0.3	0.27	0.33	0.4	0.38	0.43	-0.1	1000000000000	('chr15:64582004:64582921:-@chr15:64581176:64581304:-@chr15:64580341:64580896:-.A.dn_chr15:64582004:64582921:-@chr15:64581176:64581304:-@chr15:64580341:64580896:-.A.se_chr15:64582004:64582921:-@chr15:64581176:64581304:-@chr15:64580341:64580896:-.A.up', 'chr15:64582004:64582921:-@chr15:64581176:64581304:-@chr15:64580341:64580896:-.B.dn_chr15:64582004:64582921:-@chr15:64581176:64581304:-@chr15:6458…	(0,0):9151,(0,1):125,(1,0):269,(1,1):731	0:347,1:778	(0,0):17992,(0,1):244,(1,0):766,(1,1):1347	0:1015,1:1342	chr15	NA	(66793287, 66793287)	(66795867, 66795867)	RPL4
SE	chr15:89284540:89284707:+@chr15:89286671:89286839:+@chr15:89287146:89287316:+	0.44	0.38	0.5	0.57	0.51	0.62	-0.13	10.44	('chr15:89284540:89284707:+@chr15:89286671:89286839:+@chr15:89287146:89287316:+.A.up_chr15:89284540:89284707:+@chr15:89286671:89286839:+@chr15:89287146:89287316:+.A.se_chr15:89284540:89284707:+@chr15:89286671:89286839:+@chr15:89287146:89287316:+.A.dn', 'chr15:89284540:89284707:+@chr15:89286671:89286839:+@chr15:89287146:89287316:+.B.up_chr15:89284540:89284707:+@chr15:89286671:89286839:+@chr15:8928…	(0,0):224,(0,1):76,(1,0):181,(1,1):41	0:189,1:109	(0,0):256,(0,1):72,(1,0):268,(1,1):30	0:277,1:93	chr15	NA	(91483536, 91483536)	(91486312, 91486312)	UNC45A
SE	chr15:64582750:64582921:-@chr15:64582004:64582556:-@chr15:64580105:64581304:-	0.37	0.34	0.4	0.49	0.47	0.52	-0.12	1000000000000	('chr15:64582750:64582921:-@chr15:64582004:64582556:-@chr15:64580105:64581304:-.A.dn_chr15:64582750:64582921:-@chr15:64582004:64582556:-@chr15:64580105:64581304:-.A.se_chr15:64582750:64582921:-@chr15:64582004:64582556:-@chr15:64580105:64581304:-.A.up', 'chr15:64582750:64582921:-@chr15:64582004:64582556:-@chr15:64580105:64581304:-.B.dn_chr15:64582750:64582921:-@chr15:64582004:64582556:-@chr15:6458…	(0,0):9532,(0,1):369,(1,0):330,(1,1):61	0:347,1:413	(0,0):18748,(0,1):622,(1,0):908,(1,1):96	0:948,1:678	chr15	NA	(66793051, 66793051)	(66795867, 66795867)	RPL4
SE	chr15:32304497:32304693:+@chr15:32305057:32305143:+@chr15:32307186:32308082:+	0.34	0.3	0.38	0.44	0.41	0.48	-0.1	47.36	('chr15:32304497:32304693:+@chr15:32305057:32305143:+@chr15:32307186:32308082:+.A.up_chr15:32304497:32304693:+@chr15:32305057:32305143:+@chr15:32307186:32308082:+.A.se_chr15:32304497:32304693:+@chr15:32305057:32305143:+@chr15:32307186:32308082:+.A.dn', 'chr15:32304497:32304693:+@chr15:32305057:32305143:+@chr15:32307186:32308082:+.B.up_chr15:32304497:32304693:+@chr15:32305057:32305143:+@chr15:3230…	(0,0):587,(0,1):89,(1,0):163,(1,1):296	0:194,1:354	(0,0):825,(0,1):102,(1,0):309,(1,1):341	0:353,1:399	chr15	NA	(34517205, 34517205)	(34520790, 34520790)	TMEM85
SE	chr15:65260633:65260845:+@chr15:65264119:65264256:+@chr15:65266757:65266943:+	0.43	0.37	0.49	0.61	0.54	0.67	-0.18	26.96	('chr15:65260633:65260845:+@chr15:65264119:65264256:+@chr15:65266757:65266943:+.A.up_chr15:65260633:65260845:+@chr15:65264119:65264256:+@chr15:65266757:65266943:+.A.se_chr15:65260633:65260845:+@chr15:65264119:65264256:+@chr15:65266757:65266943:+.A.dn', 'chr15:65260633:65260845:+@chr15:65264119:65264256:+@chr15:65266757:65266943:+.B.up_chr15:65260633:65260845:+@chr15:65264119:65264256:+@chr15:6526…	(0,0):358,(0,1):61,(1,0):147,(1,1):65	0:155,1:118	(0,0):236,(0,1):39,(1,0):178,(1,1):37	0:185,1:69	chr15	NA	(67473579, 67473579)	(67479889, 67479889)	SMAD3
SE	chr15:32304497:32304693:+@chr15:32305008:32305143:+@chr15:32307186:32308082:+	0.32	0.28	0.36	0.43	0.4	0.47	-0.11	1799.5	('chr15:32304497:32304693:+@chr15:32305008:32305143:+@chr15:32307186:32308082:+.A.up_chr15:32304497:32304693:+@chr15:32305008:32305143:+@chr15:32307186:32308082:+.A.se_chr15:32304497:32304693:+@chr15:32305008:32305143:+@chr15:32307186:32308082:+.A.dn', 'chr15:32304497:32304693:+@chr15:32305008:32305143:+@chr15:32307186:32308082:+.B.up_chr15:32304497:32304693:+@chr15:32305008:32305143:+@chr15:3230…	(0,0):563,(0,1):227,(1,0):187,(1,1):158	0:199,1:373	(0,0):781,(0,1):272,(1,0):353,(1,1):171	0:375,1:421	chr15	NA	(34517205, 34517205)	(34520790, 34520790)	TMEM85
SE	chr15:87667639:87667746:-@chr15:87666977:87667137:-@chr15:87666010:87666250:-	0.27	0.14	0.42	0.71	0.5	0.89	-0.44	160.33	('chr15:87667639:87667746:-@chr15:87666977:87667137:-@chr15:87666010:87666250:-.A.dn_chr15:87667639:87667746:-@chr15:87666977:87667137:-@chr15:87666010:87666250:-.A.se_chr15:87667639:87667746:-@chr15:87666977:87667137:-@chr15:87666010:87666250:-.A.up', 'chr15:87667639:87667746:-@chr15:87666977:87667137:-@chr15:87666010:87666250:-.B.dn_chr15:87667639:87667746:-@chr15:87666977:87667137:-@chr15:8766…	(0,0):88,(0,1):14,(1,0):11,(1,1):3	0:11,1:17	(0,0):128,(0,1):4,(1,0):22,(1,1):2	0:23,1:5	chr15	NA	(89865006, 89865006)	(89866742, 89866742)	POLG	GenAge
SE	chr15:76519192:76519278:+@chr15:76542319:76542484:+@chr15:76544648:76544785:+	0.28	0.16	0.41	0.68	0.53	0.84	-0.4	56.75	('chr15:76519192:76519278:+@chr15:76542319:76542484:+@chr15:76544648:76544785:+.A.up_chr15:76519192:76519278:+@chr15:76542319:76542484:+@chr15:76544648:76544785:+.A.se_chr15:76519192:76519278:+@chr15:76542319:76542484:+@chr15:76544648:76544785:+.A.dn', 'chr15:76519192:76519278:+@chr15:76542319:76542484:+@chr15:76544648:76544785:+.B.up_chr15:76519192:76519278:+@chr15:76542319:76542484:+@chr15:7654…	(0,0):64,(0,1):3,(1,0):22,(1,1):14	0:22,1:17	(0,0):94,(0,1):2,(1,0):59,(1,1):5	0:59,1:7	chr15	NA	(78732137, 78732137)	(78757730, 78757730)	IREB2
SE	chr15:73017309:73017562:-@chr15:73008510:73008626:-@chr15:73006160:73006281:-	0.54	0.47	0.62	0.73	0.64	0.81	-0.19	13.6	('chr15:73017309:73017562:-@chr15:73008510:73008626:-@chr15:73006160:73006281:-.A.dn_chr15:73017309:73017562:-@chr15:73008510:73008626:-@chr15:73006160:73006281:-.A.se_chr15:73017309:73017562:-@chr15:73008510:73008626:-@chr15:73006160:73006281:-.A.up', 'chr15:73017309:73017562:-@chr15:73008510:73008626:-@chr15:73006160:73006281:-.B.dn_chr15:73017309:73017562:-@chr15:73008510:73008626:-@chr15:7300…	(0,0):299,(0,1):2,(1,0):129,(1,1):97	0:152,1:76	(0,0):306,(0,1):1,(1,0):123,(1,1):76	0:166,1:34	chr15	NA	(75219107, 75219107)	(75230509, 75230509)	COX5A
SE	chr14:72946398:72946529:-@chr14:72903358:72903442:-@chr14:72892087:72892227:-	0.53	0.38	0.68	0.21	0.12	0.32	0.32	29.6	('chr14:72946398:72946529:-@chr14:72903358:72903442:-@chr14:72892087:72892227:-.A.dn_chr14:72946398:72946529:-@chr14:72903358:72903442:-@chr14:72892087:72892227:-.A.se_chr14:72946398:72946529:-@chr14:72903358:72903442:-@chr14:72892087:72892227:-.A.up', 'chr14:72946398:72946529:-@chr14:72903358:72903442:-@chr14:72892087:72892227:-.B.dn_chr14:72946398:72946529:-@chr14:72903358:72903442:-@chr14:7289…	(0,0):367,(0,1):1,(1,0):30,(1,1):27	0:40,1:18	(0,0):379,(0,1):1,(1,0):12,(1,1):35	0:14,1:34	chr14	NA	(73822334, 73822334)	(73876776, 73876776)	NUMB
SE	chr14:49138838:49138936:+@chr14:49143868:49144589:+@chr14:49150724:49151141:+	0.74	0.6	0.88	0.47	0.38	0.56	0.27	12.69	('chr14:49138838:49138936:+@chr14:49143868:49144589:+@chr14:49150724:49151141:+.A.up_chr14:49138838:49138936:+@chr14:49143868:49144589:+@chr14:49150724:49151141:+.A.se_chr14:49138838:49138936:+@chr14:49143868:49144589:+@chr14:49150724:49151141:+.A.dn', 'chr14:49138838:49138936:+@chr14:49143868:49144589:+@chr14:49150724:49151141:+.B.up_chr14:49138838:49138936:+@chr14:49143868:49144589:+@chr14:4915…	(0,0):122,(0,1):5,(1,0):95,(1,1):27	0:120,1:7	(0,0):172,(0,1):24,(1,0):142,(1,1):67	0:164,1:69	chr14	NA	(50069088, 50069088)	(50081391, 50081391)	LRR1
SE	chr14:93665352:93665678:-@chr14:93664604:93664765:-@chr14:93663869:93664082:-	0.77	0.7	0.83	0.92	0.87	0.96	-0.15	60.29	('chr14:93665352:93665678:-@chr14:93664604:93664765:-@chr14:93663869:93664082:-.A.dn_chr14:93665352:93665678:-@chr14:93664604:93664765:-@chr14:93663869:93664082:-.A.se_chr14:93665352:93665678:-@chr14:93664604:93664765:-@chr14:93663869:93664082:-.A.up', 'chr14:93665352:93665678:-@chr14:93664604:93664765:-@chr14:93663869:93664082:-.B.dn_chr14:93665352:93665678:-@chr14:93664604:93664765:-@chr14:9366…	(0,0):342,(0,1):29,(1,0):178,(1,1):16	0:186,1:37	(0,0):385,(0,1):9,(1,0):220,(1,1):16	0:230,1:15	chr14	NA	(94594116, 94594116)	(94595925, 94595925)	IFI27L2
SE	chr14:35859417:35859633:-@chr14:35855650:35855769:-@chr14:35853648:35853872:-	0.18	0.12	0.26	0.35	0.28	0.44	-0.17	12.32	('chr14:35859417:35859633:-@chr14:35855650:35855769:-@chr14:35853648:35853872:-.A.dn_chr14:35859417:35859633:-@chr14:35855650:35855769:-@chr14:35853648:35853872:-.A.se_chr14:35859417:35859633:-@chr14:35855650:35855769:-@chr14:35853648:35853872:-.A.up', 'chr14:35859417:35859633:-@chr14:35855650:35855769:-@chr14:35853648:35853872:-.B.dn_chr14:35859417:35859633:-@chr14:35855650:35855769:-@chr14:3585…	(0,0):66,(0,1):40,(1,0):20,(1,1):27	0:23,1:64	(0,0):105,(0,1):36,(1,0):53,(1,1):35	0:56,1:68	chr14	NA	(36783897, 36783897)	(36789882, 36789882)	MBIP

## Sheet: Table S2b
Table S2b. Alternative splicing events during HUVEC senescence detected by MISO
Alternatively spliced events between day 5 and day 74 in C2 clone were analyzed by MISO. Table was from summary file of MISO output. Sample1 and sample2 indicate day74 and day5, respectively.
event_type	event_name	sample1_posterior_mean	sample1_ci_low	sample1_ci_high	sample2_posterior_mean	sample2_ci_low	sample2_ci_high	diff	bayes_factor	isoforms	sample1_counts	sample1_assigned_counts	sample2_counts	sample2_assigned_counts	chrom	strand	mRNA_starts	mRNA_ends	Gene	Senescence
A3SS	chr9:35727745:35727936:-@chr9:35727444|35727601:35726864:-	0.38	0.29	0.46	0.22	0.16	0.27	0.16	16.24	('chr9:35727745:35727936:-@chr9:35727444|35727601:35726864:-.A.coreAndExt_chr9:35727745:35727936:-@chr9:35727444|35727601:35726864:-.A.up', 'chr9:35727745:35727936:-@chr9:35727444|35727601:35726864:-.B.core_chr9:35727745:35727936:-@chr9:35727444|35727601:35726864:-.B.up')	(0,0):256,(0,1):56,(1,0):52,(1,1):85	0:71,1:122	(0,0):358,(0,1):107,(1,0):49,(1,1):188	0:99,1:245	chr9	NA	(35736864, 35736864)	(35737936, 35737936)	GBA2
A3SS	chr7:100557099:100557245:+@chr7:100558394|100558530:100558665:+	0.43	0.42	0.44	0.33	0.32	0.34	0.1	1000000000000	('chr7:100557099:100557245:+@chr7:100558394|100558530:100558665:+.A.up_chr7:100557099:100557245:+@chr7:100558394|100558530:100558665:+.A.coreAndExt', 'chr7:100557099:100557245:+@chr7:100558394|100558530:100558665:+.B.up_chr7:100557099:100557245:+@chr7:100558394|100558530:100558665:+.B.core')	(0,0):7606,(0,1):989,(1,0):7221,(1,1):3495	0:7586,1:4119	(0,0):2956,(0,1):589,(1,0):2698,(1,1):1769	0:2783,1:2273	chr7	NA	(100770379, 100770379)	(100771945, 100771945)	SERPINE1	FRIDMAN_SENESCENCE_UP:GenAge:GO_REPLICATIVE_SENESCENCE
A3SS	chr7:40094250:40094455:+@chr7:40098909|40099089:40099361:+	0.39	0.31	0.46	0.17	0.11	0.24	0.22	101551	('chr7:40094250:40094455:+@chr7:40098909|40099089:40099361:+.A.up_chr7:40094250:40094455:+@chr7:40098909|40099089:40099361:+.A.coreAndExt', 'chr7:40094250:40094455:+@chr7:40098909|40099089:40099361:+.B.up_chr7:40094250:40094455:+@chr7:40098909|40099089:40099361:+.B.core')	(0,0):116,(0,1):64,(1,0):76,(1,1):19	0:82,1:77	(0,0):93,(0,1):67,(1,0):24,(1,1):12	0:26,1:77	chr7	NA	(40127725, 40127725)	(40132836, 40132836)	CDK13
A3SS	chr1:43603822:43603881:-@chr1:43603266|43603634:43603186:-	0.77	0.41	0.97	0.22	0.1	0.4	0.55	16.63	('chr1:43603822:43603881:-@chr1:43603266|43603634:43603186:-.A.coreAndExt_chr1:43603822:43603881:-@chr1:43603266|43603634:43603186:-.A.up', 'chr1:43603822:43603881:-@chr1:43603266|43603634:43603186:-.B.core_chr1:43603822:43603881:-@chr1:43603266|43603634:43603186:-.B.up')	(0,0):424,(1,0):33	00:33:00	(0,0):452,(0,1):6,(1,0):35	0:35,1:6	chr1	NA	(43830599, 43830599)	(43831294, 43831294)	ELOVL1
A3SS	chr16:1954278:1954808:-@chr16:1953249|1953258:1953151:-	0.38	0.27	0.5	0.61	0.53	0.68	-0.23	10.32	('chr16:1954278:1954808:-@chr16:1953249|1953258:1953151:-.A.coreAndExt_chr16:1954278:1954808:-@chr16:1953249|1953258:1953151:-.A.up', 'chr16:1954278:1954808:-@chr16:1953249|1953258:1953151:-.B.core_chr16:1954278:1954808:-@chr16:1953249|1953258:1953151:-.B.up')	(0,0):1377,(0,1):8,(1,0):34,(1,1):161	0:95,1:108	(0,0):3343,(0,1):17,(1,0):126,(1,1):432	0:351,1:224	chr16	NA	(2013150, 2013150)	(2014807, 2014807)	RPS2
A3SS	chr16:88154622:88154972:+@chr16:88155136|88155505:88155660:+	0.4	0.35	0.44	0.3	0.28	0.33	0.1	13.26	('chr16:88154622:88154972:+@chr16:88155136|88155505:88155660:+.A.up_chr16:88154622:88154972:+@chr16:88155136|88155505:88155660:+.A.coreAndExt', 'chr16:88154622:88154972:+@chr16:88155136|88155505:88155660:+.B.up_chr16:88154622:88154972:+@chr16:88155136|88155505:88155660:+.B.core')	(0,0):2051,(0,1):145,(1,0):223,(1,1):27	0:238,1:157	(0,0):4374,(0,1):525,(1,0):518,(1,1):39	0:530,1:552	chr16	NA	(89627121, 89627121)	(89628159, 89628159)	RPL13
A3SS	chr16:219279:219478:-@chr16:217336|218402:217242:-	0.75	0.59	0.9	0.43	0.32	0.57	0.32	26.79	('chr16:219279:219478:-@chr16:217336|218402:217242:-.A.coreAndExt_chr16:219279:219478:-@chr16:217336|218402:217242:-.A.up', 'chr16:219279:219478:-@chr16:217336|218402:217242:-.B.core_chr16:219279:219478:-@chr16:217336|218402:217242:-.B.up')	(0,0):416,(0,1):5,(1,0):208,(1,1):1	0:209,1:5	(0,0):319,(0,1):15,(1,0):147,(1,1):3	0:149,1:16	chr16	NA	(277241, 277241)	(279477, 279477)	LUC7L
A3SS	chr16:718117:718896:+@chr16:719010|719289:719716:+	0.45	0.25	0.68	0.07	0	0.28	0.38	15.92	('chr16:718117:718896:+@chr16:719010|719289:719716:+.A.up_chr16:718117:718896:+@chr16:719010|719289:719716:+.A.coreAndExt', 'chr16:718117:718896:+@chr16:719010|719289:719716:+.B.up_chr16:718117:718896:+@chr16:719010|719289:719716:+.B.core')	(0,0):88,(0,1):7,(1,0):10,(1,1):23	0:20,1:20	(0,0):52,(0,1):9,(1,1):6	0:1,1:14	chr16	NA	(778116, 778116)	(779715, 779715)	HAGHL
A3SS	chr16:1483347:1483607:+@chr16:1484248|1484283:1484618:+	0.9	0.76	0.98	0.62	0.51	0.72	0.28	35.88	('chr16:1483347:1483607:+@chr16:1484248|1484283:1484618:+.A.up_chr16:1483347:1483607:+@chr16:1484248|1484283:1484618:+.A.coreAndExt', 'chr16:1483347:1483607:+@chr16:1484248|1484283:1484618:+.B.up_chr16:1483347:1483607:+@chr16:1484248|1484283:1484618:+.B.core')	(0,0):53,(0,1):1,(1,0):30,(1,1):18	0:43,1:6	(0,0):96,(0,1):17,(1,0):57,(1,1):53	0:80,1:47	chr16	NA	(1543346, 1543346)	(1544617, 1544617)	TELO2
A3SS	chr3:151168835:151169616:-@chr3:151166741|151167063:151165396:-	0.12	0.1	0.14	0.26	0.23	0.29	-0.14	1000000000000	('chr3:151168835:151169616:-@chr3:151166741|151167063:151165396:-.A.coreAndExt_chr3:151168835:151169616:-@chr3:151166741|151167063:151165396:-.A.up', 'chr3:151168835:151169616:-@chr3:151166741|151167063:151165396:-.B.core_chr3:151168835:151169616:-@chr3:151166741|151167063:151165396:-.B.up')	(0,0):2893,(0,1):541,(1,0):137,(1,1):2578	0:453,1:2803	(0,0):2468,(0,1):431,(1,0):282,(1,1):2444	0:863,1:2294	chr3	NA	(149682706, 149682706)	(149686926, 149686926)	PFN2
A3SS	chr3:52598126:52598311:-@chr3:52596491|52596566:52596409:-	0.8	0.52	0.98	0.36	0.2	0.56	0.44	10.5	('chr3:52598126:52598311:-@chr3:52596491|52596566:52596409:-.A.coreAndExt_chr3:52598126:52598311:-@chr3:52596491|52596566:52596409:-.A.up', 'chr3:52598126:52598311:-@chr3:52596491|52596566:52596409:-.B.core_chr3:52598126:52598311:-@chr3:52596491|52596566:52596409:-.B.up')	(0,0):80,(1,0):8,(1,1):3	00:11:00	(0,0):116,(0,1):1,(1,0):11,(1,1):15	0:12,1:15	chr3	NA	(52621369, 52621369)	(52623271, 52623271)	PBRM1
A3SS	chr3:188272457:188273429:+@chr3:188273887|188274641:188274815:+	0.32	0.15	0.57	0.03	0	0.1	0.29	79.26	('chr3:188272457:188273429:+@chr3:188273887|188274641:188274815:+.A.up_chr3:188272457:188273429:+@chr3:188273887|188274641:188274815:+.A.coreAndExt', 'chr3:188272457:188273429:+@chr3:188273887|188274641:188274815:+.B.up_chr3:188272457:188273429:+@chr3:188273887|188274641:188274815:+.B.core')	(0,0):49,(0,1):7,(1,0):5,(1,1):1	0:5,1:8	(0,0):41,(0,1):19,(1,1):2	0:0,1:21	chr3	NA	(186789763, 186789763)	(186792121, 186792121)	ST6GAL1
A3SS	chr3:49116300:49116535:-@chr3:49115841|49116143:49115782:-	0.85	0.57	0.97	0.3	0.13	0.56	0.55	4643.1	('chr3:49116300:49116535:-@chr3:49115841|49116143:49115782:-.A.coreAndExt_chr3:49116300:49116535:-@chr3:49115841|49116143:49115782:-.A.up', 'chr3:49116300:49116535:-@chr3:49115841|49116143:49115782:-.B.core_chr3:49116300:49116535:-@chr3:49115841|49116143:49115782:-.B.up')	(0,0):100,(1,0):12	00:12:00	(0,0):125,(0,1):4,(1,0):8,(1,1):2	0:9,1:5	chr3	NA	(49140778, 49140778)	(49141531, 49141531)	QARS
A3SS	chr19:17231098:17231238:-@chr19:17230194|17230510:17230021:-	0.67	0.34	0.91	0.12	0.02	0.28	0.55	22.33	('chr19:17231098:17231238:-@chr19:17230194|17230510:17230021:-.A.coreAndExt_chr19:17231098:17231238:-@chr19:17230194|17230510:17230021:-.A.up', 'chr19:17231098:17231238:-@chr19:17230194|17230510:17230021:-.B.core_chr19:17231098:17231238:-@chr19:17230194|17230510:17230021:-.B.up')	(0,0):27,(0,1):1,(1,0):11	0:11,1:1	(0,0):13,(0,1):7,(1,0):3	0:3,1:7	chr19	NA	(17369021, 17369021)	(17370238, 17370238)	USHBP1
A3SS	chr17:22657361:22658035:+@chr17:22658897|22660253:22660425:+	0.95	0.93	0.98	0.85	0.81	0.89	0.1	1.51366e+07	('chr17:22657361:22658035:+@chr17:22658897|22660253:22660425:+.A.up_chr17:22657361:22658035:+@chr17:22658897|22660253:22660425:+.A.coreAndExt', 'chr17:22657361:22658035:+@chr17:22658897|22660253:22660425:+.B.up_chr17:22657361:22658035:+@chr17:22658897|22660253:22660425:+.B.core')	(0,0):1251,(0,1):11,(1,0):753,(1,1):2	0:755,1:11	(0,0):1488,(0,1):41,(1,0):742,(1,1):4	0:745,1:42	chr17	NA	(25633234, 25633234)	(25636298, 25636298)	WSB1
A3SS	chr4:6321927:6322642:+@chr4:6330079|6330083:6330315:+	0.45	0.25	0.7	0.09	0.01	0.21	0.36	57.91	('chr4:6321927:6322642:+@chr4:6330079|6330083:6330315:+.A.up_chr4:6321927:6322642:+@chr4:6330079|6330083:6330315:+.A.coreAndExt', 'chr4:6321927:6322642:+@chr4:6330079|6330083:6330315:+.B.up_chr4:6321927:6322642:+@chr4:6330079|6330083:6330315:+.B.core')	(0,0):60,(0,1):2,(1,0):11,(1,1):105	0:89,1:29	(0,0):35,(0,1):4,(1,0):1,(1,1):83	0:4,1:84	chr4	NA	(6271026, 6271026)	(6279414, 6279414)	WFS1
A3SS	chr2:56003538:56004447:-@chr2:56003086|56003386:56002999:-	0.12	0.09	0.16	0.34	0.25	0.43	-0.22	43817.9	('chr2:56003538:56004447:-@chr2:56003086|56003386:56002999:-.A.coreAndExt_chr2:56003538:56004447:-@chr2:56003086|56003386:56002999:-.A.up', 'chr2:56003538:56004447:-@chr2:56003086|56003386:56002999:-.B.core_chr2:56003538:56004447:-@chr2:56003086|56003386:56002999:-.B.up')	(0,0):1263,(0,1):92,(1,0):40,(1,1):533	0:88,1:577	(0,0):893,(0,1):25,(1,0):45,(1,1):227	0:117,1:180	chr2	NA	(56149495, 56149495)	(56150943, 56150943)	EFEMP1	GenAge
A3SS	chr2:56003538:56004447:-@chr2:56003086|56003330:56002999:-	0.1	0.06	0.13	0.27	0.18	0.37	-0.17	579.82	('chr2:56003538:56004447:-@chr2:56003086|56003330:56002999:-.A.coreAndExt_chr2:56003538:56004447:-@chr2:56003086|56003330:56002999:-.A.up', 'chr2:56003538:56004447:-@chr2:56003086|56003330:56002999:-.B.core_chr2:56003538:56004447:-@chr2:56003086|56003330:56002999:-.B.up')	(0,0):1275,(0,1):92,(1,0):28,(1,1):533	0:81,1:572	(0,0):908,(0,1):25,(1,0):30,(1,1):227	0:74,1:208	chr2	NA	(56149495, 56149495)	(56150943, 56150943)	EFEMP1	GenAge
A3SS	chr2:220071862:220072220:+@chr2:220072922|220072927:220072981:+	0.24	0.03	0.57	0.81	0.59	0.94	-0.57	115	('chr2:220071862:220072220:+@chr2:220072922|220072927:220072981:+.A.up_chr2:220071862:220072220:+@chr2:220072922|220072927:220072981:+.A.coreAndExt', 'chr2:220071862:220072220:+@chr2:220072922|220072927:220072981:+.B.up_chr2:220071862:220072220:+@chr2:220072922|220072927:220072981:+.B.core')	(0,0):57,(0,1):6,(1,0):1,(1,1):8	0:1,1:14	(0,0):33,(0,1):2,(1,0):13,(1,1):11	0:23,1:3	chr2	NA	(220363618, 220363618)	(220364737, 220364737)	GMPPA
A3SS	chr2:219790636:219790773:-@chr2:219789431|219789798:219789330:-	0.78	0.39	0.99	0.24	0.11	0.41	0.54	17.24	('chr2:219790636:219790773:-@chr2:219789431|219789798:219789330:-.A.coreAndExt_chr2:219790636:219790773:-@chr2:219789431|219789798:219789330:-.A.up', 'chr2:219790636:219790773:-@chr2:219789431|219789798:219789330:-.B.core_chr2:219790636:219790773:-@chr2:219789431|219789798:219789330:-.B.up')	(0,0):74,(1,0):10	00:10:00	(0,0):105,(0,1):8,(1,0):15	0:15,1:8	chr2	NA	(220081086, 220081086)	(220082529, 220082529)	ABCB6
A3SS	chr8:1795470:1795757:+@chr8:1799943|1799946:1800009:+	0.16	0.05	0.36	0.6	0.4	0.82	-0.44	36.28	('chr8:1795470:1795757:+@chr8:1799943|1799946:1800009:+.A.up_chr8:1795470:1795757:+@chr8:1799943|1799946:1800009:+.A.coreAndExt', 'chr8:1795470:1795757:+@chr8:1799943|1799946:1800009:+.B.up_chr8:1795470:1795757:+@chr8:1799943|1799946:1800009:+.B.core')	(0,0):44,(0,1):11,(1,0):2,(1,1):28	0:12,1:29	(0,0):46,(0,1):4,(1,0):8,(1,1):21	0:16,1:17	chr8	NA	(1808063, 1808063)	(1812602, 1812602)	ARHGEF10
A3SS	chr6:32047076:32048237:-@chr6:32046895|32046903:32046668:-	0.18	0.05	0.38	0.65	0.43	0.86	-0.47	227.14	('chr6:32047076:32048237:-@chr6:32046895|32046903:32046668:-.A.coreAndExt_chr6:32047076:32048237:-@chr6:32046895|32046903:32046668:-.A.up', 'chr6:32047076:32048237:-@chr6:32046895|32046903:32046668:-.B.core_chr6:32047076:32048237:-@chr6:32046895|32046903:32046668:-.B.up')	(0,0):186,(0,1):4,(1,0):3,(1,1):83	0:15,1:75	(0,0):256,(0,1):2,(1,0):15,(1,1):102	0:75,1:44	chr6	NA	(31938689, 31938689)	(31940258, 31940258)	DOM3Z
A3SS	chr12:121561609:121561688:-@chr12:121558947|121558950:121558718:-	0.19	0.02	0.47	0.69	0.45	0.88	-0.5	21.62	('chr12:121561609:121561688:-@chr12:121558947|121558950:121558718:-.A.coreAndExt_chr12:121561609:121561688:-@chr12:121558947|121558950:121558718:-.A.up', 'chr12:121561609:121561688:-@chr12:121558947|121558950:121558718:-.B.core_chr12:121561609:121561688:-@chr12:121558947|121558950:121558718:-.B.up')	(0,0):54,(0,1):5,(1,0):1,(1,1):11	0:6,1:11	(0,0):115,(0,1):4,(1,0):12,(1,1):38	0:38,1:16	chr12	NA	(122992765, 122992765)	(122995735, 122995735)	RSRC2
A3SS	chr10:124912118:124912334:+@chr10:124913326|124914553:124914871:+	0.81	0.76	0.85	0.67	0.64	0.71	0.14	25745	('chr10:124912118:124912334:+@chr10:124913326|124914553:124914871:+.A.up_chr10:124912118:124912334:+@chr10:124913326|124914553:124914871:+.A.coreAndExt', 'chr10:124912118:124912334:+@chr10:124913326|124914553:124914871:+.B.up_chr10:124912118:124912334:+@chr10:124913326|124914553:124914871:+.B.core')	(0,0):1248,(0,1):48,(1,0):1099,(1,1):45	0:1136,1:56	(0,0):2223,(0,1):172,(1,0):1910,(1,1):92	0:1973,1:201	chr10	NA	(124922128, 124922128)	(124924881, 124924881)	BUB3	GenAge
A3SS	chr14:23835555:23835733:-@chr14:23831376|23831747:23831230:-	0.09	0.03	0.17	0.39	0.18	0.61	-0.3	10.66	('chr14:23835555:23835733:-@chr14:23831376|23831747:23831230:-.A.coreAndExt_chr14:23835555:23835733:-@chr14:23831376|23831747:23831230:-.A.up', 'chr14:23835555:23835733:-@chr14:23831376|23831747:23831230:-.B.core_chr14:23835555:23835733:-@chr14:23831376|23831747:23831230:-.B.up')	(0,0):169,(0,1):19,(1,0):6	0:6,1:19	(0,0):127,(0,1):5,(1,0):12	0:12,1:5	chr14	NA	(24761390, 24761390)	(24765893, 24765893)	DHRS1
A3SS	chr14:23835555:23835733:-@chr14:23831376|23831830:23831230:-	0.08	0.03	0.18	0.43	0.24	0.7	-0.35	16.62	('chr14:23835555:23835733:-@chr14:23831376|23831830:23831230:-.A.coreAndExt_chr14:23835555:23835733:-@chr14:23831376|23831830:23831230:-.A.up', 'chr14:23835555:23835733:-@chr14:23831376|23831830:23831230:-.B.core_chr14:23835555:23835733:-@chr14:23831376|23831830:23831230:-.B.up')	(0,0):168,(0,1):19,(1,0):7	0:7,1:19	(0,0):124,(0,1):5,(1,0):15	0:15,1:5	chr14	NA	(24761390, 24761390)	(24765893, 24765893)	DHRS1
A5SS	chr9:34627417:34627217|34626994:-@chr9:34624717:34625855:-	0.32	0.27	0.38	0.22	0.18	0.25	0.1	20.17	('chr9:34627417:34627217|34626994:-@chr9:34624717:34625855:-.A.dn_chr9:34627417:34627217|34626994:-@chr9:34624717:34625855:-.A.coreAndExt', 'chr9:34627417:34627217|34626994:-@chr9:34624717:34625855:-.B.dn_chr9:34627417:34627217|34626994:-@chr9:34624717:34625855:-.B.core')	(0,0):1068,(0,1):113,(1,0):113,(1,1):802	0:385,1:643	(0,0):1747,(0,1):242,(1,0):143,(1,1):1514	0:480,1:1419	chr9	NA	(34634717, 34634717)	(34637417, 34637417)	SIGMAR1
A5SS	chr20:57002560:57002689|57002641:+@chr20:57003092:57005611:+	0.51	0.37	0.64	0.8	0.73	0.88	-0.29	494.16	('chr20:57002560:57002689|57002641:+@chr20:57003092:57005611:+.A.coreAndExt_chr20:57002560:57002689|57002641:+@chr20:57003092:57005611:+.A.dn', 'chr20:57002560:57002689|57002641:+@chr20:57003092:57005611:+.B.core_chr20:57002560:57002689|57002641:+@chr20:57003092:57005611:+.B.dn')	(0,0):3657,(0,1):6,(1,0):33,(1,1):2001	0:760,1:1280	(0,0):2273,(0,1):6,(1,0):124,(1,1):1461	0:1385,1:206	chr20	NA	(57569165, 57569165)	(57572216, 57572216)	TH1L
A5SS	chr20:61971093:61971238|61971163:+@chr20:61975465:61975834:+	0.94	0.87	0.99	0.68	0.54	0.81	0.26	579.7	('chr20:61971093:61971238|61971163:+@chr20:61975465:61975834:+.A.coreAndExt_chr20:61971093:61971238|61971163:+@chr20:61975465:61975834:+.A.dn', 'chr20:61971093:61971238|61971163:+@chr20:61975465:61975834:+.B.core_chr20:61971093:61971238|61971163:+@chr20:61975465:61975834:+.B.dn')	(0,0):427,(0,1):1,(1,0):62,(1,1):33	0:91,1:5	(0,0):366,(0,1):7,(1,0):40,(1,1):34	0:57,1:24	chr20	NA	(62500649, 62500649)	(62505390, 62505390)	TPD52L2
A5SS	chr17:25982899:25983123|25983071:+@chr17:25984242:25984606:+	0.16	0.08	0.25	0.4	0.27	0.53	-0.24	17.19	('chr17:25982899:25983123|25983071:+@chr17:25984242:25984606:+.A.coreAndExt_chr17:25982899:25983123|25983071:+@chr17:25984242:25984606:+.A.dn', 'chr17:25982899:25983123|25983071:+@chr17:25984242:25984606:+.B.core_chr17:25982899:25983123|25983071:+@chr17:25984242:25984606:+.B.dn')	(0,0):189,(0,1):20,(1,0):8,(1,1):37	0:9,1:56	(0,0):237,(0,1):15,(1,0):22,(1,1):27	0:30,1:34	chr17	NA	(28958773, 28958773)	(28960480, 28960480)	LRRC37BP1
A5SS	chr6:133177804:133178056|133177920:+@chr6:133179293:133179893:+	0.28	0.17	0.41	0.05	0.02	0.11	0.23	42.6	('chr6:133177804:133178056|133177920:+@chr6:133179293:133179893:+.A.coreAndExt_chr6:133177804:133178056|133177920:+@chr6:133179293:133179893:+.A.dn', 'chr6:133177804:133178056|133177920:+@chr6:133179293:133179893:+.B.core_chr6:133177804:133178056|133177920:+@chr6:133179293:133179893:+.B.dn')	(0,0):3251,(0,1):14,(1,0):15,(1,1):37	0:20,1:46	(0,0):4369,(0,1):32,(1,0):4,(1,1):71	0:5,1:102	chr6	NA	(133136111, 133136111)	(133138200, 133138200)	RPS12
A5SS	chr12:54844782:54844699|54844354:-@chr12:54841903:54843816:-	0.04	0.02	0.08	0.23	0.16	0.31	-0.19	3057793475	('chr12:54844782:54844699|54844354:-@chr12:54841903:54843816:-.A.dn_chr12:54844782:54844699|54844354:-@chr12:54841903:54843816:-.A.coreAndExt', 'chr12:54844782:54844699|54844354:-@chr12:54841903:54843816:-.B.dn_chr12:54844782:54844699|54844354:-@chr12:54841903:54843816:-.B.core')	(0,0):600,(0,1):45,(1,0):6,(1,1):595	0:36,1:610	(0,0):675,(0,1):31,(1,0):44,(1,1):745	0:268,1:552	chr12	NA	(56555636, 56555636)	(56558515, 56558515)	SMARCC2
A5SS	chr14:34585462:34585911|34585585:+@chr14:34588990:34589351:+	0.36	0.21	0.56	0.11	0.04	0.21	0.25	17.81	('chr14:34585462:34585911|34585585:+@chr14:34588990:34589351:+.A.coreAndExt_chr14:34585462:34585911|34585585:+@chr14:34588990:34589351:+.A.dn', 'chr14:34585462:34585911|34585585:+@chr14:34588990:34589351:+.B.core_chr14:34585462:34585911|34585585:+@chr14:34588990:34589351:+.B.dn')	(0,0):64,(0,1):9,(1,0):13,(1,1):8	0:14,1:16	(0,0):68,(0,1):25,(1,0):6,(1,1):5	0:6,1:30	chr14	NA	(35515711, 35515711)	(35519600, 35519600)	FAM177A1
AFE	5998@uc004bhy.1@uc004bhu.1	0.26	0.23	0.3	0.38	0.33	0.42	-0.12	1563.49	('5998@uc004bhy.1@uc004bhu.1.A.0_5998@uc004bhy.1@uc004bhu.1.A.1', '5998@uc004bhy.1@uc004bhu.1.B.0_5998@uc004bhy.1@uc004bhu.1.B.1_5998@uc004bhy.1@uc004bhu.1.B.2')	(0,0):9396,(0,1):171,(1,0):246	0:246,1:171	(0,0):7038,(0,1):139,(1,0):344	0:344,1:139	chr9	NA	(116343173, 116267542)	(116346707, 116269918)	RGS3
AFE	10044@uc004brz.2@uc004bsb.1	0.98	0.93	1	0.84	0.77	0.9	0.14	17.34	('10044@uc004brz.2@uc004bsb.1.A.3_10044@uc004brz.2@uc004bsb.1.A.2_10044@uc004brz.2@uc004bsb.1.A.1_10044@uc004brz.2@uc004bsb.1.A.0', '10044@uc004brz.2@uc004bsb.1.B.1_10044@uc004brz.2@uc004bsb.1.B.0')	(0,0):991,(0,1):1,(1,0):237	0:237,1:1	(0,0):992,(0,1):13,(1,0):218	0:218,1:13	chr9	NA	(130511490, 130529180)	(130524697, 130533551)	SH2D3C
AFE	5998@uc004bhz.1@uc004bhu.1	0.22	0.19	0.26	0.33	0.29	0.37	-0.11	603.29	('5998@uc004bhz.1@uc004bhu.1.A.0', '5998@uc004bhz.1@uc004bhu.1.B.0_5998@uc004bhz.1@uc004bhu.1.B.1_5998@uc004bhz.1@uc004bhu.1.B.2')	(0,0):9398,(0,1):171,(1,0):244	0:244,1:171	(0,0):7036,(0,1):139,(1,0):346	0:346,1:139	chr9	NA	(116343916, 116267542)	(116346707, 116269918)	RGS3
AFE	10142@uc003ulj.2@uc003uli.1	0.64	0.52	0.76	0.38	0.28	0.48	0.26	18.11	('10142@uc003ulj.2@uc003uli.1.B.0', '10142@uc003ulj.2@uc003uli.1.A.0_10142@uc003ulj.2@uc003uli.1.A.1_10142@uc003ulj.2@uc003uli.1.A.2')	(0,0):1456,(0,1):16,(1,0):301	0:301,1:16	(0,0):844,(0,1):25,(1,0):161	0:161,1:25	chr7	NA	(91630162, 91699344)	(91632549, 91706321)	AKAP9
AFE	8621@uc003thk.1@uc003thh.2uc003thi.2	0.49	0.4	0.58	0.71	0.62	0.79	-0.22	93.14	('8621@uc003thk.1@uc003thh.2uc003thi.2.B.0', '8621@uc003thk.1@uc003thh.2uc003thi.2.A.0')	(0,0):2235,(0,1):45,(1,0):69	0:69,1:45	(0,0):1709,(0,1):23,(1,0):93	0:93,1:23	chr7	NA	(39989959, 40131846)	(39991451, 40132836)	CDK13
AFE	3074@uc003kdd.1@uc003kde.2uc003kdf.2	0.72	0.67	0.77	0.57	0.51	0.62	0.15	563.61	('3074@uc003kdd.1@uc003kde.2uc003kdf.2.A.0_3074@uc003kdd.1@uc003kde.2uc003kdf.2.A.1_3074@uc003kdd.1@uc003kde.2uc003kdf.2.A.2_3074@uc003kdd.1@uc003kde.2uc003kdf.2.A.3_3074@uc003kdd.1@uc003kde.2uc003kdf.2.A.4_3074@uc003kdd.1@uc003kde.2uc003kdf.2.A.5', '3074@uc003kdd.1@uc003kde.2uc003kdf.2.B.0')	(0,0):2312,(0,1):68,(1,0):667	0:667,1:68	(0,0):1455,(0,1):86,(1,0):429	0:429,1:86	chr5	NA	(73935848, 73980969)	(74001145, 73981384)	HEXB
AFE	29102@uc010iui.1@uc003jhh.2	0.34	0.28	0.41	0.51	0.44	0.59	-0.17	87.94	('29102@uc010iui.1@uc003jhh.2.A.0', '29102@uc010iui.1@uc003jhh.2.B.3_29102@uc010iui.1@uc003jhh.2.B.2_29102@uc010iui.1@uc003jhh.2.B.1_29102@uc010iui.1@uc003jhh.2.B.0')	(0,0):285,(0,1):82,(1,0):105	0:105,1:82	(0,0):386,(0,1):67,(1,0):179	0:179,1:67	chr5	NA	(31526186, 31529147)	(31527019, 31532282)	DROSHA
AFE	81502@uc002wwf.1uc010gdu.1@uc002wwb.1uc002wwc.1uc002wwd.1uc002wwe.1	0.06	0.05	0.08	0.16	0.13	0.2	-0.1	69155945483	('81502@uc002wwf.1uc010gdu.1@uc002wwb.1uc002wwc.1uc002wwd.1uc002wwe.1.A.0', '81502@uc002wwf.1uc010gdu.1@uc002wwb.1uc002wwc.1uc002wwd.1uc002wwe.1.B.0')	(0,0):3180,(0,1):96,(1,0):92	0:92,1:96	(0,0):2239,(0,1):74,(1,0):212	0:212,1:74	chr20	NA	(30135249, 30102241)	(30136917, 30102537)	HM13
AFE	10528@uc002wgn.1@uc002wgi.1	0.6	0.52	0.68	0.21	0.19	0.24	0.39	1000000000000	('10528@uc002wgn.1@uc002wgi.1.B.0_10528@uc002wgn.1@uc002wgi.1.B.1_10528@uc002wgn.1@uc002wgi.1.B.2_10528@uc002wgn.1@uc002wgi.1.B.3', '10528@uc002wgn.1@uc002wgi.1.A.0_10528@uc002wgn.1@uc002wgi.1.A.1_10528@uc002wgn.1@uc002wgi.1.A.2')	(0,0):1808,(0,1):44,(1,0):164	0:164,1:44	(0,0):3780,(0,1):377,(1,0):258	0:258,1:377	chr20	NA	(2633674, 2636762)	(2635593, 2637541)	NOP56
AFE	23623@uc001fkn.2@uc001fkj.2uc001fkk.2	0.22	0.18	0.25	0.06	0.04	0.08	0.16	1000000000000	('23623@uc001fkn.2@uc001fkj.2uc001fkk.2.B.0_23623@uc001fkn.2@uc001fkj.2uc001fkk.2.B.1', '23623@uc001fkn.2@uc001fkj.2uc001fkk.2.A.0_23623@uc001fkn.2@uc001fkj.2uc001fkk.2.A.1_23623@uc001fkn.2@uc001fkj.2uc001fkk.2.A.2_23623@uc001fkn.2@uc001fkj.2uc001fkk.2.A.3_23623@uc001fkn.2@uc001fkj.2uc001fkk.2.A.4_23623@uc001fkn.2@uc001fkj.2uc001fkk.2.A.5')	(0,0):813,(0,1):382,(1,0):137	0:137,1:382	(0,0):684,(0,1):376,(1,0):28	0:28,1:376	chr1	NA	(155290640, 155294298)	(155292921, 155296923)	RUSC1
AFE	9659@uc001emb.1@uc001eln.2uc001elx.2	0.63	0.52	0.73	0.89	0.79	0.97	-0.26	636.14	('9659@uc001emb.1@uc001eln.2uc001elx.2.A.0', '9659@uc001emb.1@uc001eln.2uc001elx.2.B.0')	(0,0):654,(0,1):18,(1,0):255	0:255,1:18	(0,0):415,(0,1):2,(1,0):216	0:216,1:2	chr1	NA	(144930584, 145039590)	(144932032, 145039942)	PDE4DIP
AFE	84196@uc001bfa.1@uc001bfb.1uc009vqc.1uc001bfc.1uc001bfe.1uc001bff.1	0.81	0.56	0.96	0.41	0.28	0.57	0.4	16.71	('84196@uc001bfa.1@uc001bfb.1uc009vqc.1uc001bfc.1uc001bfe.1uc001bff.1.A.0', '84196@uc001bfa.1@uc001bfb.1uc009vqc.1uc001bfc.1uc001bfe.1uc001bff.1.B.0')	(0,0):2770,(0,1):1,(1,0):41	0:41,1:1	(0,0):3540,(0,1):14,(1,0):56	0:56,1:14	chr1	NA	(22050391, 22109317)	(22051612, 22109688)	USP48
AFE	9696@uc001azv.2@uc009voz.1	0.46	0.28	0.7	0.05	0.01	0.12	0.41	17254.7	('9696@uc001azv.2@uc009voz.1.A.0', '9696@uc001azv.2@uc009voz.1.B.0_9696@uc001azv.2@uc009voz.1.B.1_9696@uc001azv.2@uc009voz.1.B.2_9696@uc001azv.2@uc009voz.1.B.3_9696@uc001azv.2@uc009voz.1.B.4')	(0,0):728,(0,1):8,(1,0):14	0:14,1:8	(0,0):1350,(0,1):25,(1,0):2	0:2,1:25	chr1	NA	(17294698, 17249158)	(17295835, 17257089)	CROCC
AFE	9295@uc001dev.1@uc001deu.1	0.59	0.51	0.67	0.35	0.3	0.41	0.24	7595.81	('9295@uc001dev.1@uc001deu.1.A.0_9295@uc001dev.1@uc001deu.1.A.1_9295@uc001dev.1@uc001deu.1.A.2_9295@uc001dev.1@uc001deu.1.A.3', '9295@uc001dev.1@uc001deu.1.B.0')	(0,0):2413,(0,1):32,(1,0):336	0:336,1:32	(0,0):2866,(0,1):88,(1,0):349	0:349,1:88	chr1	NA	(70695961, 70687079)	(70701233, 70687522)	SRSF11
AFE	9696@uc001azv.2@uc001azu.2	0.39	0.23	0.58	0.9	0.79	0.97	-0.51	1796270249	('9696@uc001azv.2@uc001azu.2.B.0_9696@uc001azv.2@uc001azu.2.B.1', '9696@uc001azv.2@uc001azu.2.A.0')	(0,0):554,(0,1):14,(1,0):14	0:14,1:14	(0,0):962,(0,1):2,(1,0):45	0:45,1:2	chr1	NA	(17266389, 17294698)	(17272101, 17295835)	CROCC
AFE	23623@uc009wqp.1@uc001fkj.2uc001fkk.2	0.64	0.54	0.73	0.22	0.15	0.32	0.42	1000000000000	('23623@uc009wqp.1@uc001fkj.2uc001fkk.2.B.0_23623@uc009wqp.1@uc001fkj.2uc001fkk.2.B.1', '23623@uc009wqp.1@uc001fkj.2uc001fkk.2.A.0_23623@uc009wqp.1@uc001fkj.2uc001fkk.2.A.1_23623@uc009wqp.1@uc001fkj.2uc001fkk.2.A.2')	(0,0):376,(0,1):25,(1,0):137	0:137,1:25	(0,0):249,(0,1):33,(1,0):28	0:28,1:33	chr1	NA	(155290640, 155294218)	(155292921, 155295281)	RUSC1
AFE	9659@uc001emb.1@uc001elm.2	0.81	0.74	0.86	0.94	0.88	0.98	-0.13	33.97	('9659@uc001emb.1@uc001elm.2.A.0', '9659@uc001emb.1@uc001elm.2.B.4_9659@uc001emb.1@uc001elm.2.B.3_9659@uc001emb.1@uc001elm.2.B.2_9659@uc001emb.1@uc001elm.2.B.1_9659@uc001emb.1@uc001elm.2.B.0')	(0,0):645,(0,1):27,(1,0):255	0:255,1:27	(0,0):412,(0,1):5,(1,0):216	0:216,1:5	chr1	NA	(144930584, 144994591)	(144932032, 145039942)	PDE4DIP
AFE	9659@uc001eme.1@uc001eln.2uc001elx.2	0.62	0.5	0.74	0.91	0.8	0.96	-0.29	22.92	('9659@uc001eme.1@uc001eln.2uc001elx.2.A.2_9659@uc001eme.1@uc001eln.2uc001elx.2.A.1_9659@uc001eme.1@uc001eln.2uc001elx.2.A.0', '9659@uc001eme.1@uc001eln.2uc001elx.2.B.0')	(0,0):1573,(0,1):18,(1,0):58	0:58,1:18	(0,0):1273,(0,1):2,(1,0):59	0:59,1:2	chr1	NA	(144917819, 145039590)	(144922047, 145039942)	PDE4DIP
AFE	23623@uc001fks.2@uc001fkj.2uc001fkk.2	0.18	0.15	0.21	0.05	0.03	0.07	0.13	1000000000000	('23623@uc001fks.2@uc001fkj.2uc001fkk.2.B.0_23623@uc001fks.2@uc001fkj.2uc001fkk.2.B.1', '23623@uc001fks.2@uc001fkj.2uc001fkk.2.A.0_23623@uc001fks.2@uc001fkj.2uc001fkk.2.A.1_23623@uc001fks.2@uc001fkj.2uc001fkk.2.A.2')	(0,0):968,(0,1):227,(1,0):137	0:137,1:227	(0,0):852,(0,1):208,(1,0):28	0:28,1:208	chr1	NA	(155290640, 155295358)	(155292921, 155296923)	RUSC1
AFE	9453@uc001hwx.1@uc001hwy.1	0.84	0.8	0.87	0.73	0.69	0.76	0.11	1769.33	('9453@uc001hwx.1@uc001hwy.1.A.0_9453@uc001hwx.1@uc001hwy.1.A.1_9453@uc001hwx.1@uc001hwy.1.A.2', '9453@uc001hwx.1@uc001hwy.1.B.0_9453@uc001hwx.1@uc001hwy.1.B.1')	(0,0):969,(0,1):82,(1,0):814	0:814,1:82	(0,0):974,(0,1):135,(1,0):695	0:695,1:135	chr1	NA	(235491869, 235492331)	(235507844, 235498649)	GGPS1
AFE	4678@uc001col.1@uc001cok.1	0.57	0.48	0.66	0.73	0.7	0.76	-0.16	100.28	('4678@uc001col.1@uc001cok.1.B.0_4678@uc001col.1@uc001cok.1.B.1_4678@uc001col.1@uc001cok.1.B.2', '4678@uc001col.1@uc001cok.1.A.0')	(0,0):283,(0,1):38,(1,0):102	0:102,1:38	(0,0):1885,(0,1):145,(1,0):800	0:800,1:145	chr1	NA	(46067733, 46077135)	(46075186, 46078920)	NASP
AFE	9659@uc001eme.1@uc001elm.2	0.2	0.13	0.27	0.05	0.01	0.09	0.15	2645.3	('9659@uc001eme.1@uc001elm.2.B.4_9659@uc001eme.1@uc001elm.2.B.3_9659@uc001eme.1@uc001elm.2.B.2_9659@uc001eme.1@uc001elm.2.B.1_9659@uc001eme.1@uc001elm.2.B.0', '9659@uc001eme.1@uc001elm.2.A.2_9659@uc001eme.1@uc001elm.2.A.1_9659@uc001eme.1@uc001elm.2.A.0')	(0,0):1564,(0,1):58,(1,0):27	0:27,1:58	(0,0):1270,(0,1):59,(1,0):5	0:5,1:59	chr1	NA	(144994591, 144917819)	(145039942, 144922047)	PDE4DIP
AFE	84033@uc001hsq.1@uc001hso.2	0.44	0.26	0.7	0.06	0.01	0.22	0.38	65.77	('84033@uc001hsq.1@uc001hso.2.B.0', '84033@uc001hsq.1@uc001hso.2.A.0_84033@uc001hsq.1@uc001hso.2.A.1')	(0,0):242,(0,1):6,(1,0):19	0:19,1:6	(0,0):172,(0,1):8,(1,0):1	0:1,1:8	chr1	NA	(228455774, 228468231)	(228457360, 228469906)	OBSCN
AFE	7292@uc001giv.1@uc001giw.1	0.65	0.56	0.74	0.96	0.9	0.99	-0.31	1000000000000	('7292@uc001giv.1@uc001giw.1.B.0', '7292@uc001giv.1@uc001giw.1.A.0')	(0,0):324,(0,1):30,(1,0):98	0:98,1:30	(0,0):260,(0,1):2,(1,0):120	0:120,1:2	chr1	NA	(173176163, 173174450)	(173176471, 173174697)	TNFSF4
AFE	114883@uc001ctb.1@uc001csy.1	0.15	0.09	0.22	0.05	0.03	0.07	0.1	15.25	('114883@uc001ctb.1@uc001csy.1.A.0', '114883@uc001ctb.1@uc001csy.1.B.0_114883@uc001ctb.1@uc001csy.1.B.1_114883@uc001ctb.1@uc001csy.1.B.2_114883@uc001ctb.1@uc001csy.1.B.3_114883@uc001ctb.1@uc001csy.1.B.4')	(0,0):531,(0,1):51,(1,0):25	0:25,1:51	(0,0):750,(0,1):141,(1,0):19	0:19,1:141	chr1	NA	(52225296, 52195493)	(52226452, 52215867)	OSBPL9
AFE	79654@uc001cmx.2@uc009vxk.1	0.84	0.61	0.98	0.37	0.21	0.57	0.47	29.37	('79654@uc001cmx.2@uc009vxk.1.A.0', '79654@uc001cmx.2@uc009vxk.1.B.0')	(0,0):1606,(0,1):1,(1,0):27	0:27,1:1	(0,0):1602,(0,1):8,(1,0):14	0:14,1:8	chr1	NA	(45470272, 45476561)	(45471260, 45477027)	HECTD3
AFE	9659@uc001elv.2@uc001elo.2uc001emh.2uc001emk.2	0.1	0.02	0.28	0.58	0.29	0.9	-0.48	24.95	('9659@uc001elv.2@uc001elo.2uc001emh.2uc001emk.2.B.0', '9659@uc001elv.2@uc001elo.2uc001emh.2uc001emk.2.A.2_9659@uc001elv.2@uc001elo.2uc001emh.2uc001emk.2.A.1_9659@uc001elv.2@uc001elo.2uc001emh.2uc001emk.2.A.0')	(0,0):3571,(0,1):11,(1,0):1	0:1,1:11	(0,0):2688,(0,1):1,(1,0):2	0:2,1:1	chr1	NA	(145075630, 144886097)	(145076079, 144894125)	PDE4DIP
AFE	57449@uc001anj.1@uc009vma.1	0.89	0.79	0.95	0.59	0.47	0.7	0.3	68235.3	('57449@uc001anj.1@uc009vma.1.B.4_57449@uc001anj.1@uc009vma.1.B.3_57449@uc001anj.1@uc009vma.1.B.2_57449@uc001anj.1@uc009vma.1.B.1_57449@uc001anj.1@uc009vma.1.B.0', '57449@uc001anj.1@uc009vma.1.A.0')	(0,0):1703,(0,1):5,(1,0):108	0:108,1:5	(0,0):1107,(0,1):19,(1,0):64	0:64,1:19	chr1	NA	(6534073, 6531050)	(6537718, 6531643)	PLEKHG5
AFE	23499@uc009vvr.1uc009vvs.1@uc009vvq.1	0.75	0.63	0.86	0.41	0.28	0.56	0.34	84.18	('23499@uc009vvr.1uc009vvs.1@uc009vvq.1.A.0', '23499@uc009vvr.1uc009vvs.1@uc009vvq.1.B.0_23499@uc009vvr.1uc009vvs.1@uc009vvq.1.B.1')	(0,0):2762,(0,1):9,(1,0):1750	0:1750,1:9	(0,0):572,(0,1):9,(1,0):365	0:365,1:9	chr1	NA	(39796810, 39765882)	(39802325, 39775368)	MACF1
AFE	23576@uc001dlb.1@uc001dlc.1	0.79	0.68	0.89	0.52	0.42	0.63	0.27	1033.47	('23576@uc001dlb.1@uc001dlc.1.B.2_23576@uc001dlb.1@uc001dlc.1.B.1_23576@uc001dlb.1@uc001dlc.1.B.0', '23576@uc001dlb.1@uc001dlc.1.A.0')	(0,0):1774,(0,1):8,(1,0):45	0:45,1:8	(0,0):830,(0,1):30,(1,0):48	0:48,1:30	chr1	NA	(85824431, 85930426)	(86043933, 85930823)	DDAH1
AFE	80205@uc002ehg.1@uc002eha.1uc002ehb.1uc002ehc.1	0.4	0.35	0.45	0.26	0.22	0.31	0.14	30.36	('80205@uc002ehg.1@uc002eha.1uc002ehb.1uc002ehc.1.B.0', '80205@uc002ehg.1@uc002eha.1uc002ehb.1uc002ehc.1.A.0')	(0,0):2406,(0,1):145,(1,0):194	0:194,1:145	(0,0):1604,(0,1):146,(1,0):103	0:103,1:146	chr16	NA	(53189838, 53337632)	(53191453, 53338537)	CHD9
AFE	80205@uc002ehg.1@uc002egz.1	0.39	0.34	0.44	0.25	0.2	0.3	0.14	1718.48	('80205@uc002ehg.1@uc002egz.1.B.0_80205@uc002ehg.1@uc002egz.1.B.1', '80205@uc002ehg.1@uc002egz.1.A.0')	(0,0):2544,(0,1):145,(1,0):197	0:197,1:145	(0,0):1736,(0,1):146,(1,0):103	0:103,1:146	chr16	NA	(53133072, 53337632)	(53191453, 53338537)	CHD9
AFE	80205@uc002ehg.1@uc002egy.1	0.4	0.35	0.45	0.26	0.21	0.3	0.14	187.84	('80205@uc002ehg.1@uc002egy.1.B.0_80205@uc002ehg.1@uc002egy.1.B.1', '80205@uc002ehg.1@uc002egy.1.A.0')	(0,0):2558,(0,1):145,(1,0):196	0:196,1:145	(0,0):1748,(0,1):146,(1,0):104	0:104,1:146	chr16	NA	(53088945, 53337632)	(53191453, 53338537)	CHD9
AFE	92822@uc002for.2@uc002fos.2	0.61	0.43	0.8	0.9	0.74	0.99	-0.29	50.06	('92822@uc002for.2@uc002fos.2.A.0_92822@uc002for.2@uc002fos.2.A.1_92822@uc002for.2@uc002fos.2.A.2_92822@uc002for.2@uc002fos.2.A.3', '92822@uc002for.2@uc002fos.2.B.0')	(0,0):195,(0,1):6,(1,0):87	0:87,1:6	(0,0):188,(1,0):81	0.05625	chr16	NA	(89787393, 89787952)	(89790117, 89788253)	ZNF276
AFE	55114@uc002dmy.1@uc002dna.1	0.15	0.07	0.25	0.48	0.3	0.68	-0.33	21.63	('55114@uc002dmy.1@uc002dna.1.B.0', '55114@uc002dmy.1@uc002dna.1.A.0')	(0,0):1486,(0,1):22,(1,0):8	0:8,1:22	(0,0):1939,(0,1):11,(1,0):23	0:23,1:11	chr16	NA	(24965924, 24946791)	(24968857, 24948148)	ARHGAP17
AFE	1981@uc003fnr.1@uc010hxz.1	0.72	0.63	0.8	0.49	0.4	0.58	0.23	48.22	('1981@uc003fnr.1@uc010hxz.1.B.0_1981@uc003fnr.1@uc010hxz.1.B.1', '1981@uc003fnr.1@uc010hxz.1.A.0_1981@uc003fnr.1@uc010hxz.1.A.1_1981@uc003fnr.1@uc010hxz.1.A.2')	(0,0):1639,(0,1):24,(1,0):178	0:178,1:24	(0,0):1841,(0,1):41,(1,0):113	0:113,1:41	chr3	NA	(184032971, 184032356)	(184035285, 184037589)	EIF4G1
AFE	1981@uc003fnt.1@uc010hxz.1	0.76	0.73	0.79	0.86	0.84	0.88	-0.1	1000000000000	('1981@uc003fnt.1@uc010hxz.1.A.0_1981@uc003fnt.1@uc010hxz.1.A.1_1981@uc003fnt.1@uc010hxz.1.A.2_1981@uc003fnt.1@uc010hxz.1.A.3_1981@uc003fnt.1@uc010hxz.1.A.4_1981@uc003fnt.1@uc010hxz.1.A.5', '1981@uc003fnt.1@uc010hxz.1.B.0_1981@uc003fnt.1@uc010hxz.1.B.1')	(0,0):5081,(0,1):178,(1,0):1960	0:1960,1:178	(0,0):5526,(0,1):113,(1,0):2415	0:2415,1:113	chr3	NA	(184032356, 184032971)	(184039891, 184035285)	EIF4G1
AFE	1981@uc003fnr.1@uc003fnu.2uc003fnv.2	0.83	0.77	0.88	0.59	0.51	0.67	0.24	1215.62	('1981@uc003fnr.1@uc003fnu.2uc003fnv.2.B.0_1981@uc003fnr.1@uc003fnu.2uc003fnv.2.B.1', '1981@uc003fnr.1@uc003fnu.2uc003fnv.2.A.0_1981@uc003fnr.1@uc003fnu.2uc003fnv.2.A.1_1981@uc003fnr.1@uc003fnu.2uc003fnv.2.A.2')	(0,0):1563,(0,1):24,(1,0):254	0:254,1:24	(0,0):1825,(0,1):41,(1,0):129	0:129,1:41	chr3	NA	(184032971, 184032356)	(184033644, 184037589)	EIF4G1
AFE	1981@uc003fnt.1@uc003fnu.2uc003fnv.2	0.62	0.59	0.65	0.8	0.77	0.83	-0.18	1000000000000	('1981@uc003fnt.1@uc003fnu.2uc003fnv.2.A.0_1981@uc003fnt.1@uc003fnu.2uc003fnv.2.A.1_1981@uc003fnt.1@uc003fnu.2uc003fnv.2.A.2_1981@uc003fnt.1@uc003fnu.2uc003fnv.2.A.3_1981@uc003fnt.1@uc003fnu.2uc003fnv.2.A.4_1981@uc003fnt.1@uc003fnu.2uc003fnv.2.A.5', '1981@uc003fnt.1@uc003fnu.2uc003fnv.2.B.0_1981@uc003fnt.1@uc003fnu.2uc003fnv.2.B.1')	(0,0):5005,(0,1):254,(1,0):1960	0:1960,1:254	(0,0):5510,(0,1):129,(1,0):2415	0:2415,1:129	chr3	NA	(184032356, 184032971)	(184039891, 184033644)	EIF4G1
AFE	1981@uc003fnq.1@uc003fnu.2uc003fnv.2	0.82	0.75	0.89	0.47	0.39	0.55	0.35	1000000000000	('1981@uc003fnq.1@uc003fnu.2uc003fnv.2.B.0_1981@uc003fnq.1@uc003fnu.2uc003fnv.2.B.1', '1981@uc003fnq.1@uc003fnu.2uc003fnv.2.A.0_1981@uc003fnq.1@uc003fnu.2uc003fnv.2.A.1')	(0,0):693,(0,1):19,(1,0):254	0:254,1:19	(0,0):713,(0,1):51,(1,0):129	0:129,1:51	chr3	NA	(184032971, 184032356)	(184033644, 184035285)	EIF4G1
AFE	2057@uc002mrh.1@uc002mrk.1	0.75	0.69	0.82	0.96	0.9	0.98	-0.21	15704	('2057@uc002mrh.1@uc002mrk.1.A.1_2057@uc002mrh.1@uc002mrk.1.A.0', '2057@uc002mrh.1@uc002mrk.1.B.3_2057@uc002mrh.1@uc002mrk.1.B.2_2057@uc002mrh.1@uc002mrk.1.B.1_2057@uc002mrh.1@uc002mrk.1.B.0')	(0,0):572,(0,1):34,(1,0):141	0:141,1:34	(0,0):360,(0,1):4,(1,0):140	0:140,1:4	chr19	NA	(11488301, 11492368)	(11491647, 11495019)	EPOR	GenAge
AFE	6625@uc002pmh.1@uc002pmn.1uc002pmo.1	0.33	0.31	0.35	0.12	0.11	0.13	0.21	1000000000000	('6625@uc002pmh.1@uc002pmn.1uc002pmo.1.B.0', '6625@uc002pmh.1@uc002pmn.1uc002pmo.1.A.0_6625@uc002pmh.1@uc002pmn.1uc002pmo.1.A.1_6625@uc002pmh.1@uc002pmn.1uc002pmo.1.A.2_6625@uc002pmh.1@uc002pmn.1uc002pmo.1.A.3_6625@uc002pmh.1@uc002pmn.1uc002pmo.1.A.4_6625@uc002pmh.1@uc002pmn.1uc002pmo.1.A.5_6625@uc002pmh.1@uc002pmn.1uc002pmo.1.A.6_6625@uc002pmh.1@uc002pmn.1uc002pmo.1.A.7_6625@uc002pmh.1@uc002pmn.…	(0,0):4286,(0,1):1311,(1,0):1300,(1,1):1	0:1300,1:1312	(0,0):3744,(0,1):1966,(1,0):545,(1,1):3	0:545,1:1969	chr19	NA	(49605819, 49588465)	(49607992, 49610969)	SNRNP70
AFE	7171@uc002ndk.1@uc002ndi.1	0.72	0.64	0.79	0.91	0.84	0.96	-0.19	74.15	('7171@uc002ndk.1@uc002ndi.1.A.0_7171@uc002ndk.1@uc002ndi.1.A.1_7171@uc002ndk.1@uc002ndi.1.A.2', '7171@uc002ndk.1@uc002ndi.1.B.0')	(0,0):7162,(0,1):32,(1,0):261	0:261,1:32	(0,0):5352,(0,1):6,(1,0):217	0:217,1:6	chr19	NA	(16191823, 16178348)	(16197350, 16178548)	TPM4
AFE	6625@uc002pml.1@uc002pmn.1uc002pmo.1	0.32	0.31	0.34	0.12	0.11	0.13	0.2	1000000000000	('6625@uc002pml.1@uc002pmn.1uc002pmo.1.B.0', '6625@uc002pml.1@uc002pmn.1uc002pmo.1.A.0_6625@uc002pml.1@uc002pmn.1uc002pmo.1.A.1_6625@uc002pml.1@uc002pmn.1uc002pmo.1.A.2_6625@uc002pml.1@uc002pmn.1uc002pmo.1.A.3_6625@uc002pml.1@uc002pmn.1uc002pmo.1.A.4_6625@uc002pml.1@uc002pmn.1uc002pmo.1.A.5_6625@uc002pml.1@uc002pmn.1uc002pmo.1.A.6_6625@uc002pml.1@uc002pmn.1uc002pmo.1.A.7_6625@uc002pml.1@uc002pmn.…	(0,0):4274,(0,1):1323,(1,0):1300,(1,1):1	0:1300,1:1324	(0,0):3708,(0,1):2002,(1,0):545,(1,1):3	0:545,1:2005	chr19	NA	(49605819, 49588465)	(49607992, 49610969)	SNRNP70
AFE	51157@uc002qlp.1@uc002qlm.1	0.75	0.66	0.83	0.91	0.84	0.95	-0.16	11.92	('51157@uc002qlp.1@uc002qlm.1.A.0', '51157@uc002qlp.1@uc002qlm.1.B.0')	(0,0):398,(0,1):22,(1,0):168	0:168,1:22	(0,0):245,(0,1):7,(1,0):200	0:200,1:7	chr19	NA	(56153418, 56146382)	(56154836, 56147078)	ZNF580
AFE	6625@uc002pmn.1uc002pmo.1@uc002pmi.1uc002pmk.1	0.41	0.39	0.44	0.16	0.15	0.18	0.25	1000000000000	('6625@uc002pmn.1uc002pmo.1@uc002pmi.1uc002pmk.1.A.0', '6625@uc002pmn.1uc002pmo.1@uc002pmi.1uc002pmk.1.B.0_6625@uc002pmn.1uc002pmo.1@uc002pmi.1uc002pmk.1.B.1')	(0,0):4698,(0,1):357,(1,0):1301	0:1301,1:357	(0,0):4529,(0,1):548,(1,0):548	0:548,1:548	chr19	NA	(49605819, 49588465)	(49607992, 49589818)	SNRNP70
AFE	3191@uc002ojl.1@uc010egf.1	0.75	0.49	0.95	0.35	0.26	0.48	0.4	15.17	('3191@uc002ojl.1@uc010egf.1.A.0', '3191@uc002ojl.1@uc010egf.1.B.0')	(0,0):3025,(0,1):2,(1,0):156	0:156,1:2	(0,0):6339,(0,1):19,(1,0):239	0:239,1:19	chr19	NA	(39330736, 39340340)	(39332968, 39340617)	HNRNPL
AFE	3191@uc002ojk.1@uc010egf.1	0.77	0.55	0.94	0.38	0.28	0.49	0.39	30.69	('3191@uc002ojk.1@uc010egf.1.A.1_3191@uc002ojk.1@uc010egf.1.A.0', '3191@uc002ojk.1@uc010egf.1.B.0')	(0,0):3056,(0,1):2,(1,0):125	0:125,1:2	(0,0):6392,(0,1):19,(1,0):186	0:186,1:19	chr19	NA	(39330736, 39340340)	(39332389, 39340617)	HNRNPL
AFE	116985@uc001osr.1@uc001ost.1	0.2	0.06	0.43	0.6	0.42	0.79	-0.4	20.86	('116985@uc001osr.1@uc001ost.1.A.0', '116985@uc001osr.1@uc001ost.1.B.0')	(0,0):344,(0,1):8,(1,0):3	0:3,1:8	(0,0):414,(0,1):7,(1,0):18	0:18,1:7	chr11	NA	(72423483, 72437665)	(72424288, 72438217)	ARAP1
AFE	144132@uc001mdr.1@uc001mdp.1	0.16	0.07	0.27	0.47	0.3	0.65	-0.31	27.67	('144132@uc001mdr.1@uc001mdp.1.A.0_144132@uc001mdr.1@uc001mdp.1.A.1_144132@uc001mdr.1@uc001mdp.1.A.2_144132@uc001mdr.1@uc001mdp.1.A.3_144132@uc001mdr.1@uc001mdp.1.A.4_144132@uc001mdr.1@uc001mdp.1.A.5_144132@uc001mdr.1@uc001mdp.1.A.6_144132@uc001mdr.1@uc001mdp.1.A.7', '144132@uc001mdr.1@uc001mdp.1.B.0_144132@uc001mdr.1@uc001mdp.1.B.1')	(0,0):237,(0,1):17,(1,0):7	0:7,1:17	(0,0):327,(0,1):10,(1,0):19	0:19,1:10	chr11	NA	(6555154, 6518531)	(6567895, 6520191)	DNHD1
AFE	7465@uc001mhu.2@uc001mhs.1	0.04	0.02	0.07	0.42	0.21	0.66	-0.38	1693.67	('7465@uc001mhu.2@uc001mhs.1.B.0', '7465@uc001mhu.2@uc001mhs.1.A.0')	(0,0):60,(0,1):36,(1,0):5	0:5,1:36	(0,0):33,(0,1):5,(1,0):14	0:14,1:5	chr11	NA	(9594340, 9597088)	(9596056, 9597640)	WEE1
AFE	5936@uc001oiv.2@uc009yrh.1uc001oit.1uc009yri.1uc009yrk.1	0.64	0.57	0.7	0.31	0.28	0.34	0.33	1000000000000	('5936@uc001oiv.2@uc009yrh.1uc001oit.1uc009yri.1uc009yrk.1.A.0_5936@uc001oiv.2@uc009yrh.1uc001oit.1uc009yri.1uc009yrk.1.A.1', '5936@uc001oiv.2@uc009yrh.1uc001oit.1uc009yri.1uc009yrk.1.B.0')	(0,0):2065,(0,1):54,(1,0):573	0:573,1:54	(0,0):4790,(0,1):250,(1,0):662	0:662,1:250	chr11	NA	(66406138, 66384097)	(66408662, 66384528)	NA
AFE	5936@uc001oiw.1uc001oix.1@uc009yrh.1uc001oit.1uc009yri.1uc009yrk.1	0.86	0.83	0.89	0.61	0.57	0.64	0.25	1000000000000	('5936@uc001oiw.1uc001oix.1@uc009yrh.1uc001oit.1uc009yri.1uc009yrk.1.A.0_5936@uc001oiw.1uc001oix.1@uc009yrh.1uc001oit.1uc009yri.1uc009yrk.1.A.1', '5936@uc001oiw.1uc001oix.1@uc009yrh.1uc001oit.1uc009yri.1uc009yrk.1.B.0')	(0,0):1972,(0,1):54,(1,0):465	0:465,1:54	(0,0):4704,(0,1):250,(1,0):527	0:527,1:250	chr11	NA	(66406138, 66384097)	(66407594, 66384528)	NA
AFE	5936@uc001oiy.1@uc009yrh.1uc001oit.1uc009yri.1uc009yrk.1	0.68	0.61	0.74	0.37	0.33	0.41	0.31	1000000000000	('5936@uc001oiy.1@uc009yrh.1uc001oit.1uc009yri.1uc009yrk.1.A.0_5936@uc001oiy.1@uc009yrh.1uc001oit.1uc009yri.1uc009yrk.1.A.1', '5936@uc001oiy.1@uc009yrh.1uc001oit.1uc009yri.1uc009yrk.1.B.0')	(0,0):2240,(0,1):54,(1,0):197	0:197,1:54	(0,0):4978,(0,1):250,(1,0):253	0:253,1:250	chr11	NA	(66406190, 66384097)	(66407594, 66384528)	NA
AFE	5936@uc001oiz.1@uc009yrh.1uc001oit.1uc009yri.1uc009yrk.1	0.38	0.31	0.46	0.14	0.12	0.16	0.24	1000000000000	('5936@uc001oiz.1@uc009yrh.1uc001oit.1uc009yri.1uc009yrk.1.A.0', '5936@uc001oiz.1@uc009yrh.1uc001oit.1uc009yri.1uc009yrk.1.B.0')	(0,0):2294,(0,1):54,(1,0):143	0:143,1:54	(0,0):5058,(0,1):250,(1,0):173	0:173,1:250	chr11	NA	(66406406, 66384097)	(66407594, 66384528)	NA
AFE	9638@uc001qbw.1@uc001qby.1	0.65	0.58	0.72	0.81	0.74	0.88	-0.16	11.96	('9638@uc001qbw.1@uc001qby.1.B.1_9638@uc001qbw.1@uc001qby.1.B.0', '9638@uc001qbw.1@uc001qby.1.A.0')	(0,0):1925,(0,1):37,(1,0):436	0:436,1:37	(0,0):1409,(0,1):17,(1,0):471	0:471,1:17	chr11	NA	(125358096, 125325731)	(125366123, 125326182)	FEZ1
AFE	875@uc002zcs.1@uc002zcv.1uc002zcw.2	0.03	0	0.13	0.27	0.15	0.44	-0.24	13.24	('875@uc002zcs.1@uc002zcv.1uc002zcw.2.A.0', '875@uc002zcs.1@uc002zcv.1uc002zcw.2.B.2_875@uc002zcs.1@uc002zcv.1uc002zcw.2.B.1_875@uc002zcs.1@uc002zcv.1uc002zcw.2.B.0')	(0,0):257,(0,1):14	0:0,1:14	(0,0):373,(0,1):14,(1,0):11	0:11,1:14	chr21	NA	(44487888, 44492095)	(44488514, 44496424)	CBS
AFE	29980@uc002ysi.1@uc002ysn.1	0.89	0.84	0.93	0.78	0.73	0.82	0.11	33.63	('29980@uc002ysi.1@uc002ysn.1.B.2_29980@uc002ysi.1@uc002ysn.1.B.1_29980@uc002ysi.1@uc002ysn.1.B.0', '29980@uc002ysi.1@uc002ysn.1.A.1_29980@uc002ysi.1@uc002ysn.1.A.0')	(0,0):9433,(0,1):21,(1,0):195	0:195,1:21	(0,0):10919,(0,1):66,(1,0):258	0:258,1:66	chr21	NA	(35279645, 34956896)	(35284703, 34958487)	NA
AFE	29980@uc002ysj.1@uc002ysn.1	0.1	0.07	0.13	0.2	0.17	0.23	-0.1	15283167382	('29980@uc002ysj.1@uc002ysn.1.A.4_29980@uc002ysj.1@uc002ysn.1.A.3_29980@uc002ysj.1@uc002ysn.1.A.2_29980@uc002ysj.1@uc002ysn.1.A.1_29980@uc002ysj.1@uc002ysn.1.A.0', '29980@uc002ysj.1@uc002ysn.1.B.2_29980@uc002ysj.1@uc002ysn.1.B.1_29980@uc002ysj.1@uc002ysn.1.B.0')	(0,0):9566,(0,1):195,(1,0):63	0:63,1:195	(0,0):11283,(0,1):258,(1,0):195	0:195,1:258	chr21	NA	(34954257, 35279645)	(34959908, 35284703)	NA
AFE	10801@uc002jtw.1@uc002jtu.2	0.81	0.77	0.85	0.95	0.91	0.97	-0.14	2614422462	('10801@uc002jtw.1@uc002jtu.2.A.0_10801@uc002jtw.1@uc002jtu.2.A.1', '10801@uc002jtw.1@uc002jtu.2.B.0')	(0,0):551,(0,1):66,(1,0):350	0:350,1:66	(0,0):268,(0,1):9,(1,0):209	0:209,1:9	chr17	NA	(75372165, 75315597)	(75398785, 75316430)	2020-09-09
AFE	31@uc002hnm.1uc010cuz.1@uc002hno.1	0.54	0.41	0.69	0.14	0.09	0.2	0.4	1000000000000	('31@uc002hnm.1uc010cuz.1@uc002hno.1.B.0', '31@uc002hnm.1uc010cuz.1@uc002hno.1.A.2_31@uc002hnm.1uc010cuz.1@uc002hno.1.A.1_31@uc002hnm.1uc010cuz.1@uc002hno.1.A.0')	(0,0):108,(0,1):20,(1,0):38	0:38,1:20	(0,0):159,(0,1):75,(1,0):20	0:20,1:75	chr17	NA	(35766352, 35687113)	(35766902, 35716059)	ACACA
AFE	57674@uc010dhx.1@uc002jyh.1	0.34	0.26	0.41	0.58	0.44	0.72	-0.24	15.93	('57674@uc010dhx.1@uc002jyh.1.A.0_57674@uc010dhx.1@uc002jyh.1.A.1_57674@uc010dhx.1@uc002jyh.1.A.2', '57674@uc010dhx.1@uc002jyh.1.B.0')	(0,0):7475,(0,1):44,(1,0):89	0:89,1:44	(0,0):3974,(0,1):11,(1,0):66	0:66,1:11	chr17	NA	(78360050, 78313726)	(78363167, 78314156)	RNF213
AFE	10493@uc010cyw.1@uc002icm.1	0.43	0.36	0.5	0.67	0.59	0.74	-0.24	14456.4	('10493@uc010cyw.1@uc002icm.1.B.0', '10493@uc010cyw.1@uc002icm.1.A.1_10493@uc010cyw.1@uc002icm.1.A.0')	(0,0):1514,(0,1):63,(1,0):175	0:175,1:63	(0,0):1206,(0,1):36,(1,0):267	0:267,1:36	chr17	NA	(41173953, 41170609)	(41174459, 41172228)	VAT1
AFE	10801@uc002jty.2@uc002jtu.2	0.81	0.66	0.92	0.29	0.14	0.49	0.52	1658.29	('10801@uc002jty.2@uc002jtu.2.B.0', '10801@uc002jty.2@uc002jtu.2.A.0_10801@uc002jty.2@uc002jtu.2.A.1')	(0,0):1268,(0,1):6,(1,0):66	0:66,1:6	(0,0):744,(0,1):9,(1,0):9	0:9,1:9	chr17	NA	(75315597, 75446613)	(75316430, 75478417)	2020-09-09
AFE	10801@uc002jtt.2@uc002jtu.2	0.81	0.76	0.85	0.94	0.9	0.97	-0.13	6.1874e+06	('10801@uc002jtt.2@uc002jtu.2.A.0_10801@uc002jtt.2@uc002jtu.2.A.1_10801@uc002jtt.2@uc002jtu.2.A.2', '10801@uc002jtt.2@uc002jtu.2.B.0')	(0,0):563,(0,1):66,(1,0):357	0:357,1:66	(0,0):272,(0,1):9,(1,0):210	0:210,1:9	chr17	NA	(75283973, 75315597)	(75398785, 75316430)	2020-09-09
AFE	55082@uc010age.1@uc001vqk.2	0.45	0.41	0.49	0.35	0.33	0.38	0.1	388.5	('55082@uc010age.1@uc001vqk.2.A.1_55082@uc010age.1@uc001vqk.2.A.0', '55082@uc010age.1@uc001vqk.2.B.0')	(0,0):1562,(0,1):208,(1,0):1140	0:1140,1:208	(0,0):2207,(0,1):418,(1,0):1538	0:1538,1:418	chr13	NA	(107209396, 107219921)	(107214392, 107220514)	ARGLU1
AFE	8848@uc001uzm.2@uc001uzo.1	0.25	0.21	0.28	0.15	0.13	0.18	0.1	673.53	('8848@uc001uzm.2@uc001uzo.1.B.0', '8848@uc001uzm.2@uc001uzo.1.A.0')	(0,0):1849,(0,1):137,(1,0):534	0:534,1:137	(0,0):1002,(0,1):134,(1,0):294	0:294,1:134	chr13	NA	(45148548, 45010640)	(45150392, 45010979)	TSC22D1
AFE	10144@uc010ikr.1@uc003hsh.1	0.2	0.07	0.36	0.76	0.58	0.89	-0.56	156844	('10144@uc010ikr.1@uc003hsh.1.B.4_10144@uc010ikr.1@uc003hsh.1.B.3_10144@uc010ikr.1@uc003hsh.1.B.2_10144@uc010ikr.1@uc003hsh.1.B.1_10144@uc010ikr.1@uc003hsh.1.B.0', '10144@uc010ikr.1@uc003hsh.1.A.4_10144@uc010ikr.1@uc003hsh.1.A.3_10144@uc010ikr.1@uc003hsh.1.A.2_10144@uc010ikr.1@uc003hsh.1.A.1_10144@uc010ikr.1@uc003hsh.1.A.0')	(0,0):171,(0,1):12,(1,0):4	0:4,1:12	(0,0):461,(0,1):5,(1,0):28	0:28,1:5	chr4	NA	(89912124, 89702316)	(90032549, 89744402)	FAM13A
AFE	10144@uc010ikr.1@uc003hsf.1	0.61	0.45	0.76	0.92	0.84	0.97	-0.31	265.8	('10144@uc010ikr.1@uc003hsf.1.B.3_10144@uc010ikr.1@uc003hsf.1.B.2_10144@uc010ikr.1@uc003hsf.1.B.1_10144@uc010ikr.1@uc003hsf.1.B.0', '10144@uc010ikr.1@uc003hsf.1.A.4_10144@uc010ikr.1@uc003hsf.1.A.3_10144@uc010ikr.1@uc003hsf.1.A.2_10144@uc010ikr.1@uc003hsf.1.A.1_10144@uc010ikr.1@uc003hsf.1.A.0')	(0,0):152,(0,1):12,(1,0):22	0:22,1:12	(0,0):412,(0,1):5,(1,0):73	0:73,1:5	chr4	NA	(89859239, 89702316)	(89978323, 89744402)	FAM13A
AFE	10144@uc003hsg.1@uc003hsf.1	0.27	0.16	0.41	0.07	0.03	0.11	0.2	33.6	('10144@uc003hsg.1@uc003hsf.1.A.6_10144@uc003hsg.1@uc003hsf.1.A.5_10144@uc003hsg.1@uc003hsf.1.A.4_10144@uc003hsg.1@uc003hsf.1.A.3_10144@uc003hsg.1@uc003hsf.1.A.2_10144@uc003hsg.1@uc003hsf.1.A.1_10144@uc003hsg.1@uc003hsf.1.A.0', '10144@uc003hsg.1@uc003hsf.1.B.3_10144@uc003hsg.1@uc003hsf.1.B.2_10144@uc003hsg.1@uc003hsf.1.B.1_10144@uc003hsg.1@uc003hsf.1.B.0')	(0,0):178,(0,1):22,(1,0):13	0:13,1:22	(0,0):446,(0,1):73,(1,0):8	0:8,1:73	chr4	NA	(89679905, 89859239)	(89744402, 89978323)	FAM13A
AFE	10144@uc003hsg.1@uc003hsh.1	0.72	0.49	0.9	0.2	0.1	0.34	0.52	326.21	('10144@uc003hsg.1@uc003hsh.1.A.6_10144@uc003hsg.1@uc003hsh.1.A.5_10144@uc003hsg.1@uc003hsh.1.A.4_10144@uc003hsg.1@uc003hsh.1.A.3_10144@uc003hsg.1@uc003hsh.1.A.2_10144@uc003hsg.1@uc003hsh.1.A.1_10144@uc003hsg.1@uc003hsh.1.A.0', '10144@uc003hsg.1@uc003hsh.1.B.4_10144@uc003hsg.1@uc003hsh.1.B.3_10144@uc003hsg.1@uc003hsh.1.B.2_10144@uc003hsg.1@uc003hsh.1.B.1_10144@uc003hsg.1@uc003hsh.1.B.0')	(0,0):197,(0,1):4,(1,0):13	0:13,1:4	(0,0):495,(0,1):28,(1,0):8	0:8,1:28	chr4	NA	(89679905, 89912124)	(89744402, 90032549)	FAM13A
AFE	23327@uc010dpn.1@uc002lhh.1	0.37	0.25	0.5	0.71	0.53	0.84	-0.34	795.46	('23327@uc010dpn.1@uc002lhh.1.A.0_23327@uc010dpn.1@uc002lhh.1.A.1', '23327@uc010dpn.1@uc002lhh.1.B.0_23327@uc010dpn.1@uc002lhh.1.B.1_23327@uc010dpn.1@uc002lhh.1.B.2_23327@uc010dpn.1@uc002lhh.1.B.3_23327@uc010dpn.1@uc002lhh.1.B.4')	(0,0):2435,(0,1):26,(1,0):17	0:17,1:26	(0,0):1616,(0,1):7,(1,0):19	0:19,1:7	chr18	NA	(56033231, 55912659)	(56050551, 55989718)	NEDD4L
AFE	23786@uc002zna.1@uc010gqy.1	0.81	0.78	0.84	0.66	0.61	0.71	0.15	262271000000	('23786@uc002zna.1@uc010gqy.1.A.0_23786@uc002zna.1@uc010gqy.1.A.1', '23786@uc002zna.1@uc010gqy.1.B.0_23786@uc002zna.1@uc010gqy.1.B.1_23786@uc002zna.1@uc010gqy.1.B.2_23786@uc002zna.1@uc010gqy.1.B.3')	(0,0):2826,(0,1):90,(1,0):2445	0:2445,1:90	(0,0):1599,(0,1):97,(1,0):1164	0:1164,1:97	chr22	NA	(18189551, 18121485)	(18211989, 18185152)	BCL2L13
AFE	10521@uc003avw.2@uc003avy.2uc003avx.2	0.71	0.66	0.76	0.52	0.47	0.57	0.19	2.41051e+08	('10521@uc003avw.2@uc003avy.2uc003avx.2.A.0', '10521@uc003avw.2@uc003avy.2uc003avx.2.B.0')	(0,0):9347,(0,1):68,(1,0):408	0:408,1:68	(0,0):9397,(0,1):134,(1,0):357	0:357,1:134	chr22	NA	(38883878, 38901956)	(38884535, 38902345)	DDX17
AFE	11078@uc003atx.1uc010gxh.1@uc003atq.1	0.11	0.09	0.13	0.26	0.23	0.28	-0.15	1000000000000	('11078@uc003atx.1uc010gxh.1@uc003atq.1.B.0_11078@uc003atx.1uc010gxh.1@uc003atq.1.B.1_11078@uc003atx.1uc010gxh.1@uc003atq.1.B.2_11078@uc003atx.1uc010gxh.1@uc003atq.1.B.3_11078@uc003atx.1uc010gxh.1@uc003atq.1.B.4_11078@uc003atx.1uc010gxh.1@uc003atq.1.B.5_11078@uc003atx.1uc010gxh.1@uc003atq.1.B.6_11078@uc003atx.1uc010gxh.1@uc003atq.1.B.7_11078@uc003atx.1uc010gxh.1@uc003atq.1.B.8', '11078@uc003atx.1…	(0,0):2951,(0,1):748,(1,0):149	0:149,1:748	(0,0):2938,(0,1):633,(1,0):354	0:354,1:633	chr22	NA	(38082344, 38153620)	(38097486, 38161824)	NA
AFE	23786@uc002zna.1@uc002zmz.1	0.83	0.76	0.88	0.61	0.53	0.69	0.22	32641.5	('23786@uc002zna.1@uc002zmz.1.A.0_23786@uc002zna.1@uc002zmz.1.A.1', '23786@uc002zna.1@uc002zmz.1.B.0_23786@uc002zna.1@uc002zmz.1.B.1')	(0,0):2511,(0,1):21,(1,0):2445	0:2445,1:21	(0,0):1299,(0,1):31,(1,0):1164	0:1164,1:31	chr22	NA	(18189551, 18171752)	(18211989, 18185152)	BCL2L13
AFE	10521@uc010gxp.1@uc003avy.2uc003avx.2	0.62	0.56	0.67	0.45	0.41	0.5	0.17	46909.4	('10521@uc010gxp.1@uc003avy.2uc003avx.2.A.0', '10521@uc010gxp.1@uc003avy.2uc003avx.2.B.0')	(0,0):7337,(0,1):68,(1,0):2413	0:2413,1:68	(0,0):7331,(0,1):134,(1,0):2416	0:2416,1:134	chr22	NA	(38883884, 38901956)	(38888120, 38902345)	DDX17
AFE	23786@uc002zna.1@uc002zmx.1	0.81	0.78	0.84	0.65	0.61	0.7	0.16	1000000000000	('23786@uc002zna.1@uc002zmx.1.A.0_23786@uc002zna.1@uc002zmx.1.A.1', '23786@uc002zna.1@uc002zmx.1.B.0_23786@uc002zna.1@uc002zmx.1.B.1_23786@uc002zna.1@uc002zmx.1.B.2_23786@uc002zna.1@uc002zmx.1.B.3_23786@uc002zna.1@uc002zmx.1.B.4')	(0,0):2809,(0,1):107,(1,0):2445	0:2445,1:107	(0,0):1578,(0,1):118,(1,0):1164	0:1164,1:118	chr22	NA	(18189551, 18121485)	(18211989, 18185152)	BCL2L13
AFE	10587@uc002zqq.1@uc002zql.1	0.39	0.35	0.44	0.55	0.5	0.61	-0.16	701.49	('10587@uc002zqq.1@uc002zql.1.B.8_10587@uc002zqq.1@uc002zql.1.B.7_10587@uc002zqq.1@uc002zql.1.B.6_10587@uc002zqq.1@uc002zql.1.B.5_10587@uc002zqq.1@uc002zql.1.B.4_10587@uc002zqq.1@uc002zql.1.B.3_10587@uc002zqq.1@uc002zql.1.B.2_10587@uc002zqq.1@uc002zql.1.B.1_10587@uc002zqq.1@uc002zql.1.B.0', '10587@uc002zqq.1@uc002zql.1.A.0')	(0,0):2581,(0,1):215,(1,0):161	0:161,1:215	(0,0):1042,(0,1):128,(1,0):182	0:182,1:128	chr22	NA	(19885562, 19868145)	(19929359, 19868870)	TXNRD2
AFE	2130@uc003aez.1@uc003aey.1	0.36	0.29	0.43	0.21	0.18	0.24	0.15	576.81	('2130@uc003aez.1@uc003aey.1.A.0', '2130@uc003aez.1@uc003aey.1.B.0_2130@uc003aez.1@uc003aey.1.B.1')	(0,0):2111,(0,1):49,(1,0):436	0:436,1:49	(0,0):4335,(0,1):166,(1,0):706	0:706,1:166	chr22	NA	(29685502, 29674019)	(29688158, 29678546)	EWSR1
AFE	7360@uc002scl.1@uc002scm.1	0.42	0.34	0.5	0.67	0.58	0.76	-0.25	320.2	('7360@uc002scl.1@uc002scm.1.A.0_7360@uc002scl.1@uc002scm.1.A.1', '7360@uc002scl.1@uc002scm.1.B.0')	(0,0):432,(0,1):66,(1,0):75	0:75,1:66	(0,0):255,(0,1):27,(1,0):87	0:87,1:27	chr2	NA	(64068098, 64069014)	(64083567, 64069338)	UGP2
AFE	285033@uc002svp.1@uc002svo.2	0.16	0.12	0.2	0.06	0.04	0.08	0.1	4873.71	('285033@uc002svp.1@uc002svo.2.A.0', '285033@uc002svp.1@uc002svo.2.B.0')	(0,0):118,(0,1):146,(1,0):55	0:55,1:146	(0,0):157,(0,1):302,(1,0):41	0:41,1:302	chr2	NA	(96905451, 96874141)	(96906426, 96874717)	LOC285033
AFE	23213@uc003xyi.1@uc003xyd.2	0.27	0.22	0.32	0.51	0.46	0.56	-0.24	1000000000000	('23213@uc003xyi.1@uc003xyd.2.B.0_23213@uc003xyi.1@uc003xyd.2.B.1_23213@uc003xyi.1@uc003xyd.2.B.2_23213@uc003xyi.1@uc003xyd.2.B.3', '23213@uc003xyi.1@uc003xyd.2.A.0_23213@uc003xyi.1@uc003xyd.2.A.1_23213@uc003xyi.1@uc003xyd.2.A.2_23213@uc003xyi.1@uc003xyd.2.A.3_23213@uc003xyi.1@uc003xyd.2.A.4')	(0,0):3985,(0,1):153,(1,0):99	0:99,1:153	(0,0):2986,(0,1):131,(1,0):242	0:242,1:131	chr8	NA	(70378859, 70540007)	(70476382, 70553076)	SULF1
AFE	23213@uc003xyi.1@uc003xyf.2	0.42	0.37	0.47	0.25	0.2	0.29	0.17	4482439968	('23213@uc003xyi.1@uc003xyf.2.B.0_23213@uc003xyi.1@uc003xyf.2.B.1_23213@uc003xyi.1@uc003xyf.2.B.2_23213@uc003xyi.1@uc003xyf.2.B.3_23213@uc003xyi.1@uc003xyf.2.B.4', '23213@uc003xyi.1@uc003xyf.2.A.0_23213@uc003xyi.1@uc003xyf.2.A.1_23213@uc003xyi.1@uc003xyf.2.A.2_23213@uc003xyi.1@uc003xyf.2.A.3_23213@uc003xyi.1@uc003xyf.2.A.4')	(0,0):3793,(0,1):153,(1,0):261	0:261,1:153	(0,0):2820,(0,1):131,(1,0):101	0:101,1:131	chr8	NA	(70405028, 70540007)	(70476382, 70553076)	SULF1
AFE	10565@uc003xxn.1@uc003xxo.1	0.08	0.03	0.15	0.33	0.18	0.52	-0.25	26.36	('10565@uc003xxn.1@uc003xxo.1.B.0', '10565@uc003xxn.1@uc003xxo.1.A.1_10565@uc003xxn.1@uc003xxo.1.A.0')	(0,0):2271,(0,1):17,(1,0):4	0:4,1:17	(0,0):1955,(0,1):8,(1,0):13	0:13,1:8	chr8	NA	(68255399, 68150970)	(68255912, 68152525)	ARFGEF1
AFE	23213@uc003xyi.1@uc003xyg.2	0.52	0.47	0.57	0.3	0.24	0.35	0.22	54943414622	('23213@uc003xyi.1@uc003xyg.2.B.0_23213@uc003xyi.1@uc003xyg.2.B.1_23213@uc003xyi.1@uc003xyg.2.B.2_23213@uc003xyi.1@uc003xyg.2.B.3', '23213@uc003xyi.1@uc003xyg.2.A.0_23213@uc003xyi.1@uc003xyg.2.A.1_23213@uc003xyi.1@uc003xyg.2.A.2_23213@uc003xyi.1@uc003xyg.2.A.3_23213@uc003xyi.1@uc003xyg.2.A.4')	(0,0):3757,(0,1):153,(1,0):297	0:297,1:153	(0,0):2820,(0,1):131,(1,0):101	0:101,1:131	chr8	NA	(70405028, 70540007)	(70476382, 70553076)	SULF1
AFE	27145@uc003pib.1@uc003phy.1uc003pia.1	0.98	0.95	1	0.75	0.57	0.92	0.23	13.88	('27145@uc003pib.1@uc003phy.1uc003pia.1.A.1_27145@uc003pib.1@uc003phy.1uc003pia.1.A.0', '27145@uc003pib.1@uc003phy.1uc003pia.1.B.1_27145@uc003pib.1@uc003phy.1uc003pia.1.B.0')	(0,0):361,(1,0):372	0.258333	(0,0):77,(0,1):3,(1,0):67	0:67,1:3	chr6	NA	(76022113, 76124413)	(76044506, 76203496)	FILIP1
AFE	7919@uc003ntr.1@uc003ntv.1	0.66	0.63	0.7	0.53	0.5	0.56	0.13	1000000000000	('7919@uc003ntr.1@uc003ntv.1.A.0', '7919@uc003ntr.1@uc003ntv.1.B.3_7919@uc003ntr.1@uc003ntv.1.B.2_7919@uc003ntr.1@uc003ntv.1.B.1_7919@uc003ntr.1@uc003ntv.1.B.0')	(0,0):5382,(0,1):220,(1,0):542	0:542,1:220	(0,0):9597,(0,1):498,(1,0):712	0:712,1:498	chr6	NA	(31500557, 31508099)	(31501774, 31514627)	ATP6V1G2-DDX39B
AFE	7919@uc003ryg.1@uc003ryi.1	0.59	0.56	0.63	0.47	0.44	0.5	0.12	10658144397	('7919@uc003ryg.1@uc003ryi.1.A.0', '7919@uc003ryg.1@uc003ryi.1.B.1_7919@uc003ryg.1@uc003ryi.1.B.0')	(0,0):5348,(0,1):232,(1,0):542	0:542,1:232	(0,0):9554,(0,1):512,(1,0):712	0:712,1:512	chr6	NA	(31500557, 31508099)	(31501774, 31510225)	ATP6V1G2-DDX39B,DDX39B
AFE	6890@uc003sfz.1@uc003ocg.1	0.85	0.81	0.88	0.64	0.58	0.7	0.21	30655688746	('6890@uc003sfz.1@uc003ocg.1.B.0', '6890@uc003sfz.1@uc003ocg.1.A.0')	(0,0):594417,(0,1):57,(1,0):319	0:319,1:57	(0,0):587667,(0,1):94,(1,0):169	0:169,1:94	chr6	NA	(32820816, 4061871)	(32821748, 4062803)	TAP1
AFE	7919@uc003ryh.1@uc003rgd.1	0.52	0.34	0.72	0.17	0.11	0.25	0.35	47.09	('7919@uc003ryh.1@uc003rgd.1.B.0', '7919@uc003ryh.1@uc003rgd.1.A.0')	(0,0):36028,(0,1):7,(1,0):34	0:34,1:7	(0,0):44791,(0,1):29,(1,0):25	0:25,1:29	chr6	NA	(31697665, 31508099)	(31698054, 31508311)	NA
AFE	7919@uc003ntr.1@uc003ntt.1	0.59	0.56	0.63	0.47	0.44	0.49	0.12	39872753471	('7919@uc003ntr.1@uc003ntt.1.A.0', '7919@uc003ntr.1@uc003ntt.1.B.1_7919@uc003ntr.1@uc003ntt.1.B.0')	(0,0):5348,(0,1):232,(1,0):542	0:542,1:232	(0,0):9554,(0,1):512,(1,0):712	0:712,1:512	chr6	NA	(31500557, 31508099)	(31501774, 31510225)	ATP6V1G2-DDX39B,DDX39B
AFE	7919@uc003ryg.1@uc003ryh.1	0.75	0.62	0.85	0.5	0.41	0.6	0.25	16.41	('7919@uc003ryg.1@uc003ryh.1.A.0', '7919@uc003ryg.1@uc003ryh.1.B.0')	(0,0):4733,(0,1):7,(1,0):542	0:542,1:7	(0,0):8438,(0,1):29,(1,0):712	0:712,1:29	chr6	NA	(31500557, 31508099)	(31501774, 31508311)	ATP6V1G2-DDX39B,DDX39B
AFE	6941@uc003nss.1@uc003rfg.1	0.24	0.08	0.44	0	0	0.01	0.24	29.95	('6941@uc003nss.1@uc003rfg.1.B.0_6941@uc003nss.1@uc003rfg.1.B.1', '6941@uc003nss.1@uc003rfg.1.A.0_6941@uc003nss.1@uc003rfg.1.A.1')	(0,0):484157,(0,1):9,(1,0):3	0:3,1:9	(0,0):465539,(0,1):282	0:0,1:282	chr6	NA	(2632568, 31126303)	(2633749, 31127484)	TCF19
AFE	9589@uc003qso.1@uc003qsk.1uc003qsl.1	0.71	0.31	0.99	0.21	0.12	0.36	0.5	10.43	('9589@uc003qso.1@uc003qsk.1uc003qsl.1.A.0', '9589@uc003qso.1@uc003qsk.1uc003qsl.1.B.0_9589@uc003qso.1@uc003qsk.1uc003qsl.1.B.1')	(0,0):1398,(1,0):29	00:29:00	(0,0):2790,(0,1):8,(1,0):62	0:62,1:8	chr6	NA	(160172234, 160148152)	(160174646, 160157327)	WTAP
AFE	7919@uc003rge.1@uc003rgg.1	0.59	0.56	0.63	0.47	0.44	0.49	0.12	111857000000	('7919@uc003rge.1@uc003rgg.1.A.0', '7919@uc003rge.1@uc003rgg.1.B.1_7919@uc003rge.1@uc003rgg.1.B.0')	(0,0):5348,(0,1):232,(1,0):542	0:542,1:232	(0,0):9554,(0,1):512,(1,0):712	0:712,1:512	chr6	NA	(31500557, 31508099)	(31501774, 31510225)	ATP6V1G2-DDX39B,DDX39B
AFE	7919@uc003rge.1@uc003rgf.1	0.75	0.61	0.88	0.5	0.41	0.59	0.25	22.28	('7919@uc003rge.1@uc003rgf.1.A.0', '7919@uc003rge.1@uc003rgf.1.B.0')	(0,0):4733,(0,1):7,(1,0):542	0:542,1:7	(0,0):8438,(0,1):29,(1,0):712	0:712,1:29	chr6	NA	(31500557, 31508099)	(31501774, 31508311)	ATP6V1G2-DDX39B,DDX39B
AFE	7919@uc003rge.1@uc003rgi.1	0.66	0.63	0.7	0.53	0.51	0.56	0.13	1000000000000	('7919@uc003rge.1@uc003rgi.1.A.0', '7919@uc003rge.1@uc003rgi.1.B.3_7919@uc003rge.1@uc003rgi.1.B.2_7919@uc003rge.1@uc003rgi.1.B.1_7919@uc003rge.1@uc003rgi.1.B.0')	(0,0):5382,(0,1):220,(1,0):542	0:542,1:220	(0,0):9597,(0,1):498,(1,0):712	0:712,1:498	chr6	NA	(31500557, 31508099)	(31501774, 31514627)	ATP6V1G2-DDX39B
AFE	7919@uc003ntr.1@uc003nts.1	0.75	0.62	0.87	0.5	0.41	0.6	0.25	11.33	('7919@uc003ntr.1@uc003nts.1.A.0', '7919@uc003ntr.1@uc003nts.1.B.0')	(0,0):4733,(0,1):7,(1,0):542	0:542,1:7	(0,0):8438,(0,1):29,(1,0):712	0:712,1:29	chr6	NA	(31500557, 31508099)	(31501774, 31508311)	ATP6V1G2-DDX39B,DDX39B
AFE	7919@uc003ryg.1@uc003ryk.1	0.66	0.63	0.7	0.53	0.5	0.56	0.13	952573000000	('7919@uc003ryg.1@uc003ryk.1.A.0', '7919@uc003ryg.1@uc003ryk.1.B.3_7919@uc003ryg.1@uc003ryk.1.B.2_7919@uc003ryg.1@uc003ryk.1.B.1_7919@uc003ryg.1@uc003ryk.1.B.0')	(0,0):5382,(0,1):220,(1,0):542	0:542,1:220	(0,0):9597,(0,1):498,(1,0):712	0:712,1:498	chr6	NA	(31500557, 31508099)	(31501774, 31514627)	ATP6V1G2-DDX39B
AFE	6941@uc003nss.1@uc003rff.1	0.3	0.08	0.53	0	0	0.01	0.3	17.06	('6941@uc003nss.1@uc003rff.1.B.0_6941@uc003nss.1@uc003rff.1.B.1', '6941@uc003nss.1@uc003rff.1.A.0_6941@uc003nss.1@uc003rff.1.A.1')	(0,0):484157,(0,1):9,(1,0):3	0:3,1:9	(0,0):465539,(0,1):282	0:0,1:282	chr6	NA	(2632568, 31126303)	(2633749, 31127484)	TCF19
AFE	4855@uc003sey.1@uc003rnh.1	0.45	0.38	0.51	0.63	0.59	0.68	-0.18	153280	('4855@uc003sey.1@uc003rnh.1.B.0', '4855@uc003sey.1@uc003rnh.1.A.0')	(0,0):17459,(0,1):131,(1,0):105	0:105,1:131	(0,0):18333,(0,1):146,(1,0):253	0:253,1:146	chr6	NA	(32168894, 31937605)	(32171510, 31940221)	NA
AFE	7919@uc003ryi.1@uc003rgd.1	0.67	0.58	0.74	0.85	0.8	0.9	-0.18	12019.5	('7919@uc003ryi.1@uc003rgd.1.A.1_7919@uc003ryi.1@uc003rgd.1.A.0', '7919@uc003ryi.1@uc003rgd.1.B.0')	(0,0):35803,(0,1):34,(1,0):232	0:232,1:34	(0,0):44308,(0,1):25,(1,0):512	0:512,1:25	chr6	NA	(31508099, 31697665)	(31510225, 31698054)	NA
AFE	51564@uc001rqe.1@uc001rqi.2	0.57	0.43	0.72	0.32	0.23	0.42	0.25	11.4	('51564@uc001rqe.1@uc001rqi.2.A.2_51564@uc001rqe.1@uc001rqi.2.A.1_51564@uc001rqe.1@uc001rqi.2.A.0', '51564@uc001rqe.1@uc001rqi.2.B.2_51564@uc001rqe.1@uc001rqi.2.B.1_51564@uc001rqe.1@uc001rqi.2.B.0')	(0,0):3413,(0,1):19,(1,0):28	0:28,1:19	(0,0):4136,(0,1):56,(1,0):30	0:30,1:56	chr12	NA	(48185654, 48192568)	(48187371, 48213763)	HDAC7
AFE	10376@uc001rtl.1@uc001rto.1	0.02	0.01	0.03	0.14	0.11	0.18	-0.12	1000000000000	('10376@uc001rtl.1@uc001rto.1.A.0', '10376@uc001rtl.1@uc001rto.1.B.0')	(0,0):24416,(0,1):70,(1,0):47	0:47,1:70	(0,0):21409,(0,1):48,(1,0):276	0:276,1:48	chr12	NA	(49523283, 49580394)	(49525178, 49580616)	NA
[truncated: 313 more rows]
