# Supplementary material for: Gene regulatory network analysis defines transcriptome landscape with alternative splicing of human umbilical vein endothelial cells during replicative senescence
Source: BMC Genomics. 2021 Dec 2;22:869. doi: 10.1186/s12864-021-08185-x (PMC8641155; doi:10.1186/s12864-021-08185-x)
Supplement: Supplementary file 4 — Additional file 4. [file 12864_2021_8185_MOESM4_ESM.xlsx]

## Sheet: Table S3
Table S3. Microexon alteration during HUVEC senescence detected by VAST-TOOLS
Microexon alterations between day 5 and day 74 in C1 or C2 clone were analyzed by VAST-TOOLS. MinDiff value (MV) is the minimum value of difference between PSI in day5 and day74 with probability of 0.95.
Microexon alteration in C1
GENE	Genomic region	Exon length	D5_PSI	D74_PSI	log2FC [PSI]	MV|dPSI| at 0.95
STX16	chr20:57235372-57235381	10	0	56.13	5.8107	0.32
AP2M1	chr3:183898433-183898438	6	65.11	43.29	-0.588845	0.18
PSAP	chr10:73583645-73583653	9	12.34	29.87	1.27535	0.16
PRUNE2	chr9:79256888-79256896	9	52.87	22.88	-1.20836	0.15
TEAD1	chr11:12900436-12900447	12	47.98	83.8	0.804517	0.13
MYO18A	chr17:27443462-27443473	12	57.35	18.51	-1.63149	0.1
Miroexon alteration in C2
GENE	Genomic region	Exon length	D5_PSI	D74_PSI	log2FC [PSI]	MV|dPSI| at 0.95
ABI1	chr10:27060004-27060018	15	18.07	72.76	2.00955	0.44
SPTAN1	chr9:131371930-131371944	15	2.52	34.98	3.79503	0.28
NAV2	chr11:20104138-20104146	9	14.94	55.68	1.89798	0.25
PRUNE2	chr9:79256888-79256896	9	76.86	40.59	-0.921109	0.22
STX16	chr20:57234679-57234690	12	49.19	100	1.02356	0.21
PSAP	chr10:73583645-73583653	9	8.56	30.78	1.84631	0.2
RUNDC1	chr17:41137668-41137673	6	22.19	67.11	1.59662	0.2
AP1B1	chr22:29725701-29725709	9	27.01	54.94	1.02436	0.19
APBB2	chr4:40844387-40844392	6	6.57	29.31	2.15743	0.15
INCENP	chr11:61908972-61908983	12	57.22	21.65	-1.40215	0.1
